# Supplementary material for: Seeding-competent early tau multimers are associated with cell type-specific transcriptional signatures
Source: Acta Neuropathol. 2025 Apr 4;149(1):31. doi: 10.1007/s00401-025-02869-4 (PMC11971191; doi:10.1007/s00401-025-02869-4)
Supplement: Supplementary file 2 — Supplementary file2 (XLSX 32 KB) [file 401_2025_2869_MOESM2_ESM.xlsx]

## Sheet: Table.1a.Neuropath.char
​	BRAAK 0​	BRAAK I​	BRAAK II​	BRAAK III​	BRAAK IV​	BRAAK V​	BRAAK VI​
N=67​	11​	12​	12​	9​	7​	8​	8​
AV. AGE AT DEATH​	54.6​	68.7​	82.6​	89.1​	87​	85.7​	76.5 ​
% DEMENTED INDIVIDUALS​	0%​	0%​	8.3%​	11.1%​	59.8%​	100%​	100%​
PMI​	Dementia​	Age at death​	Gender​	Amyloid burden (CERAD)​	α-syn burden (Braak stage)​	Neurofibrillary Braak stage​
24​	no​	65​	female​	0, no neuritic plaques​	0​	0​
48​	no​	42​	female​	0, no neuritic plaques​	0​	0​
48​	no​	48​	female​	0, no neuritic plaques​	0​	0​
72​	no​	51​	male​	0, no neuritic plaques​	0​	0​
48​	no​	45​	male​	0, no neuritic plaques​	0​	0​
48​	no​	41​	female​	0, no neuritic plaques​	0​	0​
48​	no​	56​	male​	0, no neuritic plaques​	0​	0​
19​	no​	74​	male​	0, no neuritic plaques​	0​	0​
29​	no​	68​	male​	0, no neuritic plaques​	0​	0​
20​	no​	52​	female​	0, no neuritic plaques​	0​	0​
45​	no​	59​	female​	0, no neuritic plaques​	0​	0​
48​	no​	56​	male​	0, no neuritic plaques​	0​	I​
42​	no​	56​	male​	0, no neuritic plaques​	0​	I​
65​	no​	92​	female​	0, no neuritic plaques​	0​	I​
12​	no​	77​	female​	0, no neuritic plaques​	0​	I​
100​	no​	88​	female​	0, no neuritic plaques​	0​	I​
48​	no​	60​	female​	0, no neuritic plaques​	0​	I​
48​	no​	51​	male​	0, no neuritic plaques​	0​	I​
26​	no​	77​	male​	0, no neuritic plaques​	0​	I​
19​	no​	91​	female​	1, sparse neuritic plaques ​	0​	I​
28​	no​	50​	female​	0, no neuritic plaques​	0​	I​
15​	no​	61​	female​	0, no neuritic plaques​	0​	I​
23​	no​	66​	male​	0, no neuritic plaques​	0​	I​
54​	no​	92​	female​	0, no neuritic plaques​	0​	II​
24​	no​	87​	female​	0, no neuritic plaques​	0​	II​
48​	no​	57​	female​	0, no neuritic plaques​	0​	II​
26​	MCI​	83​	female​	3, frequent neuritic plaques ​	1​	II​
24​	no​	89​	female​	1, sparse neuritic plaques ​	0​	II​
48​	no​	91​	female​	0, no neuritic plaques​	0​	II​
96​	no​	79​	male​	0, no neuritic plaques​	0​	II​
15​	no​	82​	female​	0, no neuritic plaques​	0​	II​
26​	no​	83​	male​	2, moderate neuritic plaques​	0​	II​
20​	yes​	82​	female​	2, moderate neuritic plaques​	0​	II​
25​	no​	79​	male​	1, sparse neuritic plaques ​	0​	II​
15​	no​	87​	female​	2, moderate neuritic plaques​	0​	II​
80​	no​	83​	male​	1, sparse neuritic plaques ​	0​	III​
86​	MCI​	90​	female​	0, no neuritic plaques​	0​	III​
34​	no​	69​	male​	1, sparse neuritic plaques ​	0​	III​
72​	no​	92​	male​	1, sparse neuritic plaques ​	0​	III​
18​	no​	89​	male​	0, no neuritic plaques​	0​	III​
24​	no​	92​	female​	3, frequent neuritic plaques ​	0​	III​
24​	yes​	98​	female​	3, frequent neuritic plaques ​	0​	III​
11​	no​	95​	male​	2, moderate neuritic plaques​	0​	III​
40​	MCI​	94​	female​	3, frequent neuritic plaques ​	0​	III​
48​	no​	92​	male​	1, sparse neuritic plaques ​	0​	IV​
24​	MCI​	87​	male​	1, sparse neuritic plaques ​	0​	IV​
120​	no​	80​	male​	2, moderate neuritic plaques​	0​	IV​
48​	yes​	89​	male​	3, frequent neuritic plaques ​	0​	IV​
12.75​	yes​	85​	female​	2, moderate neuritic plaques​	0​	IV​
13​	yes​	89​	female​	3, frequent neuritic plaques ​	0​	IV​
28​	no​	95​	female​	2, moderate neuritic plaques​	0​	IV​
31.25​	yes​	77​	female​	3, frequent neuritic plaques ​	0​	V​
46​	yes​	75​	male​	3, frequent neuritic plaques ​	Amygdala-only​	V​
66​	yes​	91​	male​	3, frequent neuritic plaques ​	0​	V​
34​	yes​	87​	male​	3, frequent neuritic plaques ​	0​	V​
24​	yes​	85​	male​	3, frequent neuritic plaques ​	0​	V​
45​	yes​	80​	male​	3, frequent neuritic plaques ​	0​	V​
34​	yes​	89​	male​	3, frequent neuritic plaques​	0​	V​
21​	yes​	92​	female​	3, frequent neuritic plaques ​	0​	V​
7​	yes​	77​	male​	3, frequent neuritic plaques ​	0​	VI​
28​	yes​	64​	female​	3, frequent neuritic plaques ​	0​	VI​
13.67​	yes​	85​	female​	3, frequent neuritic plaques ​	0​	VI​
23​	yes​	61​	female​	3, frequent neuritic plaques ​	0​	VI​
69​	yes​	85​	male​	3, frequent neuritic plaques ​	0​	VI​
120​	yes​	83​	male​	3, frequent neuritic plaques ​	0​	VI​
7​	yes​	78​	male​	3, frequent neuritic plaques ​	0​	VI​
41​	yes​	79​	male​	2, moderate neuritic plaques​	0​	VI​

## Sheet: Table.1b.Sample.Demographic
Case number​	Sex​	Age at death​	Neurofibrillary Braak stage​	Thal phase​	AT8 (number of particles)​	4G8 (number of particles)​	tau PLA - diffuse (number of particles)​	tau PLA - diffuse (number of particles, log)​	Condition ​	Group	CSF available?	rs4420638​	rs2373115​	rs1799724​
C041​	Male​	54​	I​	Thal phase 0 ​	0​	0​	6	0.845098	tauPLA-/ AT8-​	Double-Negative	No		​	​
C079​	Male​	74​	0​	Thal phase 0 ​	0​	0​	15	1.20412	tauPLA-/ AT8-​	Double-Negative	Yes	​	​	​
PDC1​	Male​	76​	0​	Thal phase 0 ​	0​	0​	0	0	tauPLA-/ AT8-​	Double-Negative	Yes	A/A​	G/G​	C/C​
PDC39​	Female​	50​	I​	Thal phase 0 ​	0​	0​	0	0	tauPLA-/ AT8-​	Double-Negative	No	​	​	​
PDC5​	Male​	58​	0​	Thal phase 0 ​	0	0​	24	1.39794	tauPLA-/ AT8-​	Double-Negative	Yes	A/A​	G/G​	C/C​
C046​	Male​	75​	I​	Thal phase 0 ​	1​	0​	24	1.39794	tauPLA-/ AT8-​	Double-Negative	No	G/A​	T/G​	C/C​
C087​	Female​	94​	II​	Thal phase 0 ​	1	0​	2439	3.38739	tauPLA+/ AT8-​	Intermediate	No	A/A​	G/G​	C/C​
PDC107​	Female​	87​	II​	Thal phase 0 ​	1​	1	2252	3.35276	tauPLA+/ AT8-​	Intermediate	Yes	A/A​	G/G​	C/C​
PDC84​	Male​	83​	II​	Thal phase 0 ​	1​	0​	1275	3.10585	tauPLA+/ AT8-​	Intermediate	Yes	A/A​	T/G​	T/C​
PDC85​	Female​	82​	II​	Thal phase 0 ​	1	0​	1250	3.09726	tauPLA+/ AT8-​	Intermediate	Yes	A/A​	G/G​	C/C​
PDC7​	Female​	104​	II​	Thal phase 0 ​	1​	5​	2426	3.38507	tauPLA+/ AT8- ​	Intermediate	No	G/A​	G/G​	C/C​
C083​	Female​	87​	IV​	Thal phase 5	17	12​	2719	3.43457	tauPLA+/ AT8+​	Double-Positive	No	A/A​	G/G​	C/C​
PDC110​	Female​	94​	III​	Thal phase 5	4	20	2705	3.43233	tauPLA+/ AT8+​	Double-Positive	No	G/A​	G/G​	C/C​
PDC68​	Female​	95​	IV​	Thal phase 2	14​	11​	2898	3.46225	tauPLA+/ AT8+​	Double-Positive	No	G/A​	G/G​	C/C​
PDC88​	Female​	96​	III​	Thal phase 3	11	19	2210	3.34459	tauPLA+/ AT8+​	Double-Positive	No	G/A​	G/G​	C/C​
PDC59​	Female​	83​	II​	Thal phase 0 ​	6​	0​	1186	3.07445	tauPLA+/ AT8+​	Double-Positive	No	A/A​	G/G​	C/C​

## Sheet: Table.2.Tau.Antibody.Statistics
EC						TC						OC
Tau-PLA						Tau-PLA						Tau-PLA
Dunnett's multiple comparisons test	Mean Diff.	95.00% CI of diff.	Summary	Adjusted P Value		Dunnett's multiple comparisons test	Mean Diff.	95.00% CI of diff.	Summary	Adjusted P Value		Dunnett's multiple comparisons test	Mean Diff.	95.00% CI of diff.	Summary	Adjusted P Value
B0 vs. BI	-1.757	-2.970 to -0.5447	**	0.0012		B0 vs. BI	-1.8	-2.718 to -0.8819	***	0.0001		B0 vs. BI	-0.2517	-1.204 to 0.7008	ns	0.9448
B0 vs. BII	-3.21	-4.423 to -1.997	****	<0.0001		B0 vs. BII	-3.068	-3.986 to -2.150	****	<0.0001		B0 vs. BII	-0.5283	-1.481 to 0.4241	ns	0.4633
B0 vs. BIII	-3.274	-4.517 to -2.032	****	<0.0001		B0 vs. BIII	-3.384	-4.357 to -2.410	****	<0.0001		B0 vs. BIII	-1.319	-2.309 to -0.3292	**	0.0064
B0 vs. BIV	-3.409	-4.730 to -2.088	****	<0.0001		B0 vs. BIV	-3.301	-4.516 to -2.086	****	<0.0001		B0 vs. BIV	-2.085	-3.363 to -0.8071	***	0.0009
B0 vs. BV	-3.529	-4.904 to -2.154	****	<0.0001		B0 vs. BV	-3.796	-5.011 to -2.581	****	<0.0001		B0 vs. BV	-2.585	-3.863 to -1.307	****	<0.0001
B0 vs. BVI	-3.744	-5.930 to -1.558	****	<0.0001		B0 vs. BVI	-4.466	-5.681 to -3.251	****	<0.0001		B0 vs. BVI	-3.75	-5.028 to -2.472	****	<0.0001
AT180						AT180						AT180
Dunnett's multiple comparisons test	Mean Diff.	95.00% CI of diff.	Summary	Adjusted P Value		Dunnett's multiple comparisons test	Mean Diff.	95.00% CI of diff.	Summary	Adjusted P Value		Dunnett's multiple comparisons test	Mean Diff.	95.00% CI of diff.	Summary	Adjusted P Value
B0 vs. BI	-0.8994	-3.022 to 1.223	ns	0.7084		B0 vs. BI	-0.2488	-0.9604 to 0.4629	ns	0.8459		B0 vs. BI	0	-0.1568 to 0.1568	ns	>0.9999
B0 vs. BII	-2.65	-4.900 to -0.3986	*	0.0183		B0 vs. BII	-0.5567	-1.468 to 0.3549	ns	0.3711		B0 vs. BII	-0.0825	-0.2562 to 0.09120	ns	0.6181
B0 vs. BIII	-2.9	-5.150 to -0.6486	**	0.0096		B0 vs. BIII	-1.667	-2.578 to -0.7551	***	0.0004		B0 vs. BIII	0	-0.1891 to 0.1891	ns	>0.9999
B0 vs. BIV	-3.062	-6.738 to 0.6138	ns	0.1244		B0 vs. BIV	-3	-4.367 to -1.633	****	<0.0001		B0 vs. BIV	0	-0.2166 to 0.2166	ns	>0.9999
B0 vs. BV	-2.732	-6.408 to 0.9438	ns	0.1971		B0 vs. BV	-4.3	-5.667 to -2.933	****	<0.0001		B0 vs. BV	-1.165	-1.382 to -0.9484	****	<0.0001
B0 vs. BVI	-3.402	-7.078 to 0.2738	ns	0.0756		B0 vs. BVI	-4.3	-5.667 to -2.933	****	<0.0001		B0 vs. BVI	-3.33	-3.547 to -3.113	****	<0.0001
T217						T217						T217
Dunnett's multiple comparisons test	Mean Diff.	95.00% CI of diff.	Summary	Adjusted P Value		Dunnett's multiple comparisons test	Mean Diff.	95.00% CI of diff.	Summary	Adjusted P Value		Dunnett's multiple comparisons test	Mean Diff.	95.00% CI of diff.	Summary	Adjusted P Value
B0 vs. BI	-0.334	-2.344 to 1.676	ns	0.9948		B0 vs. BI	-0.25	-1.293 to 0.7933	ns	0.963		B0 vs. BI	0	-0.5930 to 0.5930	ns	>0.9999
B0 vs. BII	-2.511	-4.436 to -0.5865	**	0.0072		B0 vs. BII	-0.918	-1.961 to 0.1253	ns	0.0981		B0 vs. BII	-0.266	-0.8853 to 0.3533	ns	0.7141
B0 vs. BIII	-2.566	-4.491 to -0.6415	**	0.006		B0 vs. BIII	-1.316	-2.359 to -0.2727	*	0.0105		B0 vs. BIII	-0.1667	-0.7596 to 0.4263	ns	0.9359
B0 vs. BIV	-3.176	-5.497 to -0.8549	**	0.0048		B0 vs. BIV	-2.92	-4.267 to -1.573	****	<0.0001		B0 vs. BIV	-1	-1.819 to -0.1807	*	0.0127
B0 vs. BV	-3.066	-5.725 to -0.4069	*	0.0194		B0 vs. BV	-4.085	-5.432 to -2.738	****	<0.0001		B0 vs. BV	-1.335	-2.154 to -0.5157	***	0.0009
B0 vs. BVI	-3.566	-6.225 to -0.9069	**	0.0057		B0 vs. BVI	-4.58	-5.927 to -3.233	****	<0.0001		B0 vs. BVI	-4.165	-4.984 to -3.346	****	<0.0001
AT8						AT8						AT8
Dunnett's multiple comparisons test	Mean Diff.	95.00% CI of diff.	Summary	Adjusted P Value		Dunnett's multiple comparisons test	Mean Diff.	95.00% CI of diff.	Summary	Adjusted P Value		Dunnett's multiple comparisons test	Mean Diff.	95.00% CI of diff.	Summary	Adjusted P Value
B0 vs. BI	-1.132	-2.190 to -0.07366	*	0.0329		B0 vs. BI	0	-0.2575 to 0.2575	ns	>0.9999		B0 vs. BI	0	-0.09211 to 0.09211	ns	>0.9999
B0 vs. BII	-3	-4.013 to -1.987	****	<0.0001		B0 vs. BII	-0.066	-0.3235 to 0.1915	ns	0.938		B0 vs. BII	0	-0.09211 to 0.09211	ns	>0.9999
B0 vs. BIII	-3.534	-4.592 to -2.476	****	<0.0001		B0 vs. BIII	-0.5567	-0.8445 to -0.2688	***	0.0004		B0 vs. BIII	0	-0.09211 to 0.09211	ns	>0.9999
B0 vs. BIV	-4	-5.400 to -2.600	****	<0.0001		B0 vs. BIV	-1.33	-1.737 to -0.9229	****	<0.0001		B0 vs. BIV	0	-0.1236 to 0.1236	ns	>0.9999
B0 vs. BV	-3.67	-5.070 to -2.270	****	<0.0001		B0 vs. BV	-4	-4.407 to -3.593	****	<0.0001		B0 vs. BV	-0.67	-0.7936 to -0.5464	****	<0.0001
B0 vs. BVI	-4.335	-5.735 to -2.935	****	<0.0001		B0 vs. BVI	-4	-4.407 to -3.593	****	<0.0001		B0 vs. BVI	-3.835	-3.959 to -3.711	****	<0.0001
PHF1						PHF1						PHF1
Dunnett's multiple comparisons test	Mean Diff.	95.00% CI of diff.	Summary	Adjusted P Value		Dunnett's multiple comparisons test	Mean Diff.	95.00% CI of diff.	Summary	Adjusted P Value		Dunnett's multiple comparisons test	Mean Diff.	95.00% CI of diff.	Summary	Adjusted P Value
B0 vs. BI	-0.2	-0.8673 to 0.4673	ns	0.9169		B0 vs. BI	0	-0.2843 to 0.2843	ns	>0.9999		B0 vs. BI	0	-0.2654 to 0.2654	ns	>0.9999
B0 vs. BII	-2.237	-2.855 to -1.619	****	<0.0001		B0 vs. BII	0	-0.2843 to 0.2843	ns	>0.9999		B0 vs. BII	0	-0.2867 to 0.2867	ns	>0.9999
B0 vs. BIII	-2.6	-3.267 to -1.933	****	<0.0001		B0 vs. BIII	-0.3325	-0.6340 to -0.03097	*	0.0269		B0 vs. BIII	0	-0.2867 to 0.2867	ns	>0.9999
B0 vs. BIV	-3.165	-4.048 to -2.282	****	<0.0001		B0 vs. BIV	-0.33	-0.6583 to -0.001735	*	0.0485		B0 vs. BIV	-0.4433	-0.7744 to -0.1123	**	0.0058
B0 vs. BV	-2.835	-3.718 to -1.952	****	<0.0001		B0 vs. BV	-1.333	-1.662 to -1.005	****	<0.0001		B0 vs. BV	0	-0.3793 to 0.3793	ns	>0.9999
B0 vs. BVI	-3	-3.883 to -2.117	****	<0.0001		B0 vs. BVI	-2.835	-3.211 to -2.459	****	<0.0001		B0 vs. BVI	-2.835	-3.214 to -2.456	****	<0.0001
S422						S422						S422
Dunnett's multiple comparisons test	Mean Diff.	95.00% CI of diff.	Summary	Adjusted P Value		Dunnett's multiple comparisons test	Mean Diff.	95.00% CI of diff.	Summary	Adjusted P Value		Dunnett's multiple comparisons test	Mean Diff.	95.00% CI of diff.	Summary	Adjusted P Value
B0 vs. BI	-1.918	-2.511 to -1.324	****	<0.0001		B0 vs. BI	0	-0.5891 to 0.5891	ns	>0.9999		B0 vs. BI	0	-0.1734 to 0.1734	ns	>0.9999
B0 vs. BII	-1.932	-2.495 to -1.369	****	<0.0001		B0 vs. BII	0	-0.6454 to 0.6454	ns	>0.9999		B0 vs. BII	0	-0.1920 to 0.1920	ns	>0.9999
B0 vs. BIII	-2.334	-2.897 to -1.771	****	<0.0001		B0 vs. BIII	-0.585	-1.230 to 0.06036	ns	0.0849		B0 vs. BIII	0	-0.1920 to 0.1920	ns	>0.9999
B0 vs. BIV	-2.835	-3.562 to -2.108	****	<0.0001		B0 vs. BIV	-1.165	-1.955 to -0.3746	**	0.0027		B0 vs. BIV	-0.165	-0.4045 to 0.07452	ns	0.2667
B0 vs. BV	-3	-3.727 to -2.273	****	<0.0001		B0 vs. BV	-2	-2.697 to -1.303	****	<0.0001		B0 vs. BV	-0.4433	-0.6524 to -0.2343	****	<0.0001
B0 vs. BVI	-3	-3.641 to -2.359	****	<0.0001		B0 vs. BVI	-2.166	-2.863 to -1.469	****	<0.0001		B0 vs. BVI	-2.78	-2.989 to -2.571	****	<0.0001
MC1						MC1						MC1
Dunnett's multiple comparisons test	Mean Diff.	95.00% CI of diff.	Summary	Adjusted P Value		Dunnett's multiple comparisons test	Mean Diff.	95.00% CI of diff.	Summary	Adjusted P Value		Dunnett's multiple comparisons test	Mean Diff.	95.00% CI of diff.	Summary	Adjusted P Value
B0 vs. BI	0.134	-0.5456 to 0.8136	ns	0.9871		B0 vs. BI	-0.09571	-0.7471 to 0.5557	ns	0.9972		B0 vs. BI	0	-0.2029 to 0.2029	ns	>0.9999
B0 vs. BII	-2.932	-3.612 to -2.252	****	<0.0001		B0 vs. BII	0	-0.7463 to 0.7463	ns	>0.9999		B0 vs. BII	0	-0.2029 to 0.2029	ns	>0.9999
B0 vs. BIII	-3.266	-3.946 to -2.586	****	<0.0001		B0 vs. BIII	-0.6675	-1.414 to 0.07880	ns	0.0918		B0 vs. BIII	0	-0.2248 to 0.2248	ns	>0.9999
B0 vs. BIV	-3.696	-4.595 to -2.797	****	<0.0001		B0 vs. BIV	-2.5	-3.431 to -1.569	****	<0.0001		B0 vs. BIV	0	-0.2804 to 0.2804	ns	>0.9999
B0 vs. BV	-3.366	-4.265 to -2.467	****	<0.0001		B0 vs. BV	-3	-3.931 to -2.069	****	<0.0001		B0 vs. BV	-0.665	-0.9454 to -0.3846	****	<0.0001
B0 vs. BVI	-4.031	-4.930 to -3.132	****	<0.0001		B0 vs. BVI	-4	-4.931 to -3.069	****	<0.0001		B0 vs. BVI	-2.835	-3.115 to -2.555	****	<0.0001
Alz50						Alz50						Alz50
Dunnett's multiple comparisons test	Mean Diff.	95.00% CI of diff.	Summary	Adjusted P Value		Dunnett's multiple comparisons test	Mean Diff.	95.00% CI of diff.	Summary	Adjusted P Value		Dunnett's multiple comparisons test	Mean Diff.	95.00% CI of diff.	Summary	Adjusted P Value
B0 vs. BI	-0.534	-1.570 to 0.5022	ns	0.5301		B0 vs. BI	-0.09571	-0.6138 to 0.4223	ns	0.9878		B0 vs. BI	0	-0.08965 to 0.08965	ns	>0.9999
B0 vs. BII	-3	-4.036 to -1.964	****	<0.0001		B0 vs. BII	0	-0.6313 to 0.6313	ns	>0.9999		B0 vs. BII	0	-0.09364 to 0.09364	ns	>0.9999
B0 vs. BIII	-3.266	-4.302 to -2.230	****	<0.0001		B0 vs. BIII	-0.5	-1.216 to 0.2158	ns	0.2345		B0 vs. BIII	0	-0.09364 to 0.09364	ns	>0.9999
B0 vs. BIV	-3.5	-4.838 to -2.162	****	<0.0001		B0 vs. BIV	-1	-1.924 to -0.07593	*	0.0321		B0 vs. BIV	0	-0.1239 to 0.1239	ns	>0.9999
B0 vs. BV	-3.5	-4.838 to -2.162	****	<0.0001		B0 vs. BV	-3.33	-4.254 to -2.406	****	<0.0001		B0 vs. BV	-0.165	-0.2889 to -0.04113	**	0.0063
B0 vs. BVI	-4.165	-5.503 to -2.827	****	<0.0001		B0 vs. BVI	-4	-4.924 to -3.076	****	<0.0001		B0 vs. BVI	-2.67	-2.794 to -2.546	****	<0.0001

## Sheet: Table.3.QC Metrics.
	Estimated.Number.of.Cells	Mean.Reads.per.Cell	Median.Genes.per.Cell	Number.of.Reads	Valid.Barcodes	Sequencing.Saturation	Q30.Bases.in.Barcode	Q30.Bases.in.RNA.Read	Q30.Bases.in.Sample.Index	Q30.Bases.in.UMI	Reads.Mapped.to.Genome	Reads.Mapped.Confidently.to.Genome	Reads.Mapped.Confidently.to.Intergenic.Regions	Reads.Mapped.Confidently.to.Intronic.Regions	Reads.Mapped.Confidently.to.Exonic.Regions	Reads.Mapped.Confidently.to.Transcriptome	Reads.Mapped.Antisense.to.Gene	Fraction.Reads.in.Cells	Total.Genes.Detected	Median.UMI.Counts.per.Cell
C041_metrics_summary	1777	143307	1992	254656715	0.953	0.803	0.959	0.932	0.942	0.956	0.78	0.722	0.109	0	0.613	0.484	0.096	0.811	17537	3997
C046_metrics_summary	3561	71408	1582	254284218	0.967	0.778	0.957	0.937	0.945	0.954	0.812	0.697	0.138	0	0.559	0.489	0.037	0.701	17303	3186
C079_metrics_summary	1619	153510	395	248533993	0.944	0.907	0.956	0.939	0.928	0.953	0.813	0.573	0.139	0	0.435	0.384	0.036	0.572	15948	1331
C083_metrics_summary	2786	89723	1478	249970403	0.976	0.861	0.958	0.941	0.939	0.955	0.854	0.785	0.147	0	0.638	0.581	0.031	0.674	17010	3190
C087_metrics_summary	1214	221709	1691	269155614	0.951	0.883	0.956	0.94	0.922	0.953	0.799	0.605	0.143	0	0.463	0.409	0.032	0.719	16661	3837
PDC1_metrics_summary	4189	56916	1328	238421969	0.972	0.533	0.958	0.94	0.903	0.956	0.911	0.855	0.13	0	0.726	0.572	0.106	0.663	17936	2208
PDC107_metrics_summary	696	342620	1361	238463906	0.98	0.957	0.958	0.943	0.901	0.955	0.899	0.831	0.138	0	0.693	0.624	0.03	0.704	16022	2903
PDC110_metrics_summary	3917	61189	2337	239678741	0.979	0.634	0.959	0.941	0.934	0.956	0.933	0.896	0.154	0	0.742	0.591	0.112	0.906	17982	4996
PDC39_metrics_summary	2377	100172	2614	238109823	0.981	0.776	0.958	0.94	0.938	0.955	0.892	0.84	0.146	0	0.694	0.617	0.042	0.858	17542	6178
PDC59_metrics_summary	1991	114213	1752	227398216	0.971	0.865	0.957	0.94	0.948	0.953	0.842	0.76	0.133	0	0.627	0.568	0.033	0.797	16944	3952
PDC68_metrics_summary	3231	71311	2505	230407844	0.981	0.692	0.959	0.936	0.938	0.957	0.911	0.868	0.148	0	0.72	0.616	0.066	0.863	17812	5739
PDC7_metrics_summary	5497	42770	1835	235109256	0.976	0.628	0.959	0.94	0.935	0.956	0.924	0.879	0.137	0	0.742	0.609	0.083	0.714	17763	3725
PDC84_metrics_summary	2921	80392	2228	234826756	0.979	0.795	0.958	0.943	0.922	0.955	0.884	0.823	0.133	0	0.691	0.615	0.041	0.861	17404	4958
PDC85_metrics_summary	2759	90030	2365	248394929	0.968	0.748	0.957	0.94	0.93	0.955	0.841	0.732	0.127	0	0.605	0.52	0.054	0.845	17570	5569
PDC88_metrics_summary	3206	81216	2367	260381488	0.98	0.774	0.959	0.941	0.943	0.956	0.893	0.845	0.142	0	0.703	0.62	0.051	0.859	17497	5850

## Sheet: Table.4a.CellType.Proportions
Double-Negative	Astro	Excitatory	Inhibitory	Microglia	Oligo	OPC	Vascular	Total
C041	156	844	106	343	893	71	50	2463
C079	116	368	45	53	226	180	5	993
PDC1	194	1901	279	219	816	118	35	3562
PDC39	174	1023	248	256	572	208	37	2518
C46	289	654	150	384	2324	129	83	4013
PDC5	633	2692	811	508	1404	275	54	6377
total	1562	7482	1639	1763	6235	981	264	19926
ratio	7.84	37.55	8.23	8.85	31.29	4.92	1.32	100
Intermediate
C087	159	475	89	133	607	105	9	1577
PDC107	148	1065	118	48	795	188	12	2374
PDC7	542	1780	253	348	2145	139	96	5303
PDC84	451	892	270	158	1458	138	29	3396
PDC85	486	1076	239	160	1185	229	10	3385
total	1513	4026	826	642	4479	893	73	12452
ratio	12.15	32.33	6.63	5.16	35.97	7.17	0.59	100
Double-Positive
C083	171	647	185	113	798	275	18	2207
PDC110	344	1854	354	392	1628	86	33	4691
PDC68	323	1513	254	240	1397	103	33	3863
PDC88	368	1190	159	173	1585	58	33	3566
PDC59	269	518	110	143	434	233	13	1720
total	1748	6984	1205	1266	7553	661	213	19630
ratio	8.9	35.58	6.14	6.45	38.48	3.37	1.09	100

## Sheet: Table.4b.GenesPerCell.Type
Cell Type	Expressed Genes
Astrocytes	16915
Excitatory	17422
Inhibitory	17049
Microglia	16334
Oligodendrocytes	16973
OPC	16318
Vascular	14856
