# Supplementary material for: Seeding-competent early tau multimers are associated with cell type-specific transcriptional signatures
Source: Acta Neuropathol. 2025 Apr 4;149(1):31. doi: 10.1007/s00401-025-02869-4 (PMC11971191; doi:10.1007/s00401-025-02869-4)
Supplement: Supplementary file 3 — Supplementary file3 (XLS 2783 KB) [file 401_2025_2869_MOESM3_ESM.xls]

## Sheet: Sheet1
comparison	cell_type	Genes	p.values	coef	fdr	Direction.of.Effect
Double_Negative_vs_Double_Positive	Excitatory	RIOK3	9.99942e-15	11.8283	9.02063e-14	up
Intermediate_vs_Double_Positive	Excitatory	SPTBN1	9.99929e-15	-0.923852	5.34611e-13	down
Intermediate_vs_Double_Positive	OPC	BSG	9.99911e-05	0.608145	0.00596636	up
Double_Negative_vs_Double_Positive	Excitatory	RRN3	9.99891e-10	7.6774	4.4663e-09	up
Double_Negative_vs_Double_Positive	Astrocytes	GAN	9.99818e-05	18.8781	0.00372704	up
Double_Negative_vs_Intermediate	Astrocytes	FAM20C	9.99798e-11	3.88672	6.17649e-09	up
Double_Negative_vs_Intermediate	Excitatory	MFSD4B	9.99796e-10	1.30363	2.41129e-09	up
Double_Negative_vs_Double_Positive	Excitatory	NUDT3	9.99696e-19	29.8227	1.51584e-17	up
Intermediate_vs_Double_Positive	Excitatory	ZMYND11	9.99515e-08	-0.775928	1.78494e-06	down
Double_Negative_vs_Double_Positive	Excitatory	NLGN1	9.99196e-40	0.818441	1.46798e-37	up
Double_Negative_vs_Intermediate	Oligodendrocytes	NFX1	9.98855e-11	2.40281	1.98895e-09	up
Double_Negative_vs_Double_Positive	Excitatory	ZNF253	9.98791e-08	2.55184	3.35418e-07	up
Double_Negative_vs_Intermediate	Oligodendrocytes	STARD13	9.98624e-08	1.89828	1.30096e-06	up
Double_Negative_vs_Double_Positive	Excitatory	RIPK2	9.98486e-06	0.912443	2.55399e-05	up
Double_Negative_vs_Double_Positive	Excitatory	PPCDC	9.98436e-10	1.02334	4.46094e-09	up
Double_Negative_vs_Double_Positive	Excitatory	MRFAP1L1	9.98353e-11	26.5847	5.16702e-10	up
Double_Negative_vs_Intermediate	Astrocytes	BBX	9.9781e-05	-1.11967	0.00158014	down
Double_Negative_vs_Intermediate	Excitatory	FAHD2A	9.97465e-10	2.485	2.406e-09	up
Double_Negative_vs_Double_Positive	Excitatory	PSMB7	9.9731e-20	36.7938	1.72122e-18	up
Double_Negative_vs_Double_Positive	Excitatory	TSR2	9.97308e-09	35.0029	3.8456e-08	up
Double_Negative_vs_Double_Positive	Excitatory	CMBL	9.96994e-06	2.21614	2.55092e-05	up
Intermediate_vs_Double_Positive	Oligodendrocytes	ATAD3C	9.96982e-05	2.45433	0.00175178	up
Double_Negative_vs_Double_Positive	Excitatory	FAM8A1	9.96905e-12	21.2017	5.89411e-11	up
Intermediate_vs_Double_Positive	Excitatory	GOLGA8A	9.96752e-08	-0.691719	1.78182e-06	down
Double_Negative_vs_Double_Positive	Excitatory	NSG1	9.96716e-07	27.9766	2.93706e-06	up
Double_Negative_vs_Intermediate	Excitatory	ZNF439	9.96564e-11	1.89144	2.58424e-10	up
Intermediate_vs_Double_Positive	Inhibitory	NPAS3	9.96469e-06	0.660523	0.000713986	up
Double_Negative_vs_Intermediate	Excitatory	NDUFV3	9.96448e-11	0.692047	2.58424e-10	up
Intermediate_vs_Double_Positive	Oligodendrocytes	PRKCSH	9.96164e-06	2.01955	0.000229459	up
Double_Negative_vs_Double_Positive	Excitatory	USP2	9.96119e-11	33.1722	5.15699e-10	up
Double_Negative_vs_Double_Positive	Excitatory	TENT4B	9.96012e-10	-0.984006	4.45125e-09	down
Double_Negative_vs_Double_Positive	Astrocytes	SMURF2	9.95986e-07	-2.07101	6.21887e-05	down
Double_Negative_vs_Intermediate	Inhibitory	PNISR	9.95983e-07	0.666276	6.08838e-05	up
Double_Negative_vs_Double_Positive	Oligodendrocytes	LDLRAD3	9.95925e-05	5.24285	0.00277257	up
Double_Negative_vs_Intermediate	Excitatory	PLA2G4C	9.95836e-17	4.08505	3.96317e-16	up
Double_Negative_vs_Double_Positive	Excitatory	MADD	9.95798e-12	6.29887	5.88956e-11	up
Double_Negative_vs_Intermediate	Excitatory	OXCT1	9.95761e-45	-0.614458	1.75493e-43	down
Double_Negative_vs_Double_Positive	Excitatory	AMPD2	9.95725e-08	23.2645	3.34517e-07	up
Double_Negative_vs_Intermediate	Excitatory	EPHA10	9.95623e-11	2.80028	2.58256e-10	up
Double_Negative_vs_Double_Positive	Excitatory	EFTUD2	9.95483e-18	27.0434	1.31252e-16	up
Intermediate_vs_Double_Positive	Excitatory	PIP4K2A	9.95271e-17	-1.36356	6.8776e-15	down
Double_Negative_vs_Intermediate	Excitatory	SIPA1L2	9.95018e-18	1.03125	4.20699e-17	up
Intermediate_vs_Double_Positive	Oligodendrocytes	SCAND1	9.94872e-06	2.28697	0.000229459	up
Double_Negative_vs_Double_Positive	Excitatory	RPS15A	9.94728e-08	1.30854	3.34246e-07	up
Double_Negative_vs_Double_Positive	Excitatory	PDE8B	9.94635e-14	33.7918	7.81186e-13	up
Double_Negative_vs_Intermediate	Excitatory	NPTN	9.94589e-203	-1.27129	1.08678e-199	down
Intermediate_vs_Double_Positive	Oligodendrocytes	CALD1	9.94561e-07	-0.692256	2.75999e-05	down
Intermediate_vs_Double_Positive	Excitatory	CNTN2	9.94514e-16	1.03558	5.97494e-14	up
Double_Negative_vs_Intermediate	Oligodendrocytes	RASSF4	9.94256e-09	2.16083	1.5168e-07	up
Double_Negative_vs_Intermediate	Oligodendrocytes	BPHL	9.9404e-05	2.11381	0.000730202	up
Double_Negative_vs_Intermediate	Oligodendrocytes	SAFB2	9.9401e-06	1.85376	9.23394e-05	up
Double_Negative_vs_Double_Positive	Inhibitory	HERC4	9.93963e-05	22.5748	0.0289624	up
Double_Negative_vs_Double_Positive	Excitatory	HRAS	9.93959e-10	34.3978	4.44321e-09	up
Double_Negative_vs_Intermediate	Microglia	MTCH1	9.93813e-08	2.66505	1.52411e-05	up
Double_Negative_vs_Double_Positive	Excitatory	CFAP36	9.93635e-16	27.953	1.0273e-14	up
Double_Negative_vs_Double_Positive	Excitatory	TMEM128	9.93552e-14	30.4926	7.80686e-13	up
Double_Negative_vs_Intermediate	Excitatory	CACNA2D2	9.93343e-09	1.05964	2.22364e-08	up
Double_Negative_vs_Double_Positive	Oligodendrocytes	IP6K1	9.93259e-05	13.5003	0.00276956	up
Double_Negative_vs_Double_Positive	Oligodendrocytes	TAF1	9.92882e-05	10.3201	0.00276956	up
Double_Negative_vs_Intermediate	Excitatory	PPP4R1	9.92864e-10	0.83254	2.39523e-09	up
Double_Negative_vs_Double_Positive	Excitatory	XPO7	9.92782e-20	0.706728	1.7151e-18	up
Double_Negative_vs_Double_Positive	Excitatory	COIL	9.92676e-06	15.7847	2.54025e-05	up
Double_Negative_vs_Double_Positive	Excitatory	HERPUD1	9.92259e-11	34.0702	5.13853e-10	up
Double_Negative_vs_Double_Positive	Oligodendrocytes	RPL41	9.92047e-06	3.77971	0.000385421	up
Double_Negative_vs_Intermediate	Excitatory	RARB	9.92047e-35	2.3337	1.15781e-33	up
Double_Negative_vs_Intermediate	Oligodendrocytes	CUX1	9.9183e-06	0.759959	9.21858e-05	up
Double_Negative_vs_Double_Positive	Oligodendrocytes	HMGN3	9.91718e-09	14.085	8.02695e-07	up
Double_Negative_vs_Intermediate	Excitatory	SMC1A	9.91709e-18	0.98557	4.19401e-17	up
Double_Negative_vs_Double_Positive	Excitatory	MYO6	9.91654e-50	41.3952	3.21057e-47	up
Double_Negative_vs_Intermediate	Oligodendrocytes	HSPA12A	9.91555e-08	0.978206	1.29272e-06	up
Double_Negative_vs_Intermediate	Excitatory	WASHC5	9.91552e-08	0.952215	2.07261e-07	up
Double_Negative_vs_Intermediate	Astrocytes	MAP4	9.91511e-10	1.60891	4.96693e-08	up
Double_Negative_vs_Double_Positive	Excitatory	TRAPPC6B	9.91321e-19	26.5692	1.50445e-17	up
Double_Negative_vs_Double_Positive	Excitatory	STX16-NPEPL1	9.91315e-09	7.04462	3.82418e-08	up
Double_Negative_vs_Double_Positive	Excitatory	ATXN2L	9.911e-17	33.0927	1.16213e-15	up
Intermediate_vs_Double_Positive	Microglia	IL10RA	9.90993e-10	0.620833	2.16569e-06	up
Double_Negative_vs_Intermediate	Excitatory	AGAP9	9.90731e-08	2.31864	2.07114e-07	up
Double_Negative_vs_Intermediate	Excitatory	BRICD5	9.90561e-08	1.00157	2.07103e-07	up
Double_Negative_vs_Intermediate	Excitatory	MAPKBP1	9.90412e-12	1.3158	2.7625e-11	up
Double_Negative_vs_Double_Positive	Excitatory	STK25	9.90171e-16	8.2754	1.02433e-14	up
Double_Negative_vs_Intermediate	Excitatory	RFC1	9.90015e-19	1.06981	4.51917e-18	up
Double_Negative_vs_Intermediate	Astrocytes	SYT12	9.89883e-06	1.62372	0.000208006	up
Double_Negative_vs_Double_Positive	Excitatory	SIRPA	9.89297e-31	28.5717	6.0901e-29	up
Double_Negative_vs_Double_Positive	Excitatory	STUM	9.89197e-11	26.3973	5.12419e-10	up
Double_Negative_vs_Double_Positive	Excitatory	AP3S1	9.89186e-24	33.3751	2.85378e-22	up
Intermediate_vs_Double_Positive	OPC	BCOR	9.89146e-12	-0.705479	5.57846e-09	down
Double_Negative_vs_Double_Positive	Excitatory	PPWD1	9.88736e-08	14.5263	3.32296e-07	up
Double_Negative_vs_Double_Positive	Excitatory	SLC23A2	9.88688e-14	-1.66576	7.77214e-13	down
Double_Negative_vs_Double_Positive	Excitatory	MAPK9	9.88221e-29	32.1161	4.826e-27	up
Double_Negative_vs_Intermediate	Excitatory	DCLK2	9.88144e-29	2.48326	8.42307e-28	up
Double_Negative_vs_Intermediate	Excitatory	RCSD1	9.88135e-07	3.12342	1.93153e-06	up
Double_Negative_vs_Intermediate	Oligodendrocytes	NPIPA1	9.88022e-06	0.739763	9.19297e-05	up
Double_Negative_vs_Intermediate	Excitatory	ZW10	9.87841e-07	0.908545	1.93117e-06	up
Double_Negative_vs_Intermediate	Oligodendrocytes	NPHP4	9.87675e-05	0.644115	0.000726136	up
Double_Negative_vs_Intermediate	Oligodendrocytes	CCDC84	9.87652e-15	2.44436	3.06155e-13	up
Double_Negative_vs_Double_Positive	Excitatory	NDUFA2	9.87481e-05	11.9869	0.000221477	up
Double_Negative_vs_Intermediate	Excitatory	MAPK8IP3	9.87245e-19	0.704956	4.50771e-18	up
Double_Negative_vs_Intermediate	Astrocytes	FUT9	9.87155e-09	0.863447	4.20937e-07	up
Double_Negative_vs_Double_Positive	Excitatory	ATP6V1A	9.86756e-24	30.3083	2.85148e-22	up
Double_Negative_vs_Double_Positive	Excitatory	RAB39B	9.86592e-09	23.8195	3.80764e-08	up
Intermediate_vs_Double_Positive	Excitatory	RBM25	9.8658e-24	-1.03935	1.25901e-21	down
Double_Negative_vs_Double_Positive	Excitatory	DIP2C	9.86535e-18	-1.3315	1.30254e-16	down
Double_Negative_vs_Intermediate	Excitatory	CDH8	9.86505e-29	2.58281	8.4132e-28	up
Double_Negative_vs_Double_Positive	Excitatory	MPI	9.86488e-12	0.79112	5.83844e-11	up
Double_Negative_vs_Intermediate	Excitatory	ATXN2	9.86479e-23	1.416	5.86022e-22	up
Double_Negative_vs_Intermediate	Excitatory	ARL6	9.86473e-11	0.897306	2.55959e-10	up
Intermediate_vs_Double_Positive	Oligodendrocytes	OR2L13	9.86432e-05	2.39792	0.00173499	up
Double_Negative_vs_Double_Positive	Excitatory	CCZ1	9.86416e-17	35.7316	1.15742e-15	up
Double_Negative_vs_Intermediate	Excitatory	MPZL1	9.86384e-11	1.78313	2.55959e-10	up
Double_Negative_vs_Intermediate	Excitatory	PURG	9.86303e-16	1.03995	3.64943e-15	up
Double_Negative_vs_Double_Positive	Excitatory	POM121C	9.86206e-15	13.8273	8.90131e-14	up
Double_Negative_vs_Double_Positive	Excitatory	KATNBL1	9.86186e-25	33.8701	3.16939e-23	up
Double_Negative_vs_Double_Positive	Oligodendrocytes	SLC11A2	9.86149e-17	16.6209	1.98171e-14	up
Double_Negative_vs_Double_Positive	Astrocytes	ADGRB3	9.86041e-26	-21.1607	5.38718e-23	down
Double_Negative_vs_Double_Positive	Excitatory	ERICH3	9.85933e-12	14.8466	5.83713e-11	up
Intermediate_vs_Double_Positive	Inhibitory	RPS6KA2	9.85834e-09	-0.903693	1.72353e-06	down
Double_Negative_vs_Intermediate	Excitatory	EIPR1	9.85618e-19	0.955254	4.50145e-18	up
Double_Negative_vs_Double_Positive	Excitatory	CCDC112	9.85552e-10	15.8125	4.40788e-09	up
Double_Negative_vs_Intermediate	Oligodendrocytes	ABCC10	9.85469e-06	1.6957	9.17409e-05	up
Double_Negative_vs_Intermediate	Excitatory	NAPG	9.85449e-32	-0.623857	9.82176e-31	down
Double_Negative_vs_Double_Positive	Excitatory	AP2S1	9.84726e-09	1.81979	3.80127e-08	up
Intermediate_vs_Double_Positive	Oligodendrocytes	GSTP1	9.84704e-05	1.95601	0.00173369	up
Double_Negative_vs_Intermediate	Excitatory	KRTAP5-11	9.84409e-06	3.04589	1.80934e-05	up
Double_Negative_vs_Intermediate	Excitatory	PKD1L3	9.84222e-08	3.41177	2.05852e-07	up
Double_Negative_vs_Double_Positive	Excitatory	EXTL1	9.83955e-10	4.29305	4.40186e-09	up
Double_Negative_vs_Intermediate	Oligodendrocytes	SLC25A13	9.83882e-05	0.628057	0.000723957	up
Double_Negative_vs_Intermediate	Astrocytes	VPS53	9.83756e-09	1.53073	4.20514e-07	up
Double_Negative_vs_Intermediate	Excitatory	UBTD2	9.83518e-05	0.799191	0.000168214	up
Double_Negative_vs_Double_Positive	Excitatory	TBPL1	9.83215e-14	4.55568	7.73259e-13	up
Double_Negative_vs_Intermediate	Astrocytes	SERGEF	9.82955e-05	2.05993	0.00155944	up
Double_Negative_vs_Double_Positive	Excitatory	CFAP410	9.82897e-08	16.7713	3.30398e-07	up
Double_Negative_vs_Double_Positive	Excitatory	SERAC1	9.82583e-10	1.51176	4.39685e-09	up
Double_Negative_vs_Intermediate	Excitatory	PLXDC2	9.82082e-52	1.95326	2.2893e-50	up
Double_Negative_vs_Intermediate	Excitatory	BCR	9.81734e-14	1.56907	3.16556e-13	up
Double_Negative_vs_Double_Positive	Excitatory	NDUFB10	9.81683e-15	45.6911	8.86506e-14	up
Double_Negative_vs_Intermediate	Excitatory	MED13L	9.81639e-30	2.01023	8.88762e-29	up
Double_Negative_vs_Intermediate	Excitatory	ZDHHC20	9.81599e-13	1.90825	2.94766e-12	up
Double_Negative_vs_Intermediate	Excitatory	UBE2O	9.81469e-18	1.47541	4.15272e-17	up
Double_Negative_vs_Intermediate	Oligodendrocytes	RABL2A	9.81408e-13	3.45662	2.43721e-11	up
Double_Negative_vs_Intermediate	Astrocytes	EEF2K	9.81354e-05	2.48816	0.00155831	up
Double_Negative_vs_Intermediate	Oligodendrocytes	ZNF780B	9.81344e-09	1.66511	1.49841e-07	up
Double_Negative_vs_Intermediate	Excitatory	DISP1	9.81128e-12	0.880456	2.73704e-11	up
Double_Negative_vs_Double_Positive	Astrocytes	UGCG	9.80988e-06	33.2239	0.000497119	up
Double_Negative_vs_Double_Positive	Excitatory	NCBP1	9.80923e-10	4.01778	4.39055e-09	up
Double_Negative_vs_Intermediate	Excitatory	MFSD6	9.80683e-53	-1.23542	2.38129e-51	down
Double_Negative_vs_Intermediate	Excitatory	RNF213	9.80517e-07	0.762715	1.91771e-06	up
Double_Negative_vs_Double_Positive	Excitatory	ADAM23	9.80366e-78	40.0529	1.00822e-74	up
Double_Negative_vs_Double_Positive	Excitatory	BRCC3	9.79466e-13	21.5171	6.63464e-12	up
Intermediate_vs_Double_Positive	Astrocytes	IGSF8	9.79416e-09	-1.58302	1.11189e-06	down
Double_Negative_vs_Double_Positive	Excitatory	FAM210A	9.79322e-08	2.46116	3.29323e-07	up
Double_Negative_vs_Double_Positive	Excitatory	FOXJ3	9.7922e-17	23.4431	1.14975e-15	up
Double_Negative_vs_Double_Positive	Excitatory	POLR2A	9.78678e-08	-0.799776	3.2917e-07	down
Double_Negative_vs_Intermediate	Excitatory	CABLES1	9.78673e-15	2.66207	3.37278e-14	up
Intermediate_vs_Double_Positive	Inhibitory	PHYHIP	9.78426e-12	0.670532	3.28958e-09	up
Double_Negative_vs_Double_Positive	Excitatory	CCDC93	9.78406e-08	3.10243	3.29141e-07	up
Double_Negative_vs_Intermediate	Inhibitory	HSD17B12	9.78388e-05	-0.790981	0.00279953	down
Double_Negative_vs_Intermediate	Oligodendrocytes	UBTD1	9.78312e-07	1.05078	1.10205e-05	up
Intermediate_vs_Double_Positive	Excitatory	NEMF	9.78268e-10	-0.93891	2.48953e-08	down
Double_Negative_vs_Intermediate	Excitatory	CNOT10	9.78222e-12	3.39669	2.72937e-11	up
Double_Negative_vs_Double_Positive	Excitatory	CORO1A	9.78209e-09	4.90831	3.77778e-08	up
Double_Negative_vs_Double_Positive	Oligodendrocytes	CRTC3	9.78147e-08	13.867	6.19599e-06	up
Double_Negative_vs_Double_Positive	Excitatory	METAP2	9.77667e-17	29.7641	1.14869e-15	up
Double_Negative_vs_Double_Positive	Excitatory	WDR26	9.77559e-13	25.2585	6.62429e-12	up
Double_Negative_vs_Double_Positive	Excitatory	USP7	9.77519e-19	21.7338	1.48479e-17	up
Double_Negative_vs_Double_Positive	Excitatory	HEATR5B	9.77481e-19	8.69375	1.48479e-17	up
Double_Negative_vs_Double_Positive	Excitatory	STK24	9.77458e-07	-0.648614	2.88226e-06	down
Double_Negative_vs_Intermediate	Excitatory	ANO5	9.77201e-26	1.11254	7.01619e-25	up
Double_Negative_vs_Double_Positive	Excitatory	GK	9.77081e-11	7.80121	5.06293e-10	up
Double_Negative_vs_Double_Positive	Excitatory	MED21	9.76941e-19	42.105	1.48479e-17	up
Double_Negative_vs_Double_Positive	Oligodendrocytes	RNMT	9.76622e-05	11.5621	0.00273189	up
Double_Negative_vs_Intermediate	Excitatory	ABCA5	9.76589e-40	1.4252	1.42281e-38	up
Double_Negative_vs_Double_Positive	Excitatory	HNRNPL	9.7641e-11	4.73235	5.06095e-10	up
Intermediate_vs_Double_Positive	Oligodendrocytes	STOML2	9.76215e-08	4.85432	3.17824e-06	up
Double_Negative_vs_Intermediate	Excitatory	ITCH	9.75309e-23	1.8272	5.79583e-22	up
Intermediate_vs_Double_Positive	Excitatory	MFSD5	9.74763e-05	2.83834	0.000798958	up
Double_Negative_vs_Double_Positive	Excitatory	SLC25A27	9.74634e-12	8.48036	5.7722e-11	up
Double_Negative_vs_Double_Positive	Excitatory	NAA50	9.74559e-15	1.07413	8.80528e-14	up
Double_Negative_vs_Intermediate	Excitatory	ADAR	9.74545e-39	-0.606785	1.36851e-37	down
Double_Negative_vs_Double_Positive	Astrocytes	ARHGEF26	9.74528e-05	-2.00418	0.00364053	down
Double_Negative_vs_Intermediate	Excitatory	ZNF182	9.74525e-06	1.01635	1.79174e-05	up
Double_Negative_vs_Intermediate	Excitatory	PGPEP1	9.74391e-10	2.04753	2.35131e-09	up
Double_Negative_vs_Double_Positive	Excitatory	RPS3A	9.74322e-08	10.8937	3.27893e-07	up
Double_Negative_vs_Double_Positive	Astrocytes	GJA1	9.74277e-15	-17.6747	1.87179e-12	down
Double_Negative_vs_Double_Positive	Oligodendrocytes	CLIC4	9.74237e-05	3.39706	0.00272958	up
Double_Negative_vs_Double_Positive	Excitatory	KLHL8	9.74119e-12	4.07299	5.7711e-11	up
Intermediate_vs_Double_Positive	Oligodendrocytes	BEX3	9.74115e-09	2.1823	3.71034e-07	up
Double_Negative_vs_Double_Positive	Excitatory	INF2	9.74012e-08	0.699768	3.27852e-07	up
Intermediate_vs_Double_Positive	Oligodendrocytes	CAMK2G	9.73735e-13	-0.658552	6.32855e-11	down
Double_Negative_vs_Double_Positive	Astrocytes	DENND1A	9.73709e-11	-4.44715	1.14251e-08	down
Double_Negative_vs_Double_Positive	Excitatory	UQCC3	9.7357e-05	10.1219	0.000218441	up
Double_Negative_vs_Intermediate	Astrocytes	SLC41A2	9.73242e-11	3.26762	6.03376e-09	up
Intermediate_vs_Double_Positive	Excitatory	CMIP	9.73072e-14	-0.6119	4.64815e-12	down
Double_Negative_vs_Double_Positive	Excitatory	VCPIP1	9.73058e-14	31.4329	7.65615e-13	up
Double_Negative_vs_Double_Positive	Excitatory	PIAS1	9.72933e-37	32.3132	1.08343e-34	up
Double_Negative_vs_Double_Positive	Excitatory	ANKRD18B	9.72845e-31	30.3434	6.00998e-29	up
Double_Negative_vs_Intermediate	Excitatory	PRICKLE2	9.72405e-24	1.20154	6.20108e-23	up
Double_Negative_vs_Intermediate	Excitatory	TENT4B	9.72325e-23	0.698591	5.78202e-22	up
Double_Negative_vs_Double_Positive	Excitatory	B2M	9.72213e-14	67.1768	7.65295e-13	up
Double_Negative_vs_Intermediate	Excitatory	PRELID2	9.72205e-21	3.59329	5.06468e-20	up
Double_Negative_vs_Double_Positive	Excitatory	RALA	9.72177e-12	-0.610229	5.76155e-11	down
Double_Negative_vs_Double_Positive	Excitatory	G3BP1	9.719e-12	3.7323	5.76155e-11	up
Double_Negative_vs_Double_Positive	Excitatory	NAA38	9.71877e-09	25.773	3.75416e-08	up
Double_Negative_vs_Intermediate	Astrocytes	MAPRE2	9.71844e-18	3.99939	1.50361e-15	up
Double_Negative_vs_Intermediate	Excitatory	UBE4B	9.71767e-14	1.17183	3.13457e-13	up
Double_Negative_vs_Double_Positive	Excitatory	FADS1	9.71697e-09	16.4881	3.75416e-08	up
Double_Negative_vs_Intermediate	Excitatory	ZFC3H1	9.7163e-37	1.54647	1.25365e-35	up
Double_Negative_vs_Intermediate	Excitatory	SLC38A11	9.71534e-62	2.1447	3.22302e-60	up
Double_Negative_vs_Intermediate	Oligodendrocytes	ATP5MD	9.71497e-11	1.12314	1.93889e-09	up
Double_Negative_vs_Intermediate	Excitatory	OXNAD1	9.714e-12	3.07787	2.71077e-11	up
Double_Negative_vs_Intermediate	OPC	RPL10A	9.71365e-07	1.66995	0.000161737	up
Double_Negative_vs_Intermediate	Oligodendrocytes	PI16	9.71268e-20	4.20784	4.577e-18	up
Intermediate_vs_Double_Positive	Inhibitory	CIRBP	9.71221e-12	0.838042	3.28958e-09	up
Double_Negative_vs_Intermediate	Oligodendrocytes	TBL1X	9.7107e-14	2.29738	2.68627e-12	up
Double_Negative_vs_Double_Positive	Excitatory	IDH2	9.71034e-06	7.7952	2.48632e-05	up
Double_Negative_vs_Double_Positive	Oligodendrocytes	PEX5L	9.70811e-36	2.44281	6.06168e-33	up
Double_Negative_vs_Double_Positive	Excitatory	RALGPS2	9.70746e-09	-0.600616	3.75145e-08	down
Double_Negative_vs_Intermediate	Astrocytes	MYRIP	9.70712e-12	-0.702626	6.78838e-10	down
Double_Negative_vs_Double_Positive	Excitatory	TERF1	9.70679e-15	28.5441	8.77476e-14	up
Intermediate_vs_Double_Positive	Inhibitory	ENO1	9.70625e-11	1.40899	2.53275e-08	up
Double_Negative_vs_Intermediate	Astrocytes	C20orf194	9.7052e-11	1.11511	6.03376e-09	up
Double_Negative_vs_Intermediate	Oligodendrocytes	SREK1	9.70309e-16	2.69362	3.31326e-14	up
Double_Negative_vs_Intermediate	Excitatory	PHTF2	9.7016e-24	3.1972	6.19026e-23	up
Double_Negative_vs_Intermediate	Excitatory	POLR3A	9.69829e-15	1.08666	3.34428e-14	up
Double_Negative_vs_Double_Positive	Excitatory	PCNX4	9.69788e-07	-0.676729	2.86109e-06	down
Double_Negative_vs_Double_Positive	Excitatory	ANKRD46	9.69537e-18	7.70804	1.28121e-16	up
Double_Negative_vs_Double_Positive	Excitatory	TMEM151A	9.6927e-18	18.6304	1.28121e-16	up
Double_Negative_vs_Intermediate	Oligodendrocytes	ZMYND8	9.69257e-07	1.45608	1.09255e-05	up
Double_Negative_vs_Intermediate	Inhibitory	LUC7L	9.68878e-06	0.829848	0.000429921	up
Double_Negative_vs_Double_Positive	Excitatory	HBS1L	9.68742e-21	21.2898	1.89446e-19	up
Double_Negative_vs_Double_Positive	Excitatory	EIF4A2	9.6863e-33	38.0609	7.14538e-31	up
Double_Negative_vs_Double_Positive	Excitatory	COPS6	9.68623e-13	34.6054	6.56628e-12	up
Double_Negative_vs_Double_Positive	Excitatory	MTMR12	9.68584e-06	-0.673503	2.48041e-05	down
Double_Negative_vs_Intermediate	Excitatory	FGD1	9.68244e-09	2.07809	2.1694e-08	up
Double_Negative_vs_Double_Positive	Excitatory	TERF2IP	9.67456e-97	52.7558	1.6914e-93	up
Double_Negative_vs_Double_Positive	Excitatory	TCEA2	9.67378e-07	0.629928	2.85446e-06	up
Double_Negative_vs_Double_Positive	Excitatory	INTS12	9.67316e-06	2.49742	2.47752e-05	up
Double_Negative_vs_Intermediate	Excitatory	BRINP1	9.67213e-23	0.673366	5.75359e-22	up
Double_Negative_vs_Double_Positive	Astrocytes	MATN2	9.67205e-05	38.802	0.00362091	up
Double_Negative_vs_Intermediate	Excitatory	SLC26A10	9.66864e-08	12.256	2.02318e-07	up
Double_Negative_vs_Double_Positive	Excitatory	RAB15	9.66688e-10	-0.667826	4.32905e-09	down
Double_Negative_vs_Double_Positive	Excitatory	EIF2S2	9.66638e-11	19.3399	5.01178e-10	up
Double_Negative_vs_Intermediate	Inhibitory	THRB	9.66619e-09	-1.16732	1.21578e-06	down
Double_Negative_vs_Intermediate	Inhibitory	GLI3	9.66597e-05	3.3981	0.00277488	up
Double_Negative_vs_Double_Positive	Excitatory	PRKAB1	9.663e-07	1.85711	2.85176e-06	up
Double_Negative_vs_Intermediate	Astrocytes	F3	9.6623e-43	4.44015	1.87696e-39	up
Double_Negative_vs_Double_Positive	Excitatory	ACTR10	9.66166e-20	27.2325	1.67077e-18	up
Double_Negative_vs_Double_Positive	Excitatory	MLLT1	9.65974e-07	3.34606	2.85128e-06	up
Double_Negative_vs_Intermediate	Excitatory	TMEM232	9.65966e-46	0.813154	1.77395e-44	up
Double_Negative_vs_Intermediate	Excitatory	ARHGAP5	9.65916e-73	-0.918197	4.24299e-71	down
Double_Negative_vs_Double_Positive	Excitatory	THAP11	9.6555e-05	9.81631	0.000216669	up
Double_Negative_vs_Double_Positive	Excitatory	UFD1	9.65296e-05	14.1153	0.000216668	up
Double_Negative_vs_Double_Positive	Excitatory	LLPH	9.65139e-06	11.0756	2.47267e-05	up
Double_Negative_vs_Double_Positive	Excitatory	TALDO1	9.6496e-11	26.447	5.00457e-10	up
Intermediate_vs_Double_Positive	Oligodendrocytes	PRRC2C	9.64466e-10	-0.822239	4.226e-08	down
Double_Negative_vs_Double_Positive	Inhibitory	ZDHHC21	9.6435e-05	28.4453	0.0285758	up
Double_Negative_vs_Intermediate	Oligodendrocytes	AGO3	9.63888e-10	1.64756	1.69876e-08	up
Intermediate_vs_Double_Positive	Astrocytes	SPIRE1	9.63837e-11	-0.942037	1.73719e-08	down
Double_Negative_vs_Double_Positive	Excitatory	KIAA1586	9.63713e-09	13.0313	3.72592e-08	up
Intermediate_vs_Double_Positive	Oligodendrocytes	NFIA	9.63683e-05	0.585303	0.00170805	up
Double_Negative_vs_Double_Positive	Excitatory	LRRC39	9.63331e-10	11.0383	4.31512e-09	up
Double_Negative_vs_Double_Positive	Excitatory	CHMP5	9.63254e-11	13.4748	4.9972e-10	up
Double_Negative_vs_Intermediate	Inhibitory	HNRNPD	9.63081e-05	-0.870873	0.00276933	down
Intermediate_vs_Double_Positive	Inhibitory	SCN8A	9.6274e-05	-1.14491	0.00437184	down
Double_Negative_vs_Intermediate	Excitatory	COL5A1	9.62625e-08	2.85495	2.01455e-07	up
Double_Negative_vs_Intermediate	Excitatory	KIAA1257	9.62576e-10	2.71473	2.32409e-09	up
Double_Negative_vs_Double_Positive	Oligodendrocytes	ODF2L	9.62544e-07	17.8456	4.89191e-05	up
Double_Negative_vs_Intermediate	Astrocytes	SOD2	9.62525e-05	1.49746	0.00153119	up
Intermediate_vs_Double_Positive	Astrocytes	VSIR	9.62478e-08	0.653259	8.80995e-06	up
Double_Negative_vs_Double_Positive	Excitatory	SMIM10L2B	9.62292e-08	25.3048	3.24095e-07	up
Intermediate_vs_Double_Positive	Oligodendrocytes	KATNB1	9.62269e-07	3.86406	2.67462e-05	up
Double_Negative_vs_Double_Positive	Excitatory	SRCIN1	9.61752e-06	-1.39279	2.46472e-05	down
Intermediate_vs_Double_Positive	Inhibitory	SEMA6D	9.61721e-05	0.703511	0.00437184	up
Double_Negative_vs_Double_Positive	Astrocytes	SLC1A2	9.61586e-30	-31.3596	8.4057e-27	down
Double_Negative_vs_Double_Positive	Excitatory	TRIM68	9.61502e-06	1.59343	2.46444e-05	up
Double_Negative_vs_Intermediate	Inhibitory	CHN1	9.61498e-06	-0.977572	0.000427732	down
Double_Negative_vs_Intermediate	Excitatory	FKTN	9.61109e-09	1.17853	2.15369e-08	up
Intermediate_vs_Double_Positive	Excitatory	DMD	9.61065e-16	0.708679	5.81394e-14	up
Intermediate_vs_Double_Positive	Excitatory	SCN2A	9.61054e-31	-0.991779	2.36649e-28	down
Intermediate_vs_Double_Positive	Excitatory	CEP295	9.6104e-10	-1.18935	2.45283e-08	down
Intermediate_vs_Double_Positive	Excitatory	N4BP2L2	9.6082e-16	-1.15618	5.81394e-14	down
Double_Negative_vs_Double_Positive	Excitatory	SVBP	9.60808e-08	1.11051	3.23657e-07	up
Double_Negative_vs_Intermediate	Oligodendrocytes	EPB41L1	9.60712e-05	1.37669	0.0007081	up
Double_Negative_vs_Double_Positive	Excitatory	NDUFB3	9.60707e-07	16.8196	2.83621e-06	up
Double_Negative_vs_Intermediate	Excitatory	RALGPS2	9.6062e-12	0.85295	2.68112e-11	up
Double_Negative_vs_Intermediate	Excitatory	CTDSPL	9.60549e-36	2.30976	1.18262e-34	up
Double_Negative_vs_Intermediate	Excitatory	WWP2	9.60299e-18	1.97283	4.06511e-17	up
Double_Negative_vs_Double_Positive	Excitatory	PHC2	9.60276e-10	4.71752	4.30254e-09	up
Double_Negative_vs_Intermediate	Excitatory	DBF4B	9.60187e-16	4.08473	3.55656e-15	up
Intermediate_vs_Double_Positive	Oligodendrocytes	TUBB4B	9.60177e-08	-0.683994	3.13186e-06	down
Double_Negative_vs_Intermediate	Excitatory	EPB41L1	9.60128e-35	-0.637604	1.12205e-33	down
Double_Negative_vs_Intermediate	Excitatory	DNAH1	9.60046e-09	2.6162	2.15158e-08	up
Double_Negative_vs_Double_Positive	Excitatory	PIK3C3	9.60031e-23	30.5568	2.50137e-21	up
Double_Negative_vs_Double_Positive	Excitatory	PCDH7	9.59941e-13	0.920332	6.50995e-12	up
Double_Negative_vs_Double_Positive	Excitatory	ZNF823	9.59837e-05	4.80265	0.000215553	up
Double_Negative_vs_Double_Positive	Excitatory	FAM193A	9.59552e-06	-0.732315	2.4598e-05	down
Double_Negative_vs_Double_Positive	Excitatory	C12orf49	9.59512e-08	1.02066	3.23283e-07	up
Double_Negative_vs_Intermediate	Excitatory	SERPINI1	9.59473e-89	-2.96963	6.35396e-87	down
Double_Negative_vs_Intermediate	Excitatory	TDRD7	9.59244e-12	1.27592	2.67771e-11	up
Double_Negative_vs_Intermediate	Microglia	CANX	9.59151e-05	2.5329	0.00496119	up
Double_Negative_vs_Double_Positive	Excitatory	PLEKHA5	9.59072e-09	-2.78337	3.70879e-08	down
Double_Negative_vs_Double_Positive	Excitatory	ZNF706	9.58784e-13	-0.7233	6.50463e-12	down
Double_Negative_vs_Double_Positive	Oligodendrocytes	ZDHHC21	9.5877e-05	11.0984	0.00269056	up
Double_Negative_vs_Intermediate	Astrocytes	GALNT3	9.58664e-06	-1.58258	0.000201689	down
Double_Negative_vs_Double_Positive	Excitatory	TESPA1	9.58647e-29	-1.00843	4.69468e-27	down
Double_Negative_vs_Intermediate	Astrocytes	SLCO1C1	9.58562e-16	2.46401	1.18855e-13	up
Intermediate_vs_Double_Positive	Excitatory	KCNIP4	9.58301e-29	0.776244	1.92574e-26	up
Double_Negative_vs_Double_Positive	Excitatory	ANKMY2	9.58096e-25	37.1404	3.08479e-23	up
Double_Negative_vs_Intermediate	Astrocytes	L3MBTL4	9.57983e-23	-1.28524	2.83871e-20	down
Double_Negative_vs_Double_Positive	Excitatory	CXorf56	9.57959e-10	8.58966	4.29326e-09	up
Double_Negative_vs_Double_Positive	Excitatory	ARHGAP35	9.57918e-15	1.17724	8.66388e-14	up
Double_Negative_vs_Double_Positive	Astrocytes	ZBTB8OS	9.579e-05	10.0006	0.0036015	up
Double_Negative_vs_Intermediate	OPC	MYRFL	9.57568e-08	2.52844	2.29331e-05	up
Double_Negative_vs_Intermediate	Excitatory	NOL10	9.57471e-19	3.26265	4.37404e-18	up
Double_Negative_vs_Intermediate	Excitatory	CAMK2A	9.57262e-173	-4.80966	4.52319e-170	down
Double_Negative_vs_Double_Positive	Excitatory	CATSPERE	9.57148e-09	12.4687	3.70217e-08	up
Double_Negative_vs_Intermediate	Astrocytes	CCDC200	9.57062e-06	2.6858	0.000201594	up
Double_Negative_vs_Double_Positive	Excitatory	CTR9	9.56803e-10	18.2236	4.29028e-09	up
Double_Negative_vs_Intermediate	Astrocytes	TENM4	9.56685e-14	1.31985	8.99232e-12	up
Double_Negative_vs_Intermediate	Excitatory	ZNF329	9.56629e-06	1.6774	1.7592e-05	up
Double_Negative_vs_Double_Positive	Excitatory	RUNDC3A	9.56609e-14	-3.08185	7.53351e-13	down
Double_Negative_vs_Intermediate	Astrocytes	GPM6A	9.5656e-07	0.645759	2.57285e-05	up
Intermediate_vs_Double_Positive	Inhibitory	GAPDH	9.56455e-50	0.990251	4.18043e-46	up
Double_Negative_vs_Double_Positive	Excitatory	RHOBTB2	9.56447e-14	15.1123	7.53351e-13	up
Intermediate_vs_Double_Positive	Excitatory	FNTB	9.56331e-05	1.14477	0.000785697	up
Intermediate_vs_Double_Positive	Oligodendrocytes	SHANK2	9.56236e-14	0.870751	7.08384e-12	up
Double_Negative_vs_Double_Positive	Excitatory	PRKAA1	9.56e-09	8.33385	3.69855e-08	up
Double_Negative_vs_Double_Positive	Excitatory	RNF187	9.55969e-17	22.0223	1.12395e-15	up
Double_Negative_vs_Double_Positive	Excitatory	AQR	9.5577e-14	18.6173	7.53351e-13	up
Intermediate_vs_Double_Positive	Astrocytes	TOM1L2	9.55732e-09	-0.898838	1.0921e-06	down
Double_Negative_vs_Double_Positive	Excitatory	KRAS	9.55675e-13	31.1054	6.48605e-12	up
Double_Negative_vs_Double_Positive	Astrocytes	STAT2	9.5549e-06	18.3771	0.000485606	up
Double_Negative_vs_Intermediate	Excitatory	CERK	9.55476e-15	1.01676	3.29609e-14	up
Double_Negative_vs_Double_Positive	Oligodendrocytes	SAP30BP	9.55387e-07	18.1614	4.86969e-05	up
Double_Negative_vs_Double_Positive	Excitatory	BRAF	9.55344e-12	6.42364	5.66755e-11	up
Double_Negative_vs_Intermediate	Excitatory	SIPA1L3	9.55083e-30	3.16009	8.65615e-29	up
Double_Negative_vs_Intermediate	Excitatory	DNAH6	9.55019e-38	3.72169	1.28832e-36	up
Double_Negative_vs_Intermediate	Astrocytes	CPLANE1	9.54671e-06	1.31925	0.000201333	up
Double_Negative_vs_Double_Positive	Excitatory	SF3A3	9.54659e-11	10.0416	4.95408e-10	up
Double_Negative_vs_Intermediate	Excitatory	CEP57L1	9.54578e-05	1.25279	0.000163392	up
Intermediate_vs_Double_Positive	Oligodendrocytes	ZNF441	9.5444e-05	4.52606	0.00169751	up
Double_Negative_vs_Double_Positive	Excitatory	ADO	9.54416e-08	6.92037	3.21814e-07	up
Double_Negative_vs_Intermediate	Excitatory	RILPL1	9.54388e-23	3.01938	5.67923e-22	up
Double_Negative_vs_Intermediate	Excitatory	PIGB	9.54347e-05	0.856855	0.000163369	up
Double_Negative_vs_Intermediate	Inhibitory	HLCS	9.5431e-06	2.84182	0.000426035	up
Double_Negative_vs_Intermediate	Excitatory	RHOT1	9.54272e-16	1.37311	3.5354e-15	up
Double_Negative_vs_Double_Positive	Excitatory	CAPRIN1	9.54204e-20	11.032	1.65172e-18	up
Double_Negative_vs_Double_Positive	Excitatory	HDDC2	9.54184e-11	35.3511	4.95309e-10	up
Intermediate_vs_Double_Positive	Excitatory	EDF1	9.54164e-07	1.37762	1.38093e-05	up
Double_Negative_vs_Intermediate	Oligodendrocytes	MFSD11	9.53726e-13	2.51417	2.3786e-11	up
Double_Negative_vs_Intermediate	Oligodendrocytes	ERBB3	9.53634e-09	2.15627	1.45932e-07	up
Double_Negative_vs_Double_Positive	Excitatory	VPS26B	9.53601e-14	1.34088	7.51998e-13	up
Intermediate_vs_Double_Positive	Astrocytes	EIF1	9.53232e-10	-0.848632	1.33323e-07	down
Intermediate_vs_Double_Positive	Excitatory	CASTOR3	9.53196e-11	-0.800644	2.89821e-09	down
Double_Negative_vs_Double_Positive	Excitatory	AASDHPPT	9.53037e-22	35.2957	2.16952e-20	up
Double_Negative_vs_Double_Positive	Excitatory	SET	9.52991e-17	33.8597	1.12121e-15	up
Double_Negative_vs_Double_Positive	Excitatory	MYO9B	9.52926e-11	0.760695	4.94803e-10	up
Double_Negative_vs_Intermediate	Excitatory	PTPRS	9.5283e-11	0.689839	2.47597e-10	up
Double_Negative_vs_Double_Positive	Excitatory	SREBF2	9.52804e-10	-0.950231	4.27454e-09	down
Double_Negative_vs_Double_Positive	Excitatory	OLFML2B	9.52761e-05	1.40524	0.000214047	up
Double_Negative_vs_Double_Positive	Excitatory	SMIM12	9.5257e-10	1.95148	4.27454e-09	up
Double_Negative_vs_Double_Positive	Excitatory	NDEL1	9.52408e-15	35.1576	8.6185e-14	up
Double_Negative_vs_Double_Positive	Excitatory	KIAA0232	9.52292e-21	16.2744	1.86647e-19	up
Double_Negative_vs_Double_Positive	Excitatory	RTL8A	9.5219e-06	18.4934	2.44164e-05	up
Double_Negative_vs_Double_Positive	Excitatory	ZNF638	9.52109e-46	6.72885	2.28024e-43	up
Double_Negative_vs_Double_Positive	Excitatory	SLC27A4	9.51696e-12	23.5832	5.64783e-11	up
Double_Negative_vs_Double_Positive	Astrocytes	KLF7	9.51399e-11	31.6818	1.12387e-08	up
Double_Negative_vs_Intermediate	Inhibitory	FAM78B	9.51372e-05	3.07424	0.00274017	up
Double_Negative_vs_Double_Positive	Astrocytes	STK3	9.51323e-08	13.1158	7.29473e-06	up
Double_Negative_vs_Double_Positive	Excitatory	NEK10	9.51226e-22	27.8915	2.16822e-20	up
Double_Negative_vs_Double_Positive	Astrocytes	PCDH9	9.51154e-14	-22.3824	1.6797e-11	down
Double_Negative_vs_Double_Positive	Excitatory	CDKN1B	9.51145e-07	12.2179	2.80988e-06	up
Double_Negative_vs_Intermediate	Microglia	EZH1	9.51058e-08	-1.08343	1.47145e-05	down
Double_Negative_vs_Double_Positive	Astrocytes	BTAF1	9.50859e-06	19.3635	0.000484661	up
Double_Negative_vs_Double_Positive	Oligodendrocytes	SMARCC1	9.50741e-05	11.1935	0.00267232	up
Double_Negative_vs_Double_Positive	Excitatory	SNX10	9.50535e-34	36.0624	7.65816e-32	up
Double_Negative_vs_Intermediate	Microglia	ACACA	9.50426e-06	2.98985	0.000748482	up
Double_Negative_vs_Intermediate	Oligodendrocytes	FAF1	9.50402e-12	0.941315	2.12751e-10	up
Double_Negative_vs_Intermediate	Excitatory	WDPCP	9.50284e-56	1.80228	2.60405e-54	up
Double_Negative_vs_Double_Positive	Excitatory	ADPGK	9.49654e-08	3.93866	3.2027e-07	up
Double_Negative_vs_Intermediate	Excitatory	ZNF224	9.49567e-08	2.42632	1.98794e-07	up
Double_Negative_vs_Intermediate	Excitatory	DNM1L	9.49525e-55	-1.5155	2.48884e-53	down
Double_Negative_vs_Intermediate	Excitatory	PLEKHG1	9.49183e-25	4.46587	6.43699e-24	up
Double_Negative_vs_Intermediate	Oligodendrocytes	USP54	9.4896e-10	0.874504	1.67752e-08	up
Double_Negative_vs_Intermediate	Excitatory	ZNF197	9.48664e-12	2.68336	2.64902e-11	up
Double_Negative_vs_Double_Positive	Excitatory	RECQL5	9.48588e-09	5.57279	3.67069e-08	up
Double_Negative_vs_Intermediate	Oligodendrocytes	AC116366.3	9.48327e-06	1.08792	8.8519e-05	up
Double_Negative_vs_Double_Positive	Excitatory	CPNE5	9.47999e-15	-0.83362	8.58305e-14	down
Double_Negative_vs_Intermediate	Oligodendrocytes	KAZN	9.47718e-40	3.47332	1.45342e-37	up
Double_Negative_vs_Intermediate	Astrocytes	SLC13A5	9.47709e-12	6.0481	6.65414e-10	up
Double_Negative_vs_Double_Positive	Excitatory	RAPH1	9.47571e-11	22.0048	4.92168e-10	up
Double_Negative_vs_Double_Positive	Excitatory	RABGAP1	9.47491e-21	23.7099	1.85915e-19	up
Double_Negative_vs_Double_Positive	Oligodendrocytes	ATOX1	9.47462e-06	13.8334	0.000368919	up
Double_Negative_vs_Intermediate	Excitatory	IGF2R	9.47343e-23	2.67136	5.63923e-22	up
Double_Negative_vs_Intermediate	OPC	RPL21	9.47283e-05	3.59277	0.00608873	up
Double_Negative_vs_Intermediate	Excitatory	RNFT2	9.4714e-10	0.653903	2.28776e-09	up
Intermediate_vs_Double_Positive	Excitatory	NFAT5	9.4714e-07	-0.768673	1.37304e-05	down
Double_Negative_vs_Double_Positive	Excitatory	HELQ	9.47101e-05	0.954479	0.000212857	up
Intermediate_vs_Double_Positive	Oligodendrocytes	SLC35A1	9.46298e-08	1.04704	3.09579e-06	up
Double_Negative_vs_Intermediate	Excitatory	ZNF652	9.46167e-15	2.12996	3.26462e-14	up
Double_Negative_vs_Double_Positive	Excitatory	CLOCK	9.45987e-16	-0.795298	9.7978e-15	down
Double_Negative_vs_Double_Positive	Excitatory	NCR3LG1	9.45766e-06	1.6861	2.42589e-05	up
Double_Negative_vs_Double_Positive	Excitatory	WRN	9.45702e-22	23.6775	2.15845e-20	up
Double_Negative_vs_Double_Positive	Excitatory	MANF	9.45415e-05	5.14763	0.000212533	up
Double_Negative_vs_Double_Positive	Excitatory	RBM5	9.45361e-13	-1.09363	6.41854e-12	down
Double_Negative_vs_Intermediate	Excitatory	MYO1D	9.45215e-42	2.45826	1.49279e-40	up
Double_Negative_vs_Double_Positive	Excitatory	PIK3CB	9.45138e-14	6.55665	7.45997e-13	up
Double_Negative_vs_Double_Positive	Excitatory	IDH3B	9.45077e-11	1.46572	4.91019e-10	up
Double_Negative_vs_Double_Positive	Excitatory	ZC3H12C	9.45031e-09	2.28081	3.65773e-08	up
Double_Negative_vs_Intermediate	Excitatory	ACOX3	9.44686e-11	2.41828	2.45554e-10	up
Double_Negative_vs_Double_Positive	Oligodendrocytes	CALD1	9.44651e-10	11.7609	9.17519e-08	up
Double_Negative_vs_Double_Positive	Excitatory	SH3PXD2A	9.44436e-07	-1.02636	2.79053e-06	down
Double_Negative_vs_Intermediate	Excitatory	SDK1	9.43739e-19	2.82283	4.31357e-18	up
Double_Negative_vs_Intermediate	Inhibitory	SPATA6L	9.43308e-05	-1.01544	0.00272593	down
Double_Negative_vs_Intermediate	Excitatory	RUFY1	9.43298e-16	3.30034	3.49622e-15	up
Double_Negative_vs_Intermediate	Oligodendrocytes	HERC2	9.43227e-23	1.18349	5.37148e-21	up
Intermediate_vs_Double_Positive	Excitatory	CENPC	9.43092e-13	-1.10033	3.95474e-11	down
Double_Negative_vs_Double_Positive	Excitatory	GANC	9.42243e-08	19.5817	3.17832e-07	up
Double_Negative_vs_Intermediate	Excitatory	MAP3K13	9.42205e-19	2.18009	4.30768e-18	up
Double_Negative_vs_Intermediate	Oligodendrocytes	SSH2	9.42063e-22	0.940825	5.08336e-20	up
Double_Negative_vs_Double_Positive	Microglia	ELMO1	9.4193e-10	-25.0441	9.68692e-07	down
Intermediate_vs_Double_Positive	Oligodendrocytes	ATP6V1B2	9.41841e-10	1.21326	4.13724e-08	up
Intermediate_vs_Double_Positive	OPC	LINGO1	9.41699e-21	0.789389	2.35196e-17	up
Double_Negative_vs_Double_Positive	Excitatory	MAFK	9.41597e-07	9.36316	2.78261e-06	up
Double_Negative_vs_Intermediate	Oligodendrocytes	UFD1	9.41453e-13	3.46367	2.35135e-11	up
Double_Negative_vs_Intermediate	Inhibitory	CLASP2	9.41369e-07	-1.70999	5.85692e-05	down
Double_Negative_vs_Intermediate	Excitatory	LRSAM1	9.4122e-14	3.66206	3.03716e-13	up
Double_Negative_vs_Double_Positive	Excitatory	SNRPF	9.41182e-35	51.2073	8.52575e-33	up
Double_Negative_vs_Double_Positive	Astrocytes	GOLGA4	9.41073e-09	22.2251	8.52475e-07	up
Double_Negative_vs_Double_Positive	Excitatory	DESI1	9.41024e-16	10.3873	9.75217e-15	up
Double_Negative_vs_Intermediate	Oligodendrocytes	SNX29	9.40816e-08	1.0644	1.23116e-06	up
Double_Negative_vs_Intermediate	Excitatory	ZNF24	9.4063e-18	0.832936	3.98378e-17	up
Intermediate_vs_Double_Positive	Oligodendrocytes	MAL	9.40623e-11	1.81202	4.76664e-09	up
Double_Negative_vs_Double_Positive	Excitatory	KMT2B	9.40458e-07	22.2069	2.77972e-06	up
Double_Negative_vs_Intermediate	Oligodendrocytes	INPP5B	9.40414e-08	2.50278	1.23116e-06	up
Double_Negative_vs_Double_Positive	Excitatory	LYPLAL1	9.40228e-14	2.05258	7.42793e-13	up
Intermediate_vs_Double_Positive	Microglia	ARL17B	9.3967e-34	1.38475	1.64283e-29	up
Double_Negative_vs_Double_Positive	Astrocytes	OSMR	9.39554e-15	44.0294	1.82514e-12	up
Double_Negative_vs_Intermediate	Excitatory	DHX32	9.39531e-07	1.31665	1.83981e-06	up
Double_Negative_vs_Double_Positive	Excitatory	TMEM260	9.39418e-19	31.0055	1.43065e-17	up
Double_Negative_vs_Intermediate	Excitatory	ARPP19	9.39281e-128	-0.814793	1.65873e-125	down
Double_Negative_vs_Double_Positive	Excitatory	COPS7B	9.39081e-11	18.6662	4.88048e-10	up
Double_Negative_vs_Double_Positive	Excitatory	TUSC1	9.38776e-05	8.34702	0.000211095	up
Double_Negative_vs_Double_Positive	Excitatory	SYNGR1	9.38696e-22	9.16641	2.14526e-20	up
Double_Negative_vs_Intermediate	Oligodendrocytes	R3HDM1	9.38653e-16	2.48698	3.21774e-14	up
Double_Negative_vs_Double_Positive	Excitatory	CBR4	9.38536e-17	26.9186	1.10494e-15	up
Double_Negative_vs_Intermediate	Excitatory	GNAQ	9.38278e-70	-2.21146	3.78843e-68	down
Double_Negative_vs_Double_Positive	Excitatory	MT-ND3	9.37885e-114	2.57778	3.27941e-110	up
Double_Negative_vs_Intermediate	Excitatory	AC008770.4	9.37806e-06	0.775002	1.72568e-05	up
Double_Negative_vs_Intermediate	Excitatory	PROSER3	9.3779e-07	0.727571	1.83661e-06	up
Double_Negative_vs_Double_Positive	Excitatory	SSTR3	9.37767e-06	1.02296	2.40678e-05	up
Double_Negative_vs_Double_Positive	Excitatory	MED13	9.37732e-08	0.609939	3.16371e-07	up
Double_Negative_vs_Double_Positive	Excitatory	TUBE1	9.37601e-05	3.09387	0.000210858	up
Double_Negative_vs_Double_Positive	Excitatory	UTP3	9.37571e-07	2.15929	2.77212e-06	up
Double_Negative_vs_Intermediate	Excitatory	SPTY2D1OS	9.37548e-05	0.597766	0.000160587	up
Double_Negative_vs_Intermediate	Microglia	ITM2B	9.37529e-11	-3.39669	3.56322e-08	down
Double_Negative_vs_Double_Positive	Excitatory	ZNF667	9.37482e-19	23.6068	1.42895e-17	up
Double_Negative_vs_Intermediate	Excitatory	CSGALNACT1	9.37302e-34	1.82292	1.03912e-32	up
Double_Negative_vs_Intermediate	Excitatory	ZNF804A	9.36832e-30	4.31248	8.49514e-29	up
Double_Negative_vs_Double_Positive	Excitatory	FUBP3	9.36556e-20	17.7286	1.62278e-18	up
Double_Negative_vs_Intermediate	Excitatory	RIMBP2	9.36485e-23	0.812595	5.57649e-22	up
Double_Negative_vs_Double_Positive	Excitatory	DSTN	9.36273e-20	13.0297	1.62278e-18	up
Double_Negative_vs_Double_Positive	Excitatory	SLC20A2	9.35936e-16	4.171	9.7052e-15	up
Double_Negative_vs_Intermediate	Excitatory	ADAMTSL1	9.35733e-10	1.47	2.26146e-09	up
Double_Negative_vs_Intermediate	Excitatory	HEATR3	9.35358e-10	1.82043	2.26087e-09	up
Intermediate_vs_Double_Positive	Excitatory	SNAP91	9.35332e-20	-0.757503	8.83914e-18	down
Double_Negative_vs_Intermediate	Excitatory	IGLV10-54	9.35252e-05	1.23045	0.00016021	up
Double_Negative_vs_Intermediate	Excitatory	FRMD8	9.35041e-08	0.885568	1.95823e-07	up
Double_Negative_vs_Double_Positive	Excitatory	ABAT	9.34876e-21	22.4121	1.83645e-19	up
Double_Negative_vs_Double_Positive	Excitatory	TDRD3	9.34867e-10	3.74181	4.19622e-09	up
Double_Negative_vs_Intermediate	Excitatory	ABL1	9.34864e-19	3.6741	4.27635e-18	up
Double_Negative_vs_Double_Positive	Astrocytes	MAP3K14	9.34759e-10	33.0177	9.55696e-08	up
Double_Negative_vs_Double_Positive	Excitatory	YTHDF1	9.34701e-09	7.87695	3.61935e-08	up
Double_Negative_vs_Double_Positive	Oligodendrocytes	PLEKHH2	9.34511e-05	14.4018	0.00263517	up
Double_Negative_vs_Intermediate	Excitatory	GRAMD4	9.34356e-10	0.903824	2.25876e-09	up
Double_Negative_vs_Intermediate	Oligodendrocytes	STYXL1	9.34288e-06	2.15029	8.74888e-05	up
Intermediate_vs_Double_Positive	Oligodendrocytes	ANO8	9.34282e-11	1.17407	4.74827e-09	up
Double_Negative_vs_Intermediate	Astrocytes	RPS12	9.34175e-10	5.88545	4.69315e-08	up
Double_Negative_vs_Double_Positive	Excitatory	CDK7	9.34171e-05	13.8222	0.000210113	up
Intermediate_vs_Double_Positive	Oligodendrocytes	LRRC37A	9.34088e-06	2.75713	0.000215729	up
Intermediate_vs_Double_Positive	Oligodendrocytes	GUCY1B1	9.33937e-19	-0.705425	1.06026e-16	down
Double_Negative_vs_Double_Positive	Excitatory	EMC6	9.33921e-05	14.8618	0.000210084	up
Double_Negative_vs_Intermediate	Excitatory	PFN2	9.33727e-07	1.59829	1.82885e-06	up
Double_Negative_vs_Intermediate	Excitatory	NIM1K	9.33459e-10	2.37786	2.2569e-09	up
Double_Negative_vs_Double_Positive	Excitatory	CEP104	9.33272e-10	14.8033	4.19014e-09	up
Double_Negative_vs_Intermediate	Excitatory	IPO5	9.33208e-48	-0.95876	1.85401e-46	down
Double_Negative_vs_Double_Positive	Excitatory	ADGRV1	9.33169e-06	1.60751	2.39533e-05	up
Double_Negative_vs_Intermediate	Excitatory	PPP1R12B	9.3281e-37	0.758422	1.20534e-35	up
Double_Negative_vs_Double_Positive	Excitatory	SLC47A1	9.32742e-05	4.77854	0.000209846	up
Double_Negative_vs_Double_Positive	Excitatory	RBM15B	9.32676e-09	27.9169	3.61231e-08	up
Double_Negative_vs_Double_Positive	Oligodendrocytes	TSPAN15	9.32357e-06	13.2828	0.000363848	up
Double_Negative_vs_Double_Positive	Excitatory	COPS4	9.32306e-15	31.6297	8.44534e-14	up
Double_Negative_vs_Intermediate	Excitatory	C19orf57	9.32291e-07	2.18746	1.82625e-06	up
Double_Negative_vs_Intermediate	Oligodendrocytes	NDUFA3	9.32175e-08	3.26274	1.22168e-06	up
Double_Negative_vs_Intermediate	Excitatory	VPS9D1	9.32124e-08	2.04493	1.95236e-07	up
Double_Negative_vs_Double_Positive	Excitatory	LARP4	9.31944e-15	28.1846	8.44534e-14	up
Double_Negative_vs_Double_Positive	Excitatory	RFC3	9.31922e-23	40.8245	2.43176e-21	up
Double_Negative_vs_Double_Positive	Excitatory	WDR48	9.3181e-18	32.35	1.23322e-16	up
Double_Negative_vs_Intermediate	Excitatory	CCDC130	9.31742e-14	2.89756	3.00769e-13	up
Double_Negative_vs_Intermediate	Excitatory	LPCAT3	9.31716e-07	1.8556	1.82532e-06	up
Double_Negative_vs_Intermediate	Excitatory	CEP57	9.31518e-12	2.50888	2.60155e-11	up
Double_Negative_vs_Double_Positive	Excitatory	SARS1	9.31367e-20	34.039	1.61699e-18	up
Double_Negative_vs_Intermediate	Excitatory	BTD	9.31197e-05	0.863826	0.000159531	up
Double_Negative_vs_Double_Positive	Oligodendrocytes	RPS9	9.31183e-10	13.7415	9.0949e-08	up
Double_Negative_vs_Intermediate	OPC	CCDC200	9.30912e-05	3.91126	0.00603799	up
Double_Negative_vs_Double_Positive	Excitatory	FANCI	9.30746e-06	10.8181	2.38955e-05	up
Double_Negative_vs_Double_Positive	Excitatory	EIF3L	9.30721e-14	5.83452	7.35615e-13	up
Double_Negative_vs_Intermediate	Oligodendrocytes	TNIK	9.30698e-26	3.37488	6.75161e-24	up
Double_Negative_vs_Intermediate	Excitatory	C15orf41	9.30685e-08	1.66051	1.94958e-07	up
Double_Negative_vs_Double_Positive	Excitatory	ACTN2	9.30422e-13	-0.81996	6.31957e-12	down
Double_Negative_vs_Double_Positive	Excitatory	APAF1	9.30381e-06	0.75038	2.38923e-05	up
Double_Negative_vs_Double_Positive	Excitatory	TMEM87B	9.30351e-10	2.56918	4.17809e-09	up
Double_Negative_vs_Double_Positive	Excitatory	DOCK3	9.30289e-08	9.23465	3.13981e-07	up
Double_Negative_vs_Intermediate	Astrocytes	APOL2	9.30214e-05	3.90366	0.00148249	up
Double_Negative_vs_Intermediate	Oligodendrocytes	CENPP	9.30122e-05	0.744518	0.000687002	up
Double_Negative_vs_Double_Positive	Excitatory	ODF2L	9.29966e-38	32.4138	1.14497e-35	up
Double_Negative_vs_Intermediate	Excitatory	CEP128	9.29887e-23	4.00674	5.53909e-22	up
Double_Negative_vs_Intermediate	Excitatory	IRF2	9.29883e-08	1.60811	1.94836e-07	up
Double_Negative_vs_Double_Positive	Excitatory	SRD5A3	9.29799e-11	12.7533	4.83368e-10	up
Double_Negative_vs_Double_Positive	Excitatory	MIS18BP1	9.29778e-21	40.6224	1.82849e-19	up
Double_Negative_vs_Double_Positive	Astrocytes	PLPP3	9.29452e-06	-6.26249	0.000475135	down
Double_Negative_vs_Double_Positive	Excitatory	RYR2	9.29411e-08	-3.82258	3.13867e-07	down
Double_Negative_vs_Double_Positive	Excitatory	RAB4A	9.29239e-16	1.61559	9.6472e-15	up
Double_Negative_vs_Double_Positive	Excitatory	FAM228B	9.29157e-34	40.6795	7.52058e-32	up
Double_Negative_vs_Double_Positive	Excitatory	USP34	9.29121e-26	8.91075	3.34924e-24	up
Double_Negative_vs_Intermediate	Excitatory	ZNF654	9.28991e-11	2.0213	2.41582e-10	up
Double_Negative_vs_Intermediate	Excitatory	AC005943.1	9.28957e-06	0.610182	1.70975e-05	up
Double_Negative_vs_Intermediate	Excitatory	SPEN	9.28902e-28	0.756028	7.53247e-27	up
Double_Negative_vs_Double_Positive	Excitatory	SVIP	9.28404e-12	29.4006	5.51522e-11	up
Double_Negative_vs_Intermediate	Oligodendrocytes	NRG2	9.28079e-07	1.08288	1.04952e-05	up
Double_Negative_vs_Double_Positive	Excitatory	ZNF766	9.2801e-06	19.1545	2.38384e-05	up
Double_Negative_vs_Double_Positive	Excitatory	UROS	9.27894e-13	28.6862	6.30485e-12	up
Double_Negative_vs_Double_Positive	Excitatory	POLR3C	9.27828e-08	2.79319	3.13393e-07	up
Double_Negative_vs_Intermediate	Excitatory	TUBA1B	9.27682e-94	-1.99727	7.11345e-92	down
Double_Negative_vs_Double_Positive	Microglia	IL6ST	9.27681e-09	-4.2578	7.72316e-06	down
Double_Negative_vs_Intermediate	Excitatory	RILPL2	9.27454e-10	2.38891	2.24269e-09	up
Double_Negative_vs_Intermediate	Excitatory	GRM1	9.26645e-53	3.06613	2.2532e-51	up
Double_Negative_vs_Intermediate	Excitatory	ABI1	9.26498e-49	-0.837023	1.92375e-47	down
Double_Negative_vs_Double_Positive	Excitatory	SRSF2	9.26439e-07	8.01817	2.74106e-06	up
Double_Negative_vs_Double_Positive	Excitatory	AP2M1	9.26208e-31	1.99124	5.74216e-29	up
Double_Negative_vs_Intermediate	Excitatory	RB1	9.2618e-21	2.44583	4.83067e-20	up
Double_Negative_vs_Intermediate	Excitatory	MYO3A	9.26145e-07	1.95863	1.81563e-06	up
Double_Negative_vs_Double_Positive	Excitatory	SLC30A7	9.26123e-14	10.0011	7.32311e-13	up
Double_Negative_vs_Intermediate	Excitatory	ASXL1	9.2606e-25	3.48519	6.28749e-24	up
Double_Negative_vs_Double_Positive	Excitatory	FOPNL	9.25605e-09	1.61602	3.58731e-08	up
Double_Negative_vs_Double_Positive	Excitatory	CBX7	9.25519e-15	26.5211	8.39256e-14	up
Double_Negative_vs_Intermediate	Excitatory	CDH11	9.25516e-19	1.0164	4.23581e-18	up
Double_Negative_vs_Intermediate	Excitatory	GSDMB	9.2551e-10	3.17387	2.2383e-09	up
Double_Negative_vs_Double_Positive	Excitatory	ESYT2	9.25126e-34	22.7876	7.52058e-32	up
Double_Negative_vs_Intermediate	Excitatory	DCPS	9.2506e-11	2.92326	2.40631e-10	up
Double_Negative_vs_Intermediate	Oligodendrocytes	APP	9.2506e-19	-3.32924	4.16825e-17	down
Double_Negative_vs_Intermediate	Excitatory	VAPB	9.24932e-39	-0.71024	1.29989e-37	down
Double_Negative_vs_Double_Positive	Oligodendrocytes	EDIL3	9.24894e-09	-8.75049	7.52089e-07	down
Intermediate_vs_Double_Positive	Excitatory	TERF2IP	9.24782e-07	-0.66323	1.34174e-05	down
Double_Negative_vs_Double_Positive	Excitatory	STRIP1	9.24646e-09	0.827019	3.58439e-08	up
Double_Negative_vs_Intermediate	Excitatory	ELAVL4	9.2457e-45	-1.24331	1.63111e-43	down
Double_Negative_vs_Double_Positive	Excitatory	CELF3	9.24526e-08	17.5077	3.12338e-07	up
Double_Negative_vs_Double_Positive	Excitatory	STARD9	9.24491e-13	14.2065	6.28417e-12	up
Double_Negative_vs_Intermediate	Excitatory	EFR3A	9.24369e-67	-1.2683	3.43115e-65	down
Double_Negative_vs_Intermediate	Astrocytes	B4GALNT4	9.24239e-08	2.10228	3.17455e-06	up
Double_Negative_vs_Double_Positive	Excitatory	RGL1	9.24144e-07	4.19261	2.73473e-06	up
Double_Negative_vs_Intermediate	Excitatory	NCK1	9.24052e-14	3.08321	2.98342e-13	up
Double_Negative_vs_Double_Positive	Inhibitory	PLCB1	9.24037e-12	-35.0801	2.69249e-08	down
Double_Negative_vs_Double_Positive	Excitatory	EML5	9.24014e-10	1.24301	4.15177e-09	up
Intermediate_vs_Double_Positive	Oligodendrocytes	ANKRD6	9.23993e-05	2.70924	0.00164839	up
Intermediate_vs_Double_Positive	Excitatory	CLIP1	9.23964e-21	-0.981488	9.50216e-19	down
Double_Negative_vs_Double_Positive	Excitatory	MPP6	9.23664e-16	10.8198	9.59501e-15	up
Double_Negative_vs_Double_Positive	Excitatory	ANKRD30B	9.23652e-14	27.4066	7.30688e-13	up
Intermediate_vs_Double_Positive	Excitatory	SLC7A2	9.2342e-08	-2.27242	1.65242e-06	down
Double_Negative_vs_Double_Positive	Oligodendrocytes	CADM4	9.23408e-05	10.286	0.00261229	up
Double_Negative_vs_Double_Positive	Excitatory	RBBP5	9.22948e-12	8.63376	5.49027e-11	up
Double_Negative_vs_Intermediate	Excitatory	PARK7	9.2292e-45	-0.60033	1.62984e-43	down
Intermediate_vs_Double_Positive	Oligodendrocytes	PNPLA2	9.22865e-08	2.92147	3.0271e-06	up
Intermediate_vs_Double_Positive	Excitatory	SEZ6L	9.2283e-05	-0.810257	0.000761732	down
Double_Negative_vs_Double_Positive	Excitatory	PLRG1	9.22756e-12	7.38693	5.49027e-11	up
Double_Negative_vs_Double_Positive	Excitatory	NRF1	9.22706e-17	16.1976	1.08704e-15	up
Double_Negative_vs_Intermediate	Excitatory	AL117348.2	9.22556e-07	2.06683	1.809e-06	up
Double_Negative_vs_Intermediate	Excitatory	AC092835.1	9.22507e-11	2.7228	2.40074e-10	up
Double_Negative_vs_Double_Positive	Excitatory	SAMM50	9.22369e-08	1.31051	3.11687e-07	up
Intermediate_vs_Double_Positive	Microglia	RPL13	9.22014e-09	0.883575	1.46542e-05	up
Double_Negative_vs_Double_Positive	Excitatory	PINK1	9.21372e-21	33.3698	1.814e-19	up
Double_Negative_vs_Intermediate	Oligodendrocytes	TRPM7	9.21162e-07	0.878249	1.04237e-05	up
Double_Negative_vs_Intermediate	Excitatory	MTERF1	9.21152e-13	2.6523	2.7709e-12	up
Double_Negative_vs_Double_Positive	Excitatory	ECSIT	9.21027e-12	-0.618858	5.48257e-11	down
Intermediate_vs_Double_Positive	Oligodendrocytes	ACER3	9.21023e-08	-1.05624	3.0271e-06	down
Double_Negative_vs_Double_Positive	Oligodendrocytes	SSH2	9.20936e-05	-2.29082	0.00260952	down
Double_Negative_vs_Double_Positive	Excitatory	MLH3	9.20893e-25	25.7287	2.97047e-23	up
Intermediate_vs_Double_Positive	Excitatory	MYB	9.20731e-05	-0.687194	0.000760375	down
Double_Negative_vs_Double_Positive	Excitatory	MRPL27	9.20693e-07	13.1939	2.72544e-06	up
Double_Negative_vs_Double_Positive	Excitatory	MTMR4	9.2035e-10	29.9636	4.13637e-09	up
Double_Negative_vs_Intermediate	Microglia	PSD3	9.20198e-09	-1.31877	1.93829e-06	down
Double_Negative_vs_Intermediate	Excitatory	SYN2	9.20167e-55	-2.67424	2.41551e-53	down
Double_Negative_vs_Double_Positive	Oligodendrocytes	WSB1	9.2012e-06	7.69649	0.000359876	up
Double_Negative_vs_Intermediate	Excitatory	FAM78A	9.20035e-08	2.48003	1.92865e-07	up
Double_Negative_vs_Intermediate	Inhibitory	NCKAP5	9.20034e-07	2.86694	5.80685e-05	up
Double_Negative_vs_Double_Positive	Excitatory	SYNCRIP	9.20007e-07	1.66881	2.72387e-06	up
Double_Negative_vs_Intermediate	Excitatory	TM9SF2	9.1999e-44	-0.611814	1.55253e-42	down
Double_Negative_vs_Double_Positive	Inhibitory	UGGT2	9.19972e-05	19.0275	0.0277308	up
Double_Negative_vs_Intermediate	Excitatory	TNNT2	9.19904e-17	3.51018	3.66682e-16	up
Double_Negative_vs_Intermediate	Astrocytes	OTUD7A	9.19897e-10	2.34739	4.63474e-08	up
Double_Negative_vs_Double_Positive	Excitatory	CPNE3	9.19445e-13	17.7766	6.2523e-12	up
Intermediate_vs_Double_Positive	Oligodendrocytes	MACF1	9.19296e-20	-1.86041	1.12392e-17	down
Double_Negative_vs_Double_Positive	Excitatory	TM9SF2	9.19228e-22	37.0934	2.10352e-20	up
Double_Negative_vs_Intermediate	Astrocytes	FHIT	9.19054e-06	0.895542	0.000194056	up
Double_Negative_vs_Intermediate	Excitatory	OCA2	9.18854e-17	2.63306	3.66347e-16	up
Double_Negative_vs_Double_Positive	Excitatory	LARP4B	9.18625e-28	32.1104	4.07622e-26	up
Double_Negative_vs_Intermediate	Astrocytes	TRIP10	9.18097e-05	4.91215	0.00146585	up
Double_Negative_vs_Double_Positive	Excitatory	EPOP	9.18068e-05	4.73678	0.000206651	up
Double_Negative_vs_Intermediate	OPC	SORCS1	9.18034e-05	2.17093	0.00601123	up
Double_Negative_vs_Double_Positive	Excitatory	FAM13B	9.1802e-13	-1.19069	6.24504e-12	down
Intermediate_vs_Double_Positive	Oligodendrocytes	GNAS	9.17788e-63	-1.70428	8.91427e-60	down
Double_Negative_vs_Double_Positive	Excitatory	AL049834.1	9.17619e-20	18.619	1.59471e-18	up
Double_Negative_vs_Intermediate	Oligodendrocytes	CKAP4	9.17593e-07	4.39492	1.03901e-05	up
Double_Negative_vs_Double_Positive	Excitatory	GGCT	9.17472e-06	3.31501	2.35781e-05	up
Double_Negative_vs_Intermediate	Astrocytes	CHKA	9.17467e-07	1.88014	2.47532e-05	up
Double_Negative_vs_Intermediate	Inhibitory	ABCF1	9.17023e-13	0.708996	2.96895e-10	up
Double_Negative_vs_Intermediate	Excitatory	MYO18A	9.16917e-16	1.70749	3.40133e-15	up
Double_Negative_vs_Intermediate	Oligodendrocytes	CDC42BPB	9.16632e-13	1.88388	2.29263e-11	up
Double_Negative_vs_Double_Positive	Excitatory	RALBP1	9.16588e-19	15.5052	1.39832e-17	up
Intermediate_vs_Double_Positive	Excitatory	GOLGB1	9.16556e-28	-1.33186	1.68675e-25	down
Double_Negative_vs_Intermediate	Excitatory	TENT2	9.16504e-18	2.87921	3.88442e-17	up
Double_Negative_vs_Intermediate	Excitatory	DRP2	9.16502e-09	2.06325	2.05637e-08	up
Double_Negative_vs_Intermediate	Excitatory	RPS6KA6	9.16325e-21	0.652851	4.7807e-20	up
Double_Negative_vs_Intermediate	Excitatory	ZNF441	9.16066e-09	0.859095	2.05565e-08	up
Double_Negative_vs_Intermediate	Excitatory	SRBD1	9.16019e-06	1.2827	1.68665e-05	up
Double_Negative_vs_Double_Positive	Oligodendrocytes	L2HGDH	9.15869e-06	2.18344	0.000359017	up
Double_Negative_vs_Double_Positive	Excitatory	ACBD3	9.15482e-09	0.690694	3.55044e-08	up
Double_Negative_vs_Double_Positive	Astrocytes	BAALC	9.15329e-12	28.8261	1.22158e-09	up
Double_Negative_vs_Double_Positive	Excitatory	NARS1	9.14781e-22	30.3372	2.09608e-20	up
Double_Negative_vs_Intermediate	Excitatory	NFATC2IP	9.14718e-09	1.81179	2.05289e-08	up
Double_Negative_vs_Double_Positive	Excitatory	PRR3	9.14463e-07	6.30938	2.70792e-06	up
Double_Negative_vs_Double_Positive	Excitatory	PDCD6IP	9.14436e-30	35.457	5.01163e-28	up
Double_Negative_vs_Intermediate	Oligodendrocytes	TANGO6	9.14415e-13	2.37401	2.29036e-11	up
Double_Negative_vs_Double_Positive	Excitatory	DESI2	9.14225e-08	1.18066	3.09097e-07	up
Double_Negative_vs_Intermediate	Excitatory	NCKAP5L	9.14169e-05	1.33195	0.000156721	up
Double_Negative_vs_Double_Positive	Excitatory	REL	9.14122e-09	2.66734	3.54595e-08	up
Double_Negative_vs_Double_Positive	Excitatory	OVGP1	9.13841e-06	19.3951	2.34882e-05	up
Double_Negative_vs_Intermediate	Excitatory	ZNF354C	9.13695e-10	1.46342	2.21095e-09	up
Double_Negative_vs_Double_Positive	Excitatory	ZKSCAN2	9.13671e-05	0.954364	0.000205767	up
Double_Negative_vs_Double_Positive	Excitatory	KIF20B	9.13638e-09	6.24048	3.54486e-08	up
Double_Negative_vs_Double_Positive	Excitatory	ATP5F1E	9.13559e-17	58.147	1.07699e-15	up
Double_Negative_vs_Intermediate	Excitatory	DGCR8	9.13164e-12	2.65635	2.55152e-11	up
Double_Negative_vs_Double_Positive	Excitatory	CELSR2	9.13158e-21	20.377	1.79986e-19	up
Double_Negative_vs_Intermediate	Excitatory	MTURN	9.13076e-143	-0.878469	2.21713e-140	down
Double_Negative_vs_Intermediate	Excitatory	DNAJC24	9.13067e-11	1.43006	2.37688e-10	up
Double_Negative_vs_Double_Positive	Astrocytes	PIP5K1A	9.12891e-06	22.0511	0.000468038	up
Double_Negative_vs_Double_Positive	Excitatory	GNG4	9.12306e-09	6.96702	3.54048e-08	up
Double_Negative_vs_Double_Positive	Excitatory	ZNF562	9.12235e-09	3.67471	3.54048e-08	up
Double_Negative_vs_Double_Positive	Excitatory	USP5	9.11797e-12	18.306	5.42948e-11	up
Double_Negative_vs_Intermediate	Excitatory	PREP	9.11697e-19	1.64056	4.17475e-18	up
Double_Negative_vs_Double_Positive	Excitatory	FARSA	9.11558e-08	29.6652	3.08314e-07	up
Double_Negative_vs_Double_Positive	Excitatory	TRAPPC3	9.11428e-10	0.967738	4.09838e-09	up
Double_Negative_vs_Double_Positive	Excitatory	FASN	9.11378e-10	16.3659	4.09838e-09	up
Double_Negative_vs_Intermediate	Excitatory	ZSCAN31	9.11102e-12	0.790943	2.54657e-11	up
Double_Negative_vs_Intermediate	Excitatory	DLG5	9.11101e-09	2.3731	2.04556e-08	up
Double_Negative_vs_Intermediate	Microglia	FAM149A	9.11093e-09	-4.35028	1.93829e-06	down
Double_Negative_vs_Intermediate	Excitatory	TBC1D2B	9.11026e-10	2.77611	2.2051e-09	up
Double_Negative_vs_Double_Positive	Excitatory	SPIN1	9.1081e-13	-1.70579	6.1984e-12	down
Double_Negative_vs_Intermediate	Oligodendrocytes	MAST4	9.10808e-24	0.768124	5.52905e-22	up
Double_Negative_vs_Intermediate	Excitatory	ROBO1	9.10785e-23	2.08963	5.429e-22	up
Double_Negative_vs_Double_Positive	Excitatory	TMX3	9.1077e-27	11.3682	3.64371e-25	up
Double_Negative_vs_Intermediate	Oligodendrocytes	C16orf91	9.10537e-05	0.627234	0.00067396	up
Double_Negative_vs_Double_Positive	Excitatory	GOLGA8A	9.10201e-48	36.5477	2.52588e-45	up
Double_Negative_vs_Intermediate	Oligodendrocytes	DTX4	9.10201e-09	1.13411	1.39588e-07	up
Double_Negative_vs_Double_Positive	Excitatory	EIF2D	9.10128e-08	6.78633	3.0789e-07	up
Double_Negative_vs_Double_Positive	Excitatory	PPP1R11	9.1005e-08	23.1061	3.0789e-07	up
Double_Negative_vs_Intermediate	Excitatory	PCMT1	9.1002e-109	-0.609756	9.76066e-107	down
Intermediate_vs_Double_Positive	Astrocytes	ASH1L	9.09891e-05	-0.709668	0.00324646	down
Intermediate_vs_Double_Positive	Oligodendrocytes	RAB14	9.09791e-05	0.73062	0.00162637	up
Double_Negative_vs_Intermediate	Excitatory	ANKRD13A	9.09704e-17	3.94136	3.63009e-16	up
Double_Negative_vs_Intermediate	Excitatory	THADA	9.09654e-22	3.54189	5.07288e-21	up
Double_Negative_vs_Intermediate	Excitatory	STOX1	9.09436e-11	0.950424	2.36778e-10	up
Double_Negative_vs_Intermediate	Excitatory	MTHFD2L	9.09346e-20	2.91776	4.462e-19	up
Double_Negative_vs_Intermediate	Astrocytes	STX8	9.09086e-05	1.73697	0.00145545	up
Double_Negative_vs_Double_Positive	Excitatory	TRIM26	9.08988e-07	5.93204	2.69353e-06	up
Double_Negative_vs_Intermediate	Microglia	CSGALNACT1	9.08867e-08	-1.46785	1.41873e-05	down
Double_Negative_vs_Double_Positive	Astrocytes	SLC24A4	9.0879e-05	29.3894	0.00342422	up
Double_Negative_vs_Double_Positive	Excitatory	RSRC1	9.08728e-21	19.1922	1.79315e-19	up
Double_Negative_vs_Double_Positive	Excitatory	CLIP2	9.08407e-05	-0.612157	0.000204608	down
Double_Negative_vs_Intermediate	Excitatory	TSEN2	9.08325e-10	3.11195	2.19887e-09	up
Double_Negative_vs_Double_Positive	Excitatory	BAHCC1	9.08194e-09	2.86312	3.52843e-08	up
Double_Negative_vs_Intermediate	Excitatory	GAN	9.08189e-09	1.72293	2.03928e-08	up
Double_Negative_vs_Double_Positive	Excitatory	YWHAB	9.0811e-36	31.4668	9.23052e-34	up
Double_Negative_vs_Intermediate	Excitatory	CCDC122	9.08085e-08	1.79904	1.90429e-07	up
Double_Negative_vs_Double_Positive	Excitatory	PARD6A	9.08041e-05	1.14374	0.000204552	up
Double_Negative_vs_Intermediate	Astrocytes	KCNMA1	9.07827e-08	0.750119	3.14288e-06	up
Double_Negative_vs_Intermediate	Oligodendrocytes	VPS13B	9.07765e-05	1.37458	0.000672192	up
Double_Negative_vs_Intermediate	Excitatory	MT-ATP6	9.07747e-10	2.09834	2.19778e-09	up
Intermediate_vs_Double_Positive	Oligodendrocytes	PSMB4	9.07699e-06	3.03578	0.000210468	up
Double_Negative_vs_Intermediate	Oligodendrocytes	ANLN	9.07577e-09	-1.58427	1.39308e-07	down
Double_Negative_vs_Double_Positive	Excitatory	ZBTB8OS	9.07447e-09	-0.7344	3.52632e-08	down
Double_Negative_vs_Intermediate	OPC	NKAIN3	9.07348e-06	1.51867	0.000933127	up
Intermediate_vs_Double_Positive	Oligodendrocytes	MRPL28	9.0734e-11	5.84873	4.62479e-09	up
Double_Negative_vs_Double_Positive	Excitatory	ANKMY1	9.07327e-07	10.0099	2.68907e-06	up
Double_Negative_vs_Double_Positive	Excitatory	DZANK1	9.0724e-07	2.4056	2.68907e-06	up
Double_Negative_vs_Intermediate	Excitatory	SLAIN2	9.07033e-10	0.618671	2.19635e-09	up
Double_Negative_vs_Intermediate	Excitatory	PHF8	9.06968e-08	0.679801	1.90217e-07	up
Double_Negative_vs_Double_Positive	Excitatory	SH3GLB1	9.06936e-13	18.655	6.17444e-12	up
Double_Negative_vs_Double_Positive	Excitatory	MYSM1	9.06849e-22	27.4166	2.08063e-20	up
Double_Negative_vs_Double_Positive	Excitatory	PSMF1	9.06846e-11	3.19243	4.71716e-10	up
Double_Negative_vs_Double_Positive	Excitatory	ZC3H13	9.06559e-13	9.89679	6.17428e-12	up
Double_Negative_vs_Intermediate	Excitatory	N4BP2	9.06451e-23	3.38477	5.40501e-22	up
Double_Negative_vs_Intermediate	Excitatory	RFLNA	9.06402e-31	3.32873	8.62167e-30	up
Double_Negative_vs_Intermediate	Excitatory	POLD3	9.06299e-10	1.08991	2.19488e-09	up
Double_Negative_vs_Intermediate	Excitatory	ANKDD1A	9.0618e-13	1.39777	2.72681e-12	up
Double_Negative_vs_Intermediate	Excitatory	B3GALNT2	9.05883e-07	0.745668	1.77691e-06	up
Intermediate_vs_Double_Positive	Oligodendrocytes	MIB1	9.05815e-05	1.27321	0.00162092	up
Double_Negative_vs_Intermediate	Excitatory	ST6GAL2	9.05739e-14	0.975409	2.92699e-13	up
Double_Negative_vs_Double_Positive	Excitatory	INIP	9.05736e-15	1.82789	8.21743e-14	up
Double_Negative_vs_Double_Positive	Excitatory	KCNV1	9.05583e-21	38.5456	1.78896e-19	up
Double_Negative_vs_Intermediate	Microglia	RPTOR	9.05523e-08	2.0292	1.41873e-05	up
Double_Negative_vs_Intermediate	Excitatory	PEBP4	9.05404e-12	3.15508	2.53145e-11	up
Double_Negative_vs_Intermediate	Excitatory	KTN1	9.05307e-23	0.779082	5.40003e-22	up
Double_Negative_vs_Intermediate	Excitatory	TRIP12	9.05218e-47	-0.74677	1.7315e-45	down
Double_Negative_vs_Intermediate	Inhibitory	CBY1	9.052e-07	3.07033	5.75845e-05	up
Intermediate_vs_Double_Positive	Oligodendrocytes	CHPT1	9.05191e-16	-0.685375	8.19971e-14	down
Double_Negative_vs_Intermediate	Excitatory	IMMP2L	9.05056e-44	2.63359	1.5288e-42	up
Double_Negative_vs_Double_Positive	Excitatory	WDR45B	9.05056e-10	4.94353	4.07182e-09	up
Double_Negative_vs_Double_Positive	Oligodendrocytes	PKD1	9.04996e-08	-10.1832	5.75347e-06	down
Double_Negative_vs_Intermediate	Oligodendrocytes	RAPGEF3	9.04841e-07	1.3757	1.02523e-05	up
Double_Negative_vs_Intermediate	Excitatory	GLS	9.04757e-88	-2.98911	5.75195e-86	down
Double_Negative_vs_Intermediate	Oligodendrocytes	EPN2	9.04741e-32	1.12446	8.59651e-30	up
Double_Negative_vs_Intermediate	Oligodendrocytes	PPP2R2C	9.04722e-05	-0.928431	0.000670399	down
Double_Negative_vs_Intermediate	Excitatory	MEX3D	9.0426e-10	3.29752	2.19024e-09	up
Double_Negative_vs_Double_Positive	Excitatory	LUC7L	9.04089e-44	21.6774	1.83793e-41	up
Double_Negative_vs_Double_Positive	Oligodendrocytes	SARAF	9.04029e-11	12.4445	1.01969e-08	up
Double_Negative_vs_Intermediate	Excitatory	SLC37A1	9.04011e-20	4.02637	4.43706e-19	up
Double_Negative_vs_Double_Positive	Excitatory	PNPO	9.03667e-05	23.9241	0.000203645	up
Double_Negative_vs_Intermediate	Excitatory	MORN1	9.036e-12	3.1219	2.52681e-11	up
Double_Negative_vs_Intermediate	Microglia	CASK	9.03558e-06	-0.946764	0.000714792	down
Double_Negative_vs_Intermediate	Excitatory	SYTL2	9.03178e-26	1.63843	6.5034e-25	up
Double_Negative_vs_Intermediate	Excitatory	GSK3B	9.0312e-51	-1.73454	2.02426e-49	down
Intermediate_vs_Double_Positive	Excitatory	SENP6	9.03063e-10	-0.700391	2.3116e-08	down
Double_Negative_vs_Intermediate	Oligodendrocytes	TTYH2	9.02825e-05	-0.756471	0.000669384	down
Double_Negative_vs_Double_Positive	Excitatory	FOXP4	9.02642e-05	0.626455	0.000203448	up
Double_Negative_vs_Intermediate	Astrocytes	BICD1	9.02571e-11	1.53018	5.63559e-09	up
Intermediate_vs_Double_Positive	Astrocytes	NRXN1	9.02267e-22	1.97476	8.30228e-19	up
Double_Negative_vs_Double_Positive	Excitatory	CAMSAP2	9.02244e-24	23.1313	2.61158e-22	up
Double_Negative_vs_Double_Positive	Astrocytes	CTNNA2	9.01796e-31	-42.6519	8.29795e-28	down
Double_Negative_vs_Double_Positive	Astrocytes	DNM3	9.01779e-07	0.943967	5.65082e-05	up
Double_Negative_vs_Intermediate	OPC	STK32A	9.01711e-05	1.801	0.00592654	up
Double_Negative_vs_Intermediate	Excitatory	UBOX5	9.0152e-11	2.2791	2.34787e-10	up
Double_Negative_vs_Double_Positive	Excitatory	ATAD5	9.01459e-08	25.3435	3.05135e-07	up
Intermediate_vs_Double_Positive	Excitatory	ARHGAP44	9.01385e-07	-0.607825	1.31215e-05	down
Double_Negative_vs_Double_Positive	Excitatory	ENAH	9.01278e-15	2.91774	8.18123e-14	up
Double_Negative_vs_Intermediate	Inhibitory	SUPT6H	9.01238e-05	1.65796	0.00261299	up
Double_Negative_vs_Intermediate	Excitatory	PARP16	9.01124e-15	4.20305	3.11659e-14	up
Double_Negative_vs_Intermediate	Excitatory	SLC19A2	9.01011e-07	1.37604	1.76814e-06	up
Double_Negative_vs_Double_Positive	Oligodendrocytes	RAP1A	9.00936e-10	15.4758	8.89891e-08	up
Double_Negative_vs_Double_Positive	Excitatory	CDKL1	9.00851e-09	2.08617	3.50146e-08	up
Double_Negative_vs_Double_Positive	Oligodendrocytes	ZNF595	9.00817e-05	9.91014	0.00255665	up
Double_Negative_vs_Double_Positive	Excitatory	PACSIN1	9.00817e-23	12.667	2.35411e-21	up
Double_Negative_vs_Double_Positive	Excitatory	HLF	9.0056e-10	-2.21809	4.05264e-09	down
Double_Negative_vs_Double_Positive	Inhibitory	MECOM	9.0054e-05	-73.7873	0.0276213	down
Intermediate_vs_Double_Positive	Excitatory	HECW1	9.00383e-19	-0.733076	7.67873e-17	down
Double_Negative_vs_Double_Positive	Oligodendrocytes	RPL23A	9.00376e-05	24.387	0.00255665	up
Double_Negative_vs_Intermediate	Excitatory	KATNAL2	9.00375e-11	2.16359	2.34524e-10	up
Double_Negative_vs_Intermediate	Microglia	ME2	9.00312e-05	3.03413	0.00469855	up
Double_Negative_vs_Double_Positive	Excitatory	FBXO2	9.00264e-10	25.4206	4.05235e-09	up
Double_Negative_vs_Intermediate	Astrocytes	RARB	9.00216e-07	-1.2867	2.43708e-05	down
Double_Negative_vs_Double_Positive	Excitatory	SNAPC5	9.00016e-06	28.7543	2.31431e-05	up
Double_Negative_vs_Intermediate	Oligodendrocytes	ARHGEF3	8.99659e-16	2.57741	3.09012e-14	up
Double_Negative_vs_Double_Positive	Astrocytes	INTS10	8.99632e-07	23.0103	5.65082e-05	up
Double_Negative_vs_Intermediate	Excitatory	EPC2	8.99403e-15	2.07264	3.11125e-14	up
Double_Negative_vs_Intermediate	Excitatory	TRIM26	8.99382e-08	0.76722	1.88672e-07	up
Double_Negative_vs_Double_Positive	Excitatory	NUDT4	8.99191e-21	31.9758	1.77834e-19	up
Intermediate_vs_Double_Positive	Astrocytes	SYP	8.99183e-06	-1.45643	0.000444079	down
Double_Negative_vs_Double_Positive	Excitatory	CNOT11	8.99175e-10	12.079	4.04849e-09	up
Double_Negative_vs_Intermediate	Astrocytes	BGN	8.98996e-05	3.68583	0.00144326	up
Double_Negative_vs_Intermediate	Excitatory	ABCB10	8.98993e-10	2.49714	2.17839e-09	up
Double_Negative_vs_Intermediate	Excitatory	INSYN2B	8.98866e-20	4.35091	4.41305e-19	up
Double_Negative_vs_Double_Positive	Excitatory	TMEM250	8.9869e-12	3.53005	5.35325e-11	up
Intermediate_vs_Double_Positive	OPC	LENG8	8.98425e-08	3.48609	1.6193e-05	up
Double_Negative_vs_Double_Positive	Excitatory	KLHDC1	8.9837e-12	4.45373	5.35317e-11	up
Double_Negative_vs_Double_Positive	Excitatory	TAF7	8.98342e-14	29.9411	7.10987e-13	up
Double_Negative_vs_Double_Positive	Astrocytes	DEAF1	8.98013e-08	33.2537	6.91629e-06	up
Double_Negative_vs_Intermediate	Inhibitory	SLITRK4	8.97877e-06	-0.664114	0.000402502	down
Double_Negative_vs_Intermediate	Astrocytes	GNPTAB	8.97695e-05	-1.03571	0.0014425	down
Intermediate_vs_Double_Positive	Oligodendrocytes	AHDC1	8.97555e-05	1.49645	0.00160778	up
Double_Negative_vs_Intermediate	Oligodendrocytes	PRR14L	8.97065e-06	1.50738	8.4274e-05	up
Double_Negative_vs_Intermediate	Excitatory	MORC3	8.9666e-17	0.878221	3.57988e-16	up
Double_Negative_vs_Double_Positive	Excitatory	RASA1	8.9629e-22	23.7499	2.05911e-20	up
Double_Negative_vs_Double_Positive	Astrocytes	TMEM164	8.95973e-07	27.9557	5.65082e-05	up
Double_Negative_vs_Intermediate	Excitatory	RYR1	8.95973e-15	3.15366	3.10123e-14	up
Double_Negative_vs_Double_Positive	Excitatory	XPNPEP3	8.95969e-08	1.11746	3.03335e-07	up
Double_Negative_vs_Double_Positive	Excitatory	PPP4R3B	8.95841e-21	32.4217	1.77372e-19	up
Double_Negative_vs_Double_Positive	Excitatory	NRBP2	8.95099e-08	17.8802	3.03099e-07	up
Double_Negative_vs_Double_Positive	Astrocytes	NAV3	8.95043e-20	-31.7745	3.32937e-17	down
Double_Negative_vs_Intermediate	Excitatory	FZD3	8.94952e-72	-1.00662	3.78849e-70	down
Double_Negative_vs_Double_Positive	Excitatory	GTF2H1	8.94936e-19	13.938	1.36648e-17	up
Double_Negative_vs_Intermediate	Astrocytes	FBXL17	8.94894e-10	1.66932	4.5218e-08	up
Double_Negative_vs_Intermediate	Excitatory	MON1A	8.94825e-10	0.745275	2.16919e-09	up
Double_Negative_vs_Intermediate	Excitatory	ZMAT1	8.94383e-26	3.68767	6.44272e-25	up
Intermediate_vs_Double_Positive	Excitatory	ZNF248	8.94245e-09	-0.939887	1.92065e-07	down
Double_Negative_vs_Intermediate	Excitatory	RAF1	8.93877e-14	1.02694	2.88973e-13	up
Double_Negative_vs_Intermediate	Excitatory	CLDN4	8.93657e-07	3.57221	1.75411e-06	up
Double_Negative_vs_Intermediate	Excitatory	SRRM1	8.93558e-40	0.832845	1.30293e-38	up
Double_Negative_vs_Double_Positive	Excitatory	HINT1	8.93328e-24	48.5735	2.59006e-22	up
Double_Negative_vs_Intermediate	Excitatory	RAD18	8.93272e-11	0.983956	2.32709e-10	up
Double_Negative_vs_Intermediate	Excitatory	GK5	8.93266e-17	2.49109	3.56796e-16	up
Double_Negative_vs_Intermediate	Inhibitory	SHTN1	8.93094e-06	-1.77162	0.000401387	down
Double_Negative_vs_Double_Positive	Excitatory	APBB3	8.92915e-09	4.63898	3.47371e-08	up
Double_Negative_vs_Double_Positive	Astrocytes	AKAP6	8.92791e-05	16.4015	0.0033712	up
Double_Negative_vs_Double_Positive	Excitatory	POLDIP2	8.92529e-10	27.916	4.0196e-09	up
Double_Negative_vs_Double_Positive	Astrocytes	ZNF717	8.92481e-05	16.8741	0.0033712	up
Double_Negative_vs_Double_Positive	Excitatory	RAB7A	8.92324e-20	-0.755038	1.55229e-18	down
Double_Negative_vs_Double_Positive	Excitatory	DNAJC19	8.92223e-10	2.72478	4.01926e-09	up
Double_Negative_vs_Intermediate	Oligodendrocytes	CEP290	8.91724e-07	1.33469	1.01102e-05	up
Double_Negative_vs_Double_Positive	Excitatory	SEMA4C	8.91629e-06	2.75183	2.29477e-05	up
Double_Negative_vs_Double_Positive	Excitatory	KHSRP	8.91604e-13	20.2171	6.07479e-12	up
Double_Negative_vs_Intermediate	Astrocytes	OSBPL6	8.91591e-10	1.43418	4.51817e-08	up
Double_Negative_vs_Intermediate	Excitatory	COL12A1	8.91453e-06	0.964721	1.64228e-05	up
Double_Negative_vs_Intermediate	Excitatory	CRY2	8.91261e-20	1.3186	4.37694e-19	up
Double_Negative_vs_Double_Positive	Astrocytes	MTMR3	8.91163e-05	8.66225	0.0033712	up
Double_Negative_vs_Double_Positive	Excitatory	SP140	8.91075e-06	22.6771	2.29368e-05	up
Double_Negative_vs_Double_Positive	Excitatory	IAH1	8.90933e-12	11.7221	5.31248e-11	up
Double_Negative_vs_Double_Positive	Excitatory	RIC3	8.90922e-12	11.335	5.31248e-11	up
Double_Negative_vs_Double_Positive	Excitatory	SDE2	8.90704e-05	3.48242	0.000201035	up
Double_Negative_vs_Intermediate	Excitatory	MIA2	8.90633e-11	2.29995	2.32056e-10	up
Double_Negative_vs_Intermediate	Oligodendrocytes	NAV1	8.90472e-07	1.25805	1.01026e-05	up
Double_Negative_vs_Double_Positive	Excitatory	CCDC150	8.90466e-05	0.656498	0.000201007	up
Double_Negative_vs_Double_Positive	Excitatory	DDX55	8.90228e-11	3.06473	4.63348e-10	up
Intermediate_vs_Double_Positive	Astrocytes	YWHAB	8.90193e-06	1.15981	0.000440885	up
Double_Negative_vs_Double_Positive	Excitatory	TRIM23	8.90191e-16	26.7221	9.2528e-15	up
Double_Negative_vs_Double_Positive	Excitatory	CDKL3	8.90075e-08	5.11438	3.01457e-07	up
Double_Negative_vs_Double_Positive	Excitatory	TUBGCP2	8.89792e-13	31.5273	6.06481e-12	up
Intermediate_vs_Double_Positive	Inhibitory	YWHAB	8.89782e-07	0.870896	8.88918e-05	up
Double_Negative_vs_Double_Positive	Excitatory	ERCC6	8.89413e-10	2.41829	4.00866e-09	up
Double_Negative_vs_Double_Positive	Excitatory	NPAT	8.89233e-10	20.4464	4.00866e-09	up
Double_Negative_vs_Intermediate	Excitatory	CBWD5	8.89069e-13	1.82077	2.6767e-12	up
Double_Negative_vs_Double_Positive	Excitatory	RHEB	8.89045e-17	32.4804	1.0488e-15	up
Intermediate_vs_Double_Positive	Oligodendrocytes	PAQR4	8.8886e-05	1.33219	0.00159548	up
Double_Negative_vs_Double_Positive	Excitatory	TMEM126A	8.88809e-06	2.27459	2.28818e-05	up
Intermediate_vs_Double_Positive	Excitatory	PSIP1	8.88733e-15	-0.685615	4.79559e-13	down
Double_Negative_vs_Double_Positive	Excitatory	CNOT9	8.88439e-18	6.67189	1.17671e-16	up
Double_Negative_vs_Intermediate	Inhibitory	PKD1L1	8.88399e-05	2.24078	0.00258434	up
Double_Negative_vs_Intermediate	Excitatory	ABL2	8.88163e-19	1.46917	4.06805e-18	up
Double_Negative_vs_Intermediate	Oligodendrocytes	SHC2	8.88075e-37	-0.862885	1.10115e-34	down
Double_Negative_vs_Double_Positive	Excitatory	RPL24	8.88048e-06	17.1108	2.28656e-05	up
Double_Negative_vs_Intermediate	Excitatory	ITGA11	8.8802e-06	4.16419	1.63648e-05	up
Double_Negative_vs_Double_Positive	Excitatory	PSMD6	8.8769e-06	7.54274	2.28598e-05	up
Double_Negative_vs_Double_Positive	Excitatory	PHF2	8.8758e-12	10.0018	5.2961e-11	up
Double_Negative_vs_Double_Positive	Excitatory	ARHGAP18	8.87141e-06	0.704994	2.2849e-05	up
Double_Negative_vs_Intermediate	Oligodendrocytes	MOBP	8.87013e-52	-3.0305	2.67373e-49	down
Double_Negative_vs_Double_Positive	Excitatory	ZNF330	8.86898e-09	15.9033	3.45107e-08	up
Double_Negative_vs_Double_Positive	Excitatory	FN3KRP	8.86893e-07	30.07	2.63276e-06	up
Double_Negative_vs_Double_Positive	Oligodendrocytes	TAF1D	8.86778e-07	13.9779	4.54649e-05	up
Double_Negative_vs_Intermediate	Excitatory	RIT2	8.8669e-33	5.63923	9.31051e-32	up
Double_Negative_vs_Intermediate	Excitatory	CPSF1	8.86647e-23	4.07244	5.29414e-22	up
Intermediate_vs_Double_Positive	Excitatory	CACNG4	8.86279e-11	-0.608619	2.70888e-09	down
Double_Negative_vs_Intermediate	Astrocytes	CACNA2D3	8.8614e-20	-2.10823	1.91264e-17	down
Double_Negative_vs_Intermediate	Excitatory	GDPD1	8.86057e-17	2.73022	3.53998e-16	up
Double_Negative_vs_Double_Positive	Excitatory	DOC2A	8.86035e-11	15.7943	4.61303e-10	up
Double_Negative_vs_Intermediate	Excitatory	DTNB	8.85943e-42	2.17872	1.40171e-40	up
Double_Negative_vs_Double_Positive	Excitatory	PDZD8	8.85943e-17	4.97621	1.04584e-15	up
Double_Negative_vs_Intermediate	Astrocytes	TMEM108	8.85797e-05	0.765371	0.001426	up
Double_Negative_vs_Intermediate	Excitatory	ANO3	8.85695e-19	0.787202	4.05781e-18	up
Double_Negative_vs_Double_Positive	Excitatory	CTSB	8.85437e-21	-3.4894	1.75511e-19	down
Double_Negative_vs_Double_Positive	Oligodendrocytes	LANCL1	8.8543e-05	-0.764683	0.00252117	down
Double_Negative_vs_Intermediate	Excitatory	TTLL11	8.85383e-52	1.18074	2.07218e-50	up
Double_Negative_vs_Double_Positive	Astrocytes	ACTN1	8.85382e-05	37.294	0.00336503	up
Intermediate_vs_Double_Positive	Excitatory	CDK9	8.85246e-05	0.628524	0.000735587	up
Double_Negative_vs_Intermediate	Oligodendrocytes	JMJD1C	8.85057e-15	1.77591	2.74839e-13	up
Double_Negative_vs_Intermediate	Excitatory	GCNT2	8.84989e-05	3.15189	0.000151808	up
Double_Negative_vs_Intermediate	Excitatory	ZNF160	8.84915e-07	0.715848	1.73792e-06	up
Double_Negative_vs_Intermediate	Excitatory	SERGEF	8.84592e-14	2.26396	2.8613e-13	up
Intermediate_vs_Double_Positive	Oligodendrocytes	IRF9	8.84531e-05	1.71951	0.00158934	up
Double_Negative_vs_Intermediate	Oligodendrocytes	SWT1	8.84237e-05	0.711744	0.000656159	up
Double_Negative_vs_Intermediate	Excitatory	ABCC8	8.84173e-17	3.44553	3.53326e-16	up
Double_Negative_vs_Intermediate	Excitatory	KLHL4	8.84164e-35	4.7111	1.03466e-33	up
Double_Negative_vs_Intermediate	Excitatory	BEND6	8.83713e-15	3.30864	3.06061e-14	up
Double_Negative_vs_Double_Positive	Excitatory	CLTA	8.83713e-18	30.1175	1.17134e-16	up
Double_Negative_vs_Double_Positive	Inhibitory	PRKACB	8.83615e-06	23.4244	0.00482758	up
Double_Negative_vs_Intermediate	Excitatory	RASSF1	8.83495e-08	0.632376	1.85406e-07	up
Intermediate_vs_Double_Positive	Excitatory	NKAIN2	8.83382e-14	0.642476	4.2429e-12	up
Double_Negative_vs_Intermediate	Microglia	STK17A	8.83245e-05	-3.16863	0.00463717	down
Double_Negative_vs_Double_Positive	Excitatory	C11orf80	8.83133e-21	3.42082	1.75253e-19	up
Double_Negative_vs_Double_Positive	Excitatory	NSG2	8.83023e-25	30.8366	2.85359e-23	up
Double_Negative_vs_Double_Positive	Excitatory	SLC26A8	8.82994e-05	2.50877	0.000199398	up
Double_Negative_vs_Intermediate	Oligodendrocytes	EFR3B	8.8294e-07	2.32048	1.00432e-05	up
Double_Negative_vs_Double_Positive	Excitatory	DCTN3	8.82735e-10	8.70277	3.98267e-09	up
Double_Negative_vs_Intermediate	Excitatory	TFCP2	8.82567e-27	3.85359	6.70575e-26	up
Double_Negative_vs_Double_Positive	Astrocytes	PSD2	8.82478e-08	-4.47309	6.82671e-06	down
Double_Negative_vs_Intermediate	Inhibitory	TSPAN11	8.8244e-05	5.44279	0.00257128	up
Double_Negative_vs_Intermediate	Oligodendrocytes	ATXN2	8.82344e-14	1.69998	2.4447e-12	up
Double_Negative_vs_Intermediate	Inhibitory	PJA2	8.82158e-21	-2.09444	1.18637e-17	down
Double_Negative_vs_Intermediate	Oligodendrocytes	SMARCC1	8.82073e-10	1.3782	1.56402e-08	up
Double_Negative_vs_Double_Positive	Oligodendrocytes	CLASP2	8.82013e-24	14.3348	2.96543e-21	up
Double_Negative_vs_Double_Positive	Oligodendrocytes	SECISBP2	8.8192e-06	12.2189	0.000346486	up
Double_Negative_vs_Intermediate	Excitatory	ZFHX2	8.81893e-09	2.4449	1.98228e-08	up
Double_Negative_vs_Double_Positive	Excitatory	TUT7	8.81684e-15	24.4668	8.00752e-14	up
Double_Negative_vs_Intermediate	Excitatory	CCDC30	8.81467e-40	3.59407	1.28637e-38	up
Double_Negative_vs_Intermediate	Excitatory	ANAPC4	8.81386e-08	1.16358	1.84985e-07	up
Double_Negative_vs_Double_Positive	Excitatory	RPS25	8.81282e-08	37.3525	2.98594e-07	up
Double_Negative_vs_Intermediate	Excitatory	MAPK8	8.81272e-18	1.77992	3.74054e-17	up
Double_Negative_vs_Intermediate	Excitatory	NELL1	8.81136e-50	0.725837	1.89249e-48	up
Intermediate_vs_Double_Positive	Excitatory	CDK5RAP2	8.81124e-08	-1.19994	1.58484e-06	down
Double_Negative_vs_Double_Positive	Excitatory	SEC23A	8.81095e-21	33.4821	1.75047e-19	up
Double_Negative_vs_Intermediate	Inhibitory	ANKRD27	8.80949e-05	1.32737	0.00257122	up
Double_Negative_vs_Intermediate	Oligodendrocytes	RPS14	8.80843e-31	0.818256	8.10514e-29	up
Double_Negative_vs_Intermediate	Excitatory	ANKRD52	8.80758e-13	1.54376	2.65214e-12	up
Double_Negative_vs_Double_Positive	Excitatory	CEP41	8.80694e-09	2.10031	3.42769e-08	up
Double_Negative_vs_Intermediate	Excitatory	FBXW8	8.80664e-06	1.12576	1.62343e-05	up
Intermediate_vs_Double_Positive	Oligodendrocytes	HHIP	8.80633e-13	1.33085	5.74482e-11	up
Double_Negative_vs_Double_Positive	Excitatory	GNB5	8.80514e-17	22.891	1.04014e-15	up
Double_Negative_vs_Intermediate	Astrocytes	FRMPD2	8.802e-06	-0.69593	0.000186077	down
Double_Negative_vs_Intermediate	Oligodendrocytes	XYLT1	8.80055e-14	2.22776	2.44222e-12	up
Double_Negative_vs_Intermediate	Astrocytes	SCFD2	8.80052e-09	3.90761	3.78964e-07	up
Double_Negative_vs_Intermediate	Inhibitory	NAPB	8.79919e-06	-0.665253	0.000396485	down
Intermediate_vs_Double_Positive	Astrocytes	NAV1	8.79873e-08	-1.19179	8.13906e-06	down
Double_Negative_vs_Intermediate	Excitatory	BRD1	8.79828e-07	1.56581	1.72812e-06	up
Intermediate_vs_Double_Positive	Oligodendrocytes	SCOC	8.79807e-05	1.67916	0.00158248	up
Double_Negative_vs_Double_Positive	Oligodendrocytes	SF3B2	8.79493e-07	10.9504	4.5224e-05	up
Double_Negative_vs_Intermediate	Oligodendrocytes	COL18A1	8.79372e-30	1.49603	7.72566e-28	up
Double_Negative_vs_Double_Positive	Excitatory	EP400	8.79301e-24	30.7129	2.55362e-22	up
Double_Negative_vs_Intermediate	OPC	PTMA	8.79264e-06	3.36264	0.00091501	up
Double_Negative_vs_Double_Positive	Excitatory	PSMC5	8.79172e-12	10.5045	5.24771e-11	up
Double_Negative_vs_Double_Positive	Excitatory	HNRNPA2B1	8.79037e-25	10.7038	2.84596e-23	up
Intermediate_vs_Double_Positive	Excitatory	TMUB2	8.78899e-05	1.86321	0.000731009	up
Double_Negative_vs_Intermediate	Excitatory	OSBPL5	8.78849e-08	1.36461	1.84475e-07	up
Double_Negative_vs_Intermediate	Excitatory	ZNF480	8.78726e-07	1.23939	1.72654e-06	up
Double_Negative_vs_Double_Positive	Excitatory	CCDC40	8.78687e-05	0.921931	0.000198451	up
Intermediate_vs_Double_Positive	Excitatory	PPP1R12A	8.78648e-11	-1.03444	2.69026e-09	down
Double_Negative_vs_Intermediate	Excitatory	FAR2	8.78624e-16	2.78617	3.26066e-15	up
Double_Negative_vs_Intermediate	Excitatory	RSRC1	8.78474e-14	2.30186	2.84203e-13	up
Intermediate_vs_Double_Positive	Oligodendrocytes	CERS4	8.78097e-06	-1.12025	0.000204146	down
Double_Negative_vs_Double_Positive	Excitatory	OPA1	8.78048e-29	30.6372	4.31206e-27	up
Double_Negative_vs_Double_Positive	Excitatory	ZDHHC21	8.78046e-45	37.2175	1.94315e-42	up
Intermediate_vs_Double_Positive	Excitatory	PDK2	8.77842e-05	0.624177	0.000730476	up
Double_Negative_vs_Double_Positive	Excitatory	NR4A2	8.77827e-11	35.5859	4.57166e-10	up
Double_Negative_vs_Intermediate	Excitatory	ZNF595	8.77759e-17	3.51041	3.50923e-16	up
Double_Negative_vs_Double_Positive	Excitatory	CLPX	8.777e-14	0.932929	6.94965e-13	up
Double_Negative_vs_Double_Positive	Excitatory	TIMM21	8.77201e-07	1.40623	2.60464e-06	up
Double_Negative_vs_Double_Positive	Excitatory	SPAG9	8.77015e-15	9.49357	7.96926e-14	up
Intermediate_vs_Double_Positive	Excitatory	SCN3A	8.77e-15	-1.23976	4.74693e-13	down
Double_Negative_vs_Double_Positive	Excitatory	DCAF13	8.76993e-05	1.06089	0.00019812	up
Double_Negative_vs_Intermediate	Excitatory	DCAF1	8.76969e-13	1.60201	2.64164e-12	up
Double_Negative_vs_Double_Positive	Excitatory	MRRF	8.76943e-06	7.97014	2.25963e-05	up
Double_Negative_vs_Double_Positive	Excitatory	FANCB	8.76925e-05	1.22159	0.00019812	up
Double_Negative_vs_Intermediate	Excitatory	GALNT12	8.76687e-08	3.73821	1.84043e-07	up
Double_Negative_vs_Double_Positive	Excitatory	FZD4	8.76569e-06	1.96963	2.259e-05	up
Intermediate_vs_Double_Positive	Oligodendrocytes	PCSK6	8.76486e-13	-0.860722	5.73918e-11	down
Intermediate_vs_Double_Positive	Oligodendrocytes	GPALPP1	8.76363e-05	1.03265	0.0015779	up
Double_Negative_vs_Intermediate	Excitatory	SLC25A24	8.76218e-10	1.43273	2.12468e-09	up
Double_Negative_vs_Double_Positive	Excitatory	PPP1R7	8.75768e-12	0.621441	5.22919e-11	up
Double_Negative_vs_Double_Positive	Excitatory	TKFC	8.75764e-07	20.0423	2.60125e-06	up
Double_Negative_vs_Double_Positive	Excitatory	HINT3	8.75446e-15	32.9117	7.95914e-14	up
Intermediate_vs_Double_Positive	Excitatory	HBA2	8.75319e-07	11.6846	1.27633e-05	up
Double_Negative_vs_Double_Positive	Excitatory	GTF3C3	8.75169e-11	3.51068	4.55917e-10	up
Double_Negative_vs_Intermediate	Oligodendrocytes	ZC3H11B	8.75141e-09	3.55427	1.34684e-07	up
Double_Negative_vs_Intermediate	Excitatory	KCNH1	8.75038e-27	1.78511	6.65143e-26	up
Double_Negative_vs_Double_Positive	Excitatory	LZTS3	8.75022e-07	-1.04937	2.59993e-06	down
Double_Negative_vs_Double_Positive	Excitatory	ZNF235	8.74893e-07	1.61403	2.59993e-06	up
Double_Negative_vs_Intermediate	Excitatory	PLEKHA1	8.74719e-44	-1.55498	1.48185e-42	down
Double_Negative_vs_Intermediate	Excitatory	ZNF586	8.74678e-34	2.18871	9.71014e-33	up
Double_Negative_vs_Intermediate	Excitatory	LRRN2	8.74561e-13	2.18007	2.63484e-12	up
Double_Negative_vs_Intermediate	Oligodendrocytes	NUP85	8.74519e-06	1.27823	8.22886e-05	up
Intermediate_vs_Double_Positive	Excitatory	MYL6	8.74369e-05	0.690101	0.00072828	up
Intermediate_vs_Double_Positive	OPC	CNTNAP2	8.74254e-12	-0.592442	5.27055e-09	down
Double_Negative_vs_Double_Positive	Excitatory	VPS4A	8.74074e-14	0.683983	6.92407e-13	up
Double_Negative_vs_Intermediate	Astrocytes	VGLL4	8.74044e-05	1.13606	0.00140838	up
Intermediate_vs_Double_Positive	Oligodendrocytes	CLMN	8.73969e-16	-0.712617	7.99979e-14	down
Double_Negative_vs_Intermediate	Oligodendrocytes	BRF1	8.73814e-11	2.45674	1.75194e-09	up
Double_Negative_vs_Double_Positive	Oligodendrocytes	NSUN2	8.73654e-06	7.34582	0.000344011	up
Double_Negative_vs_Double_Positive	Astrocytes	DPP10	8.73333e-06	36.4953	0.000449073	up
Double_Negative_vs_Intermediate	Excitatory	CC2D1A	8.73328e-13	3.01278	2.63157e-12	up
Double_Negative_vs_Double_Positive	Excitatory	SMARCA4	8.7332e-14	-0.792017	6.92124e-13	down
Double_Negative_vs_Double_Positive	Excitatory	PPP4C	8.73256e-05	2.37082	0.000197352	up
Double_Negative_vs_Double_Positive	Excitatory	MTFMT	8.73204e-18	5.08592	1.15829e-16	up
Double_Negative_vs_Intermediate	Excitatory	PRAM1	8.73095e-05	3.38205	0.000149812	up
Double_Negative_vs_Double_Positive	Excitatory	PCDH10	8.72975e-18	23.3184	1.15829e-16	up
Double_Negative_vs_Double_Positive	Excitatory	ZNF331	8.72694e-19	8.92623	1.33368e-17	up
Double_Negative_vs_Double_Positive	Excitatory	CCT3	8.72631e-12	9.7353	5.21223e-11	up
Double_Negative_vs_Intermediate	Excitatory	IGFL4	8.72274e-12	1.89692	2.43999e-11	up
Double_Negative_vs_Double_Positive	Excitatory	CYC1	8.72095e-11	3.26699	4.54451e-10	up
Intermediate_vs_Double_Positive	Excitatory	NKTR	8.71992e-27	-0.966074	1.46587e-24	down
Double_Negative_vs_Double_Positive	Astrocytes	CRB2	8.71745e-05	19.0617	0.00332042	up
Double_Negative_vs_Intermediate	OPC	RPL13	8.71714e-19	-0.684561	5.08006e-15	down
Double_Negative_vs_Intermediate	Excitatory	SLC9A8	8.71486e-19	3.725	3.99376e-18	up
Double_Negative_vs_Intermediate	Oligodendrocytes	KLHL4	8.70805e-10	1.4394	1.54561e-08	up
Intermediate_vs_Double_Positive	Inhibitory	AC010197.2	8.70677e-05	0.937242	0.0040058	up
Double_Negative_vs_Intermediate	Oligodendrocytes	BCLAF1	8.70627e-08	1.54762	1.14531e-06	up
Double_Negative_vs_Intermediate	Excitatory	TMEM241	8.70602e-34	1.25494	9.67624e-33	up
Double_Negative_vs_Intermediate	Excitatory	DHFR	8.70567e-24	1.43608	5.56495e-23	up
Double_Negative_vs_Intermediate	Excitatory	VWC2	8.70554e-17	2.27115	3.48122e-16	up
Intermediate_vs_Double_Positive	Inhibitory	AC106741.2	8.70505e-05	2.06174	0.0040058	up
Double_Negative_vs_Double_Positive	Excitatory	SNX11	8.705e-06	0.616831	2.24402e-05	up
Double_Negative_vs_Intermediate	Excitatory	HECTD2	8.70374e-19	1.09767	3.98971e-18	up
Double_Negative_vs_Intermediate	Excitatory	ZNF83	8.70343e-21	4.26519	4.54622e-20	up
Double_Negative_vs_Double_Positive	Excitatory	CAMTA1	8.7022e-05	8.27748	0.000196742	up
Double_Negative_vs_Intermediate	Astrocytes	AHCYL2	8.70207e-06	0.909733	0.000184187	up
Double_Negative_vs_Double_Positive	Excitatory	MAPRE2	8.7008e-17	21.1689	1.0292e-15	up
Intermediate_vs_Double_Positive	Inhibitory	MPHOSPH8	8.69874e-05	-0.809875	0.0040058	down
Intermediate_vs_Double_Positive	OPC	LGI3	8.69841e-07	1.83338	0.000111819	up
Double_Negative_vs_Double_Positive	Excitatory	UCHL5	8.69792e-27	38.0304	3.48774e-25	up
Double_Negative_vs_Double_Positive	Astrocytes	CKB	8.69757e-14	-19.8895	1.55163e-11	down
Double_Negative_vs_Double_Positive	Excitatory	SUZ12	8.69443e-17	2.80471	1.02914e-15	up
Double_Negative_vs_Intermediate	Excitatory	CAMTA1	8.69211e-18	-0.602751	3.69293e-17	down
Double_Negative_vs_Double_Positive	Excitatory	ZNF561	8.69136e-07	3.45954	2.58376e-06	up
Intermediate_vs_Double_Positive	Excitatory	VPS13D	8.691e-16	-1.32879	5.35017e-14	down
Double_Negative_vs_Intermediate	Excitatory	ARHGEF10L	8.69058e-13	2.41657	2.62006e-12	up
Double_Negative_vs_Intermediate	Excitatory	DHTKD1	8.68966e-19	2.66742	3.9843e-18	up
Double_Negative_vs_Double_Positive	Excitatory	PSMC4	8.6882e-11	2.82955	4.53015e-10	up
Double_Negative_vs_Double_Positive	Oligodendrocytes	LMNA	8.68696e-06	17.8387	0.000342831	up
Double_Negative_vs_Double_Positive	Excitatory	METTL15	8.68581e-20	12.0874	1.51249e-18	up
Double_Negative_vs_Intermediate	Astrocytes	ADGRG1	8.68417e-26	2.70558	3.53082e-23	up
Double_Negative_vs_Intermediate	Excitatory	AC013470.2	8.68335e-05	1.61837	0.00014901	up
Intermediate_vs_Double_Positive	Inhibitory	THY1	8.68005e-08	1.0355	1.14965e-05	up
Double_Negative_vs_Double_Positive	Excitatory	SOBP	8.67766e-13	2.55255	5.91929e-12	up
Double_Negative_vs_Intermediate	Astrocytes	RNF208	8.67741e-07	4.80129	2.36304e-05	up
Double_Negative_vs_Intermediate	Excitatory	XRN2	8.67655e-14	0.677324	2.81015e-13	up
Intermediate_vs_Double_Positive	Oligodendrocytes	ANKRD12	8.67627e-21	-1.31813	1.09918e-18	down
Double_Negative_vs_Intermediate	Excitatory	SNX10	8.67486e-56	-1.06363	2.38089e-54	down
Double_Negative_vs_Double_Positive	Excitatory	RTN4IP1	8.67342e-09	4.66463	3.37948e-08	up
Intermediate_vs_Double_Positive	Inhibitory	CFL1	8.67301e-11	1.20058	2.29743e-08	up
Double_Negative_vs_Intermediate	Excitatory	NEK9	8.6724e-07	1.01347	1.70455e-06	up
Double_Negative_vs_Intermediate	Excitatory	ZNF431	8.66984e-10	2.04777	2.10287e-09	up
Double_Negative_vs_Double_Positive	Excitatory	SPRYD3	8.66686e-20	32.8443	1.51069e-18	up
Double_Negative_vs_Intermediate	Excitatory	ZNF705A	8.66666e-13	3.8344	2.6133e-12	up
Double_Negative_vs_Double_Positive	Excitatory	CIAPIN1	8.66619e-13	13.6365	5.91378e-12	up
Double_Negative_vs_Double_Positive	Oligodendrocytes	IFT172	8.66368e-05	10.7001	0.002479	up
Double_Negative_vs_Intermediate	Excitatory	MTCL1	8.66077e-36	2.02763	1.06857e-34	up
Double_Negative_vs_Double_Positive	Excitatory	PRR14L	8.66027e-07	-1.27103	2.57539e-06	down
Double_Negative_vs_Double_Positive	Excitatory	TDRD7	8.65638e-10	2.18088	3.90654e-09	up
Intermediate_vs_Double_Positive	Excitatory	GPRASP1	8.65632e-09	-0.861352	1.86377e-07	down
Double_Negative_vs_Double_Positive	Astrocytes	UBA6	8.65257e-05	5.27504	0.0033029	up
Intermediate_vs_Double_Positive	Excitatory	RGS20	8.65247e-14	-1.14404	4.16725e-12	down
Double_Negative_vs_Intermediate	Excitatory	PAM	8.65211e-29	1.20462	7.40406e-28	up
Double_Negative_vs_Double_Positive	Astrocytes	ZNF638	8.6503e-05	14.1507	0.0033029	up
Double_Negative_vs_Intermediate	Inhibitory	GABRG3	8.64928e-05	2.6248	0.00253292	up
Double_Negative_vs_Intermediate	Excitatory	PRXL2A	8.64906e-48	-1.21674	1.72027e-46	down
Double_Negative_vs_Intermediate	Excitatory	KCNJ9	8.64541e-33	-0.626857	9.0834e-32	down
Double_Negative_vs_Double_Positive	Excitatory	MRPL10	8.64521e-07	3.83047	2.57179e-06	up
Double_Negative_vs_Double_Positive	Excitatory	ZNF133	8.64505e-09	1.16395	3.36918e-08	up
Double_Negative_vs_Double_Positive	Excitatory	NBAS	8.64393e-16	1.82062	8.98999e-15	up
Double_Negative_vs_Double_Positive	Excitatory	MAPRE3	8.64256e-14	14.3008	6.85251e-13	up
Double_Negative_vs_Intermediate	Excitatory	BCLAF3	8.64212e-17	2.68055	3.46061e-16	up
Double_Negative_vs_Intermediate	Excitatory	LRRIQ4	8.64184e-06	0.795908	1.59423e-05	up
Double_Negative_vs_Intermediate	Excitatory	RAB11FIP1	8.64031e-08	2.33306	1.81473e-07	up
Double_Negative_vs_Intermediate	Excitatory	C5orf63	8.63764e-13	1.70488	2.60545e-12	up
Double_Negative_vs_Intermediate	Excitatory	POLH	8.6365e-13	2.91963	2.60545e-12	up
Double_Negative_vs_Intermediate	Astrocytes	ATP6V1E1	8.63617e-05	2.17728	0.00139544	up
Double_Negative_vs_Double_Positive	Excitatory	DNAAF5	8.63323e-07	2.80466	2.56867e-06	up
Double_Negative_vs_Intermediate	Excitatory	GMCL1	8.63242e-08	1.79735	1.8133e-07	up
Double_Negative_vs_Double_Positive	Excitatory	SPTBN1	8.6323e-09	8.18956	3.36496e-08	up
Double_Negative_vs_Double_Positive	Excitatory	CERS6	8.63222e-21	20.7315	1.71692e-19	up
Double_Negative_vs_Double_Positive	Astrocytes	ZNF608	8.63159e-08	24.9285	6.70694e-06	up
Double_Negative_vs_Double_Positive	Excitatory	MKRN1	8.6312e-13	31.9315	5.8922e-12	up
Double_Negative_vs_Double_Positive	Excitatory	CRTC3	8.63017e-16	9.9384	8.98103e-15	up
Double_Negative_vs_Double_Positive	Oligodendrocytes	PHTF2	8.62812e-05	10.2329	0.00247288	up
Double_Negative_vs_Intermediate	Excitatory	EFHC1	8.62726e-11	2.36322	2.24986e-10	up
Double_Negative_vs_Intermediate	OPC	RPL27	8.62665e-06	11.7009	0.000908553	up
Double_Negative_vs_Intermediate	Excitatory	GCDH	8.62554e-11	1.56446	2.24974e-10	up
Double_Negative_vs_Intermediate	Excitatory	MS4A5	8.62422e-06	0.687457	1.59132e-05	up
Double_Negative_vs_Intermediate	Astrocytes	SLC38A1	8.62383e-10	-2.15513	4.39564e-08	down
Double_Negative_vs_Intermediate	Oligodendrocytes	DTNA	8.62279e-29	-1.88818	7.38981e-27	down
Intermediate_vs_Double_Positive	Oligodendrocytes	USP54	8.62249e-15	-0.66983	7.17843e-13	down
Double_Negative_vs_Double_Positive	Excitatory	ARNTL2	8.62211e-10	1.2504	3.89309e-09	up
Double_Negative_vs_Double_Positive	Excitatory	MARCHF4	8.62201e-09	2.0329	3.3617e-08	up
Double_Negative_vs_Intermediate	Excitatory	MAGED1	8.62197e-43	-0.721914	1.40614e-41	down
Double_Negative_vs_Intermediate	Oligodendrocytes	KIAA0232	8.62179e-09	1.32191	1.32806e-07	up
Double_Negative_vs_Intermediate	Excitatory	PUS1	8.62047e-06	0.652667	1.59079e-05	up
Double_Negative_vs_Intermediate	Excitatory	CSMD1	8.61946e-181	1.10884	5.02314e-178	up
Double_Negative_vs_Double_Positive	Oligodendrocytes	ZBED5	8.61453e-16	15.7421	1.58534e-13	up
Double_Negative_vs_Double_Positive	Excitatory	TMEM94	8.6121e-12	13.5178	5.14753e-11	up
Intermediate_vs_Double_Positive	OPC	USP34	8.61198e-08	-1.02729	1.56837e-05	down
Double_Negative_vs_Double_Positive	Excitatory	PRAF2	8.60894e-09	24.5719	3.35735e-08	up
Double_Negative_vs_Double_Positive	Excitatory	PRKAR1B	8.60865e-11	10.4996	4.49e-10	up
Double_Negative_vs_Double_Positive	Excitatory	CSNK1E	8.60723e-24	37.2755	2.50383e-22	up
Double_Negative_vs_Double_Positive	Oligodendrocytes	PCCA	8.60695e-06	13.3908	0.000340442	up
Double_Negative_vs_Double_Positive	Excitatory	BRPF3	8.60464e-13	7.67458	5.87637e-12	up
Double_Negative_vs_Intermediate	Excitatory	P3H3	8.60423e-05	1.41334	0.000147681	up
Double_Negative_vs_Double_Positive	Excitatory	MED10	8.60257e-12	38.8913	5.14359e-11	up
Double_Negative_vs_Intermediate	Excitatory	TBC1D3B	8.6008e-10	2.46295	2.08641e-09	up
Double_Negative_vs_Intermediate	Excitatory	TRMU	8.6008e-10	1.59962	2.08641e-09	up
Double_Negative_vs_Intermediate	Microglia	MCRIP1	8.59969e-06	2.67871	0.000696057	up
Double_Negative_vs_Double_Positive	Excitatory	PFDN2	8.59943e-13	30.6298	5.8751e-12	up
Double_Negative_vs_Double_Positive	Astrocytes	WSB1	8.59929e-05	16.0335	0.00329696	up
Double_Negative_vs_Double_Positive	Excitatory	SUCO	8.59717e-16	15.3885	8.95202e-15	up
Double_Negative_vs_Double_Positive	Excitatory	RPL6	8.59341e-17	-1.30505	1.01788e-15	down
Double_Negative_vs_Double_Positive	Oligodendrocytes	CTSF	8.58915e-06	18.5253	0.000340442	up
Double_Negative_vs_Intermediate	Excitatory	MAP2K3	8.58915e-09	2.10023	1.93162e-08	up
Intermediate_vs_Double_Positive	Excitatory	RBBP6	8.5885e-06	-0.591453	9.65612e-05	down
Double_Negative_vs_Double_Positive	Astrocytes	ITPKC	8.58718e-08	44.2408	6.70222e-06	up
Intermediate_vs_Double_Positive	Excitatory	TPR	8.58696e-07	-0.744321	1.25523e-05	down
Double_Negative_vs_Double_Positive	Excitatory	CCDC6	8.58188e-06	-1.5674	2.21391e-05	down
Double_Negative_vs_Intermediate	Oligodendrocytes	IL6R	8.58089e-06	1.94102	8.08732e-05	up
Double_Negative_vs_Intermediate	Inhibitory	MAP1B	8.58047e-05	-0.740217	0.00252122	down
Double_Negative_vs_Intermediate	Excitatory	HACE1	8.57951e-15	2.1007	2.97315e-14	up
Double_Negative_vs_Double_Positive	Excitatory	DVL3	8.57915e-10	0.994778	3.87569e-09	up
Double_Negative_vs_Intermediate	Inhibitory	FAM169A	8.57714e-08	-1.7341	7.65072e-06	down
Double_Negative_vs_Double_Positive	Excitatory	TFAP2E	8.57569e-05	17.6272	0.000193967	up
Double_Negative_vs_Intermediate	Excitatory	TRIM58	8.57379e-06	1.02976	1.58251e-05	up
Double_Negative_vs_Double_Positive	Excitatory	CYLD	8.57252e-19	30.2966	1.31123e-17	up
Double_Negative_vs_Intermediate	Oligodendrocytes	TMX3	8.57245e-06	1.0933	8.08372e-05	up
Double_Negative_vs_Intermediate	Oligodendrocytes	ADGRB3	8.57086e-12	2.09709	1.92355e-10	up
Intermediate_vs_Double_Positive	OPC	CHN1	8.57012e-09	-0.848811	1.99775e-06	down
Double_Negative_vs_Intermediate	Astrocytes	DYNC1I1	8.56716e-05	-2.81014	0.00138685	down
Double_Negative_vs_Intermediate	Excitatory	ACSL3	8.56644e-90	-1.37716	5.87322e-88	down
Double_Negative_vs_Intermediate	Excitatory	MFHAS1	8.56547e-11	1.61986	2.23441e-10	up
Double_Negative_vs_Intermediate	Excitatory	RPL38	8.56511e-41	-0.931583	1.30212e-39	down
Double_Negative_vs_Double_Positive	Excitatory	TPP2	8.5569e-17	9.59633	1.01424e-15	up
Double_Negative_vs_Double_Positive	Excitatory	RIC8A	8.55686e-07	2.63385	2.54724e-06	up
Double_Negative_vs_Double_Positive	Excitatory	FAM216A	8.55524e-11	4.53729	4.46481e-10	up
Double_Negative_vs_Intermediate	Astrocytes	ANKRD6	8.55477e-05	-1.21902	0.00138613	down
Intermediate_vs_Double_Positive	Excitatory	MT-CO3	8.55463e-81	-2.45654	2.49268e-77	down
Double_Negative_vs_Intermediate	Excitatory	TMEM44	8.55188e-09	2.02935	1.92348e-08	up
Double_Negative_vs_Intermediate	Oligodendrocytes	AC008537.1	8.54979e-17	3.27587	3.20077e-15	up
Double_Negative_vs_Double_Positive	Excitatory	DDX52	8.54907e-12	0.732304	5.11336e-11	up
Intermediate_vs_Double_Positive	Excitatory	RTN1	8.54518e-13	-0.643085	3.61732e-11	down
Double_Negative_vs_Intermediate	Excitatory	ZC3H14	8.54398e-32	1.0025	8.52107e-31	up
Double_Negative_vs_Intermediate	Astrocytes	GRIA2	8.54353e-10	4.06586	4.36744e-08	up
Double_Negative_vs_Intermediate	Excitatory	TMEM143	8.54304e-07	1.59255	1.6795e-06	up
Double_Negative_vs_Double_Positive	Excitatory	ADNP	8.54231e-14	18.024	6.77609e-13	up
Double_Negative_vs_Double_Positive	Excitatory	NEMF	8.54172e-26	26.0738	3.08543e-24	up
Double_Negative_vs_Intermediate	Excitatory	SNAP25	8.54048e-183	-4.74046	5.33261e-180	down
Double_Negative_vs_Intermediate	OPC	BAIAP2L1	8.53957e-06	-0.981344	0.000904832	down
Double_Negative_vs_Double_Positive	Astrocytes	RLF	8.53927e-05	16.3803	0.00328114	up
Intermediate_vs_Double_Positive	Oligodendrocytes	UBC	8.53841e-21	0.587001	1.08961e-18	up
Double_Negative_vs_Double_Positive	Excitatory	LRRC24	8.53571e-07	4.64666	2.54138e-06	up
Double_Negative_vs_Intermediate	Inhibitory	SNX3	8.53536e-05	-0.928378	0.00251218	down
Intermediate_vs_Double_Positive	Excitatory	SERPINI1	8.53507e-13	-0.607827	3.61732e-11	down
Double_Negative_vs_Double_Positive	Excitatory	PKIG	8.53417e-09	-1.25252	3.32894e-08	down
Double_Negative_vs_Intermediate	Oligodendrocytes	LPP	8.53315e-17	-1.64306	3.20077e-15	down
Double_Negative_vs_Intermediate	Excitatory	KMT2B	8.53054e-11	1.97927	2.22563e-10	up
Intermediate_vs_Double_Positive	Oligodendrocytes	MYOM2	8.52944e-10	1.67057	3.76566e-08	up
Double_Negative_vs_Double_Positive	Astrocytes	DDX18	8.52887e-05	23.416	0.00328114	up
Intermediate_vs_Double_Positive	Inhibitory	MCRIP1	8.52578e-07	2.04885	8.56645e-05	up
Double_Negative_vs_Double_Positive	Excitatory	C11orf1	8.52462e-05	1.0659	0.000192877	up
Double_Negative_vs_Double_Positive	Excitatory	CHP1	8.52357e-11	30.2731	4.45094e-10	up
Double_Negative_vs_Double_Positive	Excitatory	CUL4B	8.52334e-10	5.57649	3.85147e-09	up
Double_Negative_vs_Intermediate	OPC	RPS6	8.5219e-08	0.75717	2.09843e-05	up
Double_Negative_vs_Double_Positive	Excitatory	PER2	8.52136e-05	1.14332	0.000192828	up
Double_Negative_vs_Double_Positive	Astrocytes	JAK1	8.52026e-06	-2.8451	0.000439409	down
Double_Negative_vs_Double_Positive	Excitatory	FAM219A	8.51901e-20	32.1769	1.48641e-18	up
Double_Negative_vs_Double_Positive	Excitatory	SPARCL1	8.51898e-32	33.6496	5.86368e-30	up
Double_Negative_vs_Double_Positive	Excitatory	METTL26	8.51845e-08	4.57591	2.89069e-07	up
Double_Negative_vs_Double_Positive	Excitatory	FBXO3	8.51844e-22	26.4589	1.95958e-20	up
Double_Negative_vs_Intermediate	Excitatory	KIAA0825	8.5166e-52	2.42665	1.99592e-50	up
Double_Negative_vs_Intermediate	Excitatory	TTLL12	8.5133e-12	1.72356	2.38255e-11	up
Double_Negative_vs_Double_Positive	Excitatory	NPRL2	8.51169e-07	7.45494	2.53509e-06	up
Intermediate_vs_Double_Positive	Excitatory	SRRM3	8.50759e-06	-0.757487	9.57131e-05	down
Double_Negative_vs_Intermediate	Excitatory	CCDC195	8.5064e-05	1.195	0.000146073	up
Intermediate_vs_Double_Positive	Inhibitory	LSAMP	8.50509e-15	1.09186	5.12739e-12	up
Double_Negative_vs_Intermediate	Excitatory	ZNF596	8.50374e-09	1.23	1.91315e-08	up
Double_Negative_vs_Intermediate	Excitatory	CCNT2	8.50285e-17	0.989944	3.4064e-16	up
Double_Negative_vs_Intermediate	Inhibitory	SCAMP5	8.50068e-05	-1.51372	0.00250982	down
Intermediate_vs_Double_Positive	Excitatory	SORBS1	8.49562e-15	-0.726324	4.6127e-13	down
Double_Negative_vs_Intermediate	Oligodendrocytes	U2SURP	8.4944e-09	2.06113	1.31075e-07	up
Double_Negative_vs_Intermediate	Excitatory	NCOA7	8.49238e-67	-1.75043	3.15898e-65	down
Double_Negative_vs_Double_Positive	Excitatory	PLEKHM3	8.49178e-18	-1.08452	1.12813e-16	down
Double_Negative_vs_Double_Positive	Inhibitory	LRRC37A2	8.49174e-09	75.6857	1.23718e-05	up
Double_Negative_vs_Double_Positive	Excitatory	VPS72	8.49119e-08	5.06491	2.88367e-07	up
Double_Negative_vs_Double_Positive	Excitatory	LRPPRC	8.49096e-19	25.9316	1.29989e-17	up
Double_Negative_vs_Intermediate	Excitatory	TDRP	8.49023e-27	4.16572	6.4593e-26	up
Double_Negative_vs_Double_Positive	Excitatory	ASH2L	8.48961e-10	7.63252	3.83722e-09	up
Double_Negative_vs_Double_Positive	Excitatory	PPIP5K2	8.48947e-24	26.3563	2.47369e-22	up
Intermediate_vs_Double_Positive	Excitatory	CACNA1D	8.48912e-12	-1.15977	3.10492e-10	down
Double_Negative_vs_Double_Positive	Excitatory	TIMM17B	8.48891e-09	3.70989	3.31276e-08	up
Double_Negative_vs_Intermediate	Oligodendrocytes	NEO1	8.48736e-06	1.26382	8.0078e-05	up
Double_Negative_vs_Double_Positive	Excitatory	PODXL2	8.48437e-18	31.8707	1.128e-16	up
Double_Negative_vs_Intermediate	Excitatory	WDR44	8.4841e-05	0.785826	0.000145705	up
Double_Negative_vs_Double_Positive	Excitatory	NEXMIF	8.48398e-13	22.0659	5.79849e-12	up
Double_Negative_vs_Intermediate	Excitatory	TCAIM	8.48187e-12	1.06228	2.37414e-11	up
Double_Negative_vs_Intermediate	Excitatory	IFFO1	8.48098e-11	1.35827	2.21336e-10	up
Double_Negative_vs_Double_Positive	Excitatory	SLC22A17	8.48079e-36	7.98473	8.67074e-34	up
Intermediate_vs_Double_Positive	Astrocytes	GPR37	8.47975e-11	-1.93972	1.54429e-08	down
Double_Negative_vs_Intermediate	Excitatory	ZNF630	8.47911e-10	1.2144	2.05775e-09	up
Double_Negative_vs_Double_Positive	Oligodendrocytes	LAMP2	8.4783e-23	19.3741	2.6469e-20	up
Double_Negative_vs_Double_Positive	Excitatory	LYSMD1	8.47706e-06	2.60112	2.18849e-05	up
Double_Negative_vs_Intermediate	Oligodendrocytes	TXNDC12	8.47632e-15	4.04223	2.64156e-13	up
Double_Negative_vs_Intermediate	Excitatory	DLD	8.47547e-22	-0.689478	4.73408e-21	down
Double_Negative_vs_Double_Positive	Excitatory	ZC3H8	8.4723e-10	17.4847	3.83039e-09	up
Double_Negative_vs_Intermediate	Astrocytes	RPL6	8.47048e-11	4.89737	5.30786e-09	up
Double_Negative_vs_Intermediate	Excitatory	PRR16	8.46809e-32	5.11038	8.45503e-31	up
Double_Negative_vs_Intermediate	Excitatory	ADGRV1	8.46721e-27	3.71741	6.44459e-26	up
Double_Negative_vs_Intermediate	Astrocytes	ETNPPL	8.46685e-32	-1.25634	6.43591e-29	down
Double_Negative_vs_Double_Positive	Astrocytes	PLCE1	8.46662e-19	45.3631	2.74115e-16	up
Double_Negative_vs_Double_Positive	Excitatory	APOOL	8.46642e-09	2.5836	3.30472e-08	up
Double_Negative_vs_Intermediate	Excitatory	CELSR2	8.46578e-56	-0.761991	2.32716e-54	down
Double_Negative_vs_Intermediate	Excitatory	KIDINS220	8.46571e-76	-1.88181	4.011e-74	down
Double_Negative_vs_Intermediate	Excitatory	PCDH9	8.46451e-90	1.10286	5.82619e-88	up
Double_Negative_vs_Double_Positive	Excitatory	AL159141.1	8.46359e-06	24.1229	2.18533e-05	up
Double_Negative_vs_Intermediate	Excitatory	CCNI	8.46178e-104	-0.784071	8.55129e-102	down
Double_Negative_vs_Intermediate	Excitatory	ZC3H12C	8.46157e-08	0.87218	1.77762e-07	up
Double_Negative_vs_Intermediate	Excitatory	CAPZB	8.45989e-35	-0.754729	9.90652e-34	down
Double_Negative_vs_Intermediate	Astrocytes	PRRX1	8.45953e-08	-1.13275	2.93448e-06	down
Double_Negative_vs_Intermediate	Oligodendrocytes	ZZEF1	8.45922e-05	1.10598	0.000630403	up
Double_Negative_vs_Double_Positive	Excitatory	U2SURP	8.45882e-26	26.1151	3.06181e-24	up
Double_Negative_vs_Double_Positive	Excitatory	RPL29	8.45831e-13	15.7534	5.78345e-12	up
Double_Negative_vs_Intermediate	OPC	DYRK1A	8.4573e-05	-2.39283	0.00568688	down
Double_Negative_vs_Intermediate	Microglia	ARL1	8.45618e-05	4.90442	0.004453	up
Intermediate_vs_Double_Positive	Oligodendrocytes	CDKN1B	8.45527e-05	0.746665	0.00153096	up
Double_Negative_vs_Double_Positive	Inhibitory	GABRG3	8.45485e-05	0.821987	0.0263957	up
Double_Negative_vs_Double_Positive	Excitatory	SIGMAR1	8.45451e-08	1.09449	2.87289e-07	up
Double_Negative_vs_Double_Positive	Excitatory	PALM2AKAP2	8.45435e-17	22.5984	1.00276e-15	up
Double_Negative_vs_Intermediate	Excitatory	AHCYL2	8.4535e-34	2.86661	9.40754e-33	up
Double_Negative_vs_Intermediate	Excitatory	TM9SF3	8.45205e-50	-1.11384	1.81755e-48	down
Double_Negative_vs_Intermediate	Excitatory	EHBP1	8.44919e-30	0.642631	7.67362e-29	up
Intermediate_vs_Double_Positive	Excitatory	RESF1	8.44855e-09	-0.590822	1.82469e-07	down
Double_Negative_vs_Intermediate	Excitatory	TADA2A	8.44745e-07	1.99206	1.66127e-06	up
Double_Negative_vs_Intermediate	Excitatory	PPP1R13B	8.44601e-21	1.92447	4.41308e-20	up
Intermediate_vs_Double_Positive	OPC	RHPN1	8.44595e-06	2.60731	0.000815804	up
Double_Negative_vs_Double_Positive	Excitatory	ING2	8.44318e-09	28.0195	3.29638e-08	up
Double_Negative_vs_Intermediate	Excitatory	ANAPC1	8.44258e-14	1.06576	2.7359e-13	up
Double_Negative_vs_Double_Positive	Excitatory	ADD1	8.4419e-22	4.90686	1.94453e-20	up
Double_Negative_vs_Double_Positive	Excitatory	SCD5	8.44039e-12	11.7417	5.05008e-11	up
Intermediate_vs_Double_Positive	Astrocytes	PPIA	8.43846e-07	-1.59522	5.94877e-05	down
Double_Negative_vs_Intermediate	Excitatory	DOK5	8.43828e-18	1.8489	3.58771e-17	up
Double_Negative_vs_Double_Positive	Excitatory	ATP6AP2	8.43593e-30	45.9606	4.6379e-28	up
Double_Negative_vs_Intermediate	Oligodendrocytes	MBP	8.43546e-17	-0.999345	3.17155e-15	down
Double_Negative_vs_Double_Positive	Excitatory	CACNA1E	8.43502e-06	2.11921	2.17828e-05	up
Double_Negative_vs_Double_Positive	Excitatory	TCEAL7	8.43414e-16	54.0856	8.78749e-15	up
Double_Negative_vs_Double_Positive	Excitatory	RPL32	8.43356e-10	45.9894	3.81485e-09	up
Double_Negative_vs_Intermediate	Astrocytes	CASKIN1	8.43286e-05	2.64821	0.00136764	up
Double_Negative_vs_Intermediate	Microglia	SMARCC2	8.43234e-05	-1.37255	0.004453	down
Double_Negative_vs_Intermediate	Excitatory	NR6A1	8.4321e-25	3.8784	5.72943e-24	up
Double_Negative_vs_Intermediate	Excitatory	SLC27A1	8.43181e-19	2.89069	3.86912e-18	up
Double_Negative_vs_Intermediate	Excitatory	SMC5	8.43078e-18	3.37373	3.58539e-17	up
Double_Negative_vs_Double_Positive	Excitatory	GSPT1	8.42988e-12	16.4307	5.04552e-11	up
Double_Negative_vs_Intermediate	Astrocytes	SHISA5	8.42624e-05	1.68429	0.00136764	up
Double_Negative_vs_Intermediate	Inhibitory	CSDE1	8.42434e-07	-1.03436	5.43479e-05	down
Double_Negative_vs_Double_Positive	Astrocytes	WDR17	8.42254e-09	0.793094	7.66934e-07	up
Double_Negative_vs_Intermediate	Excitatory	SH3D19	8.42122e-28	4.10156	6.8351e-27	up
Double_Negative_vs_Intermediate	Astrocytes	COL27A1	8.41953e-12	3.44549	5.95946e-10	up
Intermediate_vs_Double_Positive	Oligodendrocytes	NHSL2	8.41803e-07	-1.34027	2.351e-05	down
Double_Negative_vs_Intermediate	Excitatory	GKAP1	8.41793e-12	0.876189	2.35699e-11	up
Double_Negative_vs_Intermediate	Inhibitory	LONRF2	8.417e-09	-2.0414	1.07412e-06	down
Double_Negative_vs_Double_Positive	Astrocytes	NFIB	8.41495e-05	-12.8224	0.00324765	down
Intermediate_vs_Double_Positive	Excitatory	PRDM2	8.41442e-10	-1.03928	2.16656e-08	down
Double_Negative_vs_Intermediate	Astrocytes	MYO9A	8.41357e-07	1.65579	2.29835e-05	up
Double_Negative_vs_Double_Positive	Excitatory	PDIK1L	8.41348e-08	1.08687	2.85951e-07	up
Double_Negative_vs_Intermediate	Excitatory	RGPD3	8.41118e-05	1.38494	0.000144467	up
Double_Negative_vs_Double_Positive	Excitatory	MAPK1	8.4107e-24	25.0282	2.45483e-22	up
Double_Negative_vs_Intermediate	Excitatory	KCNAB1	8.40957e-09	0.695675	1.89245e-08	up
Intermediate_vs_Double_Positive	Oligodendrocytes	PIK3C2B	8.40785e-09	-1.69454	3.22356e-07	down
Double_Negative_vs_Double_Positive	Excitatory	C3orf38	8.40739e-25	23.2097	2.72702e-23	up
Double_Negative_vs_Double_Positive	Excitatory	CTNNB1	8.40603e-09	1.21553	3.28261e-08	up
Double_Negative_vs_Intermediate	Excitatory	KIAA1549	8.40421e-25	1.27173	5.71271e-24	up
Double_Negative_vs_Double_Positive	Excitatory	SPIN3	8.4009e-12	9.94705	5.0299e-11	up
Double_Negative_vs_Double_Positive	Excitatory	TTC21A	8.40071e-07	0.742447	2.50289e-06	up
Double_Negative_vs_Double_Positive	Oligodendrocytes	SCAMP1	8.39834e-06	8.99994	0.0003337	up
Double_Negative_vs_Double_Positive	Excitatory	NIPAL3	8.39629e-11	4.11953	4.38579e-10	up
Double_Negative_vs_Double_Positive	Excitatory	BBS7	8.39257e-14	19.4514	6.66034e-13	up
Double_Negative_vs_Double_Positive	Excitatory	LUC7L3	8.39243e-27	4.30748	3.37299e-25	up
Double_Negative_vs_Intermediate	Excitatory	ZNF528	8.39063e-16	3.85084	3.1165e-15	up
Double_Negative_vs_Intermediate	Oligodendrocytes	YPEL2	8.38719e-05	1.38419	0.000625835	up
Intermediate_vs_Double_Positive	Astrocytes	MPRIP	8.38536e-05	-0.592788	0.00302271	down
Double_Negative_vs_Double_Positive	Excitatory	EID1	8.38392e-25	1.67407	2.72446e-23	up
Double_Negative_vs_Double_Positive	Excitatory	RPL34	8.38267e-09	39.1325	3.27422e-08	up
Double_Negative_vs_Double_Positive	Oligodendrocytes	PTPRD	8.38263e-15	-9.60868	1.40917e-12	down
Double_Negative_vs_Intermediate	Astrocytes	SCARA3	8.38226e-21	3.90799	1.92825e-18	up
Double_Negative_vs_Intermediate	Excitatory	ABI2	8.38158e-60	-2.25722	2.59354e-58	down
Double_Negative_vs_Intermediate	Astrocytes	ANGPT1	8.38031e-08	-0.87173	2.91278e-06	down
Double_Negative_vs_Intermediate	Excitatory	ADD1	8.38022e-67	-0.804419	3.12391e-65	down
Double_Negative_vs_Intermediate	Excitatory	MRLN	8.37877e-10	4.60566	2.03396e-09	up
Double_Negative_vs_Intermediate	Excitatory	STX8	8.37807e-40	3.48374	1.22367e-38	up
Double_Negative_vs_Double_Positive	Excitatory	PIGC	8.37607e-05	6.17566	0.000189712	up
Intermediate_vs_Double_Positive	Astrocytes	ACOT11	8.37563e-07	-0.860295	5.92839e-05	down
Double_Negative_vs_Double_Positive	Excitatory	GALNT10	8.37453e-05	6.06318	0.000189702	up
Double_Negative_vs_Intermediate	Astrocytes	TMBIM1	8.37428e-08	2.56169	2.91278e-06	up
Double_Negative_vs_Double_Positive	Excitatory	FAM171B	8.37409e-20	25.5282	1.46258e-18	up
Double_Negative_vs_Double_Positive	Excitatory	RBM11	8.36858e-10	27.4613	3.78741e-09	up
Double_Negative_vs_Intermediate	Excitatory	OSBPL1A	8.36782e-27	-0.878835	6.37172e-26	down
Double_Negative_vs_Double_Positive	Excitatory	KXD1	8.3655e-06	13.07	2.16064e-05	up
Double_Negative_vs_Double_Positive	Excitatory	SNRPA1	8.36544e-09	30.8206	3.26895e-08	up
Double_Negative_vs_Double_Positive	Excitatory	GZF1	8.36469e-06	0.717258	2.16064e-05	up
Double_Negative_vs_Intermediate	Excitatory	AC124312.1	8.36414e-92	-2.19695	6.06765e-90	down
Double_Negative_vs_Intermediate	Excitatory	NUP214	8.3621e-14	1.70556	2.71132e-13	up
Double_Negative_vs_Double_Positive	Excitatory	AP3M2	8.36107e-10	25.1737	3.78592e-09	up
Intermediate_vs_Double_Positive	Excitatory	ADAM11	8.36103e-05	0.701159	0.000702431	up
Double_Negative_vs_Double_Positive	Excitatory	CFL2	8.35998e-07	8.03852	2.49203e-06	up
Double_Negative_vs_Intermediate	Excitatory	SV2C	8.35956e-07	3.43809	1.64435e-06	up
Double_Negative_vs_Double_Positive	Excitatory	NUP133	8.35872e-18	8.2577	1.11214e-16	up
Double_Negative_vs_Double_Positive	Excitatory	MARK2	8.35661e-09	-1.01242	3.26623e-08	down
Double_Negative_vs_Intermediate	Excitatory	DPH6	8.3551e-35	2.0569	9.79036e-34	up
Double_Negative_vs_Intermediate	Oligodendrocytes	NSMCE2	8.35389e-06	1.2396	7.91189e-05	up
Double_Negative_vs_Double_Positive	Excitatory	PWWP2A	8.3538e-09	8.73428	3.26587e-08	up
Double_Negative_vs_Intermediate	Excitatory	ZNF786	8.35093e-13	3.45327	2.52027e-12	up
Double_Negative_vs_Double_Positive	Excitatory	QDPR	8.35e-19	33.3461	1.27943e-17	up
Double_Negative_vs_Intermediate	Excitatory	DTX4	8.34972e-12	0.893187	2.33902e-11	up
Double_Negative_vs_Intermediate	Astrocytes	ST3GAL1	8.34742e-07	3.18467	2.28385e-05	up
Double_Negative_vs_Double_Positive	Excitatory	CXADR	8.34513e-14	9.33524	6.6257e-13	up
Double_Negative_vs_Intermediate	Excitatory	EZH1	8.34504e-14	2.44461	2.7063e-13	up
Double_Negative_vs_Intermediate	Excitatory	SEPTIN6	8.3432e-15	2.03288	2.89298e-14	up
Double_Negative_vs_Double_Positive	Excitatory	MMD	8.34167e-20	42.3555	1.45837e-18	up
Double_Negative_vs_Double_Positive	Excitatory	DNAJC16	8.34146e-14	11.9118	6.6257e-13	up
Double_Negative_vs_Double_Positive	Excitatory	ANK3	8.33994e-06	8.12662	2.15468e-05	up
Double_Negative_vs_Double_Positive	Astrocytes	TNIK	8.33863e-22	-31.7859	3.94012e-19	down
Double_Negative_vs_Intermediate	Excitatory	WASF1	8.33788e-60	-2.01817	2.5846e-58	down
Double_Negative_vs_Double_Positive	Excitatory	SLC9A6	8.33691e-37	39.3693	9.34322e-35	up
Double_Negative_vs_Intermediate	Astrocytes	PTN	8.33599e-09	4.08657	3.60738e-07	up
Double_Negative_vs_Intermediate	Excitatory	MMS22L	8.33457e-16	4.13299	3.09633e-15	up
Intermediate_vs_Double_Positive	Oligodendrocytes	OR2L2	8.33393e-05	3.94378	0.00151143	up
Double_Negative_vs_Double_Positive	Excitatory	C5orf15	8.33283e-09	15.6809	3.25913e-08	up
Double_Negative_vs_Double_Positive	Oligodendrocytes	PTPRM	8.33281e-37	33.0309	5.8273e-34	up
Double_Negative_vs_Double_Positive	Astrocytes	TANC1	8.3321e-05	23.1957	0.00322279	up
Double_Negative_vs_Intermediate	Excitatory	WDSUB1	8.32917e-15	1.59358	2.88926e-14	up
Double_Negative_vs_Double_Positive	Excitatory	WDR11	8.32888e-13	1.52866	5.69917e-12	up
Double_Negative_vs_Double_Positive	Excitatory	EPHB6	8.32858e-11	-1.0031	4.35172e-10	down
Double_Negative_vs_Intermediate	OPC	BRINP3	8.32786e-05	1.26881	0.00562147	up
Double_Negative_vs_Double_Positive	Excitatory	USP8	8.32709e-16	11.8094	8.68113e-15	up
Intermediate_vs_Double_Positive	Inhibitory	CDC42BPA	8.32669e-09	-0.852566	1.48546e-06	down
Double_Negative_vs_Double_Positive	Excitatory	MYO9A	8.32607e-20	17.491	1.4571e-18	up
Intermediate_vs_Double_Positive	Oligodendrocytes	SNX7	8.32527e-09	-0.862236	3.19891e-07	down
Intermediate_vs_Double_Positive	Excitatory	DLG2	8.32432e-28	0.620622	1.54823e-25	up
Double_Negative_vs_Double_Positive	Excitatory	GOLGA8M	8.32309e-08	1.31954	2.82988e-07	up
Double_Negative_vs_Intermediate	Excitatory	C8orf86	8.32267e-30	2.90752	7.56658e-29	up
Double_Negative_vs_Intermediate	Inhibitory	C3orf20	8.32176e-05	2.93363	0.00246592	up
Double_Negative_vs_Intermediate	Excitatory	PACRGL	8.32162e-11	0.986932	2.17274e-10	up
Double_Negative_vs_Intermediate	Excitatory	GAP43	8.31919e-101	-0.812131	7.69547e-99	down
Double_Negative_vs_Intermediate	Oligodendrocytes	SHROOM4	8.31744e-12	0.895786	1.86907e-10	up
Double_Negative_vs_Intermediate	Excitatory	ST3GAL2	8.3174e-14	3.20327	2.69783e-13	up
Double_Negative_vs_Double_Positive	Excitatory	DHX15	8.31691e-22	35.3673	1.91826e-20	up
Double_Negative_vs_Intermediate	Astrocytes	CLYBL	8.31489e-05	-0.844245	0.00135227	down
Double_Negative_vs_Intermediate	Excitatory	TAB2	8.3139e-22	0.716923	4.64532e-21	up
Double_Negative_vs_Double_Positive	Excitatory	C5orf51	8.31371e-08	2.509	2.82724e-07	up
Double_Negative_vs_Intermediate	Excitatory	WDR75	8.31246e-11	2.46078	2.17068e-10	up
Double_Negative_vs_Intermediate	Excitatory	SLC16A6	8.3112e-07	0.822206	1.63521e-06	up
Intermediate_vs_Double_Positive	OPC	REX1BD	8.31065e-07	6.02837	0.00010878	up
Double_Negative_vs_Double_Positive	Excitatory	GOSR1	8.30859e-16	9.37342	8.66701e-15	up
Double_Negative_vs_Double_Positive	Oligodendrocytes	ARL8A	8.30848e-05	13.8333	0.0023891	up
Double_Negative_vs_Intermediate	Excitatory	GTDC1	8.30599e-24	1.11707	5.31334e-23	up
Double_Negative_vs_Double_Positive	Excitatory	RPGR	8.30577e-05	2.79577	0.000188193	up
Double_Negative_vs_Double_Positive	Excitatory	GKAP1	8.30576e-09	5.93134	3.24926e-08	up
Intermediate_vs_Double_Positive	OPC	GABRG2	8.30498e-05	1.47436	0.00511253	up
Double_Negative_vs_Double_Positive	Excitatory	GRSF1	8.3015e-12	26.0814	4.97208e-11	up
Double_Negative_vs_Intermediate	Astrocytes	BCAR3	8.29969e-05	-2.55736	0.00135227	down
Double_Negative_vs_Intermediate	Excitatory	THOC1	8.29769e-21	4.51105	4.33817e-20	up
Double_Negative_vs_Double_Positive	Excitatory	MIGA1	8.29544e-34	35.97	6.77706e-32	up
Double_Negative_vs_Double_Positive	Excitatory	MPPED1	8.29297e-06	-1.07155	2.14286e-05	down
Double_Negative_vs_Double_Positive	Excitatory	GRAMD1A	8.29172e-08	2.66176	2.82031e-07	up
Double_Negative_vs_Double_Positive	Excitatory	RIMS3	8.29144e-09	-1.21949	3.24439e-08	down
Double_Negative_vs_Intermediate	Excitatory	PSPH	8.28997e-11	0.947391	2.16545e-10	up
Double_Negative_vs_Intermediate	Excitatory	RBL1	8.28862e-12	3.20553	2.32265e-11	up
Double_Negative_vs_Double_Positive	Excitatory	CEP350	8.28508e-09	3.32432	3.24315e-08	up
Double_Negative_vs_Double_Positive	Excitatory	MT-ATP6	8.2799e-21	1.36927	1.64872e-19	up
Double_Negative_vs_Intermediate	Excitatory	HOMER2	8.27246e-20	2.49186	4.06943e-19	up
Double_Negative_vs_Intermediate	Oligodendrocytes	SLC27A6	8.27226e-08	1.50831	1.09068e-06	up
Double_Negative_vs_Double_Positive	Excitatory	RWDD1	8.27115e-08	3.33254	2.81441e-07	up
Double_Negative_vs_Double_Positive	Excitatory	EVA1C	8.26786e-09	12.2598	3.23733e-08	up
Double_Negative_vs_Double_Positive	Excitatory	CLGN	8.26597e-06	2.61797	2.13652e-05	up
Intermediate_vs_Double_Positive	Inhibitory	TUBB	8.26523e-05	1.8074	0.00388444	up
Double_Negative_vs_Intermediate	Astrocytes	ITFG1	8.26506e-05	1.45281	0.00135171	up
Double_Negative_vs_Intermediate	Excitatory	ARMH3	8.26062e-23	3.78997	4.94083e-22	up
Double_Negative_vs_Intermediate	Excitatory	APPL2	8.25991e-18	3.74956	3.51358e-17	up
Double_Negative_vs_Intermediate	Oligodendrocytes	NOVA1	8.25818e-09	1.19196	1.27994e-07	up
Double_Negative_vs_Intermediate	Excitatory	PPIP5K1	8.25783e-31	3.3851	7.86337e-30	up
Double_Negative_vs_Intermediate	Excitatory	CCND3	8.25719e-17	2.62403	3.31102e-16	up
Double_Negative_vs_Double_Positive	Excitatory	ICA1	8.25513e-31	-0.68749	5.1361e-29	down
Double_Negative_vs_Double_Positive	Oligodendrocytes	CHD8	8.25337e-05	11.1711	0.00237716	up
Double_Negative_vs_Double_Positive	Oligodendrocytes	AL117339.5	8.2531e-08	18.0622	5.28531e-06	up
Double_Negative_vs_Intermediate	Excitatory	CAMSAP2	8.25172e-51	-1.28129	1.85192e-49	down
Double_Negative_vs_Intermediate	Oligodendrocytes	HS3ST4	8.24948e-18	6.1673	3.46696e-16	up
Double_Negative_vs_Double_Positive	Excitatory	LARS1	8.248e-13	18.4366	5.64603e-12	up
Double_Negative_vs_Intermediate	OPC	NAV2	8.24681e-07	1.60651	0.000139582	up
Double_Negative_vs_Intermediate	Excitatory	PIF1	8.24644e-05	1.61187	0.000141749	up
Double_Negative_vs_Double_Positive	Excitatory	ARL4C	8.24569e-08	23.3366	2.80739e-07	up
Double_Negative_vs_Intermediate	Astrocytes	RPS3	8.24424e-09	4.28364	3.57653e-07	up
Double_Negative_vs_Double_Positive	Inhibitory	RTF1	8.2371e-06	33.6494	0.00464546	up
Double_Negative_vs_Intermediate	Oligodendrocytes	ATG2B	8.23257e-06	1.0492	7.81379e-05	up
Double_Negative_vs_Double_Positive	Excitatory	SUPT7L	8.23256e-14	5.43544	6.54227e-13	up
Double_Negative_vs_Double_Positive	Excitatory	EWSR1	8.2315e-16	16.5368	8.59172e-15	up
Double_Negative_vs_Intermediate	Excitatory	GFRA2	8.23011e-17	1.35452	3.30092e-16	up
Double_Negative_vs_Double_Positive	Excitatory	EIF4G2	8.2293e-14	23.2272	6.54227e-13	up
Double_Negative_vs_Intermediate	Excitatory	RAD9A	8.22761e-44	3.29017	1.39518e-42	up
Double_Negative_vs_Intermediate	Inhibitory	DNER	8.22705e-06	-2.01647	0.000374566	down
Double_Negative_vs_Intermediate	Excitatory	CTTNBP2	8.22377e-28	1.68764	6.67794e-27	up
Double_Negative_vs_Double_Positive	Excitatory	FAM135A	8.22274e-36	24.1177	8.45637e-34	up
Double_Negative_vs_Double_Positive	Excitatory	UBE2QL1	8.22203e-13	5.48997	5.63046e-12	up
Double_Negative_vs_Double_Positive	Excitatory	ZNF583	8.22124e-07	1.08267	2.45276e-06	up
Double_Negative_vs_Intermediate	Excitatory	SPTAN1	8.22068e-40	-0.933409	1.2027e-38	down
Double_Negative_vs_Double_Positive	Excitatory	KCTD10	8.21997e-09	19.0278	3.2193e-08	up
Double_Negative_vs_Intermediate	Excitatory	SLC12A6	8.21963e-12	1.30888	2.30405e-11	up
Double_Negative_vs_Intermediate	Astrocytes	RPS16	8.21789e-08	5.6407	2.86773e-06	up
Double_Negative_vs_Intermediate	Astrocytes	ITSN1	8.21389e-08	1.25287	2.86773e-06	up
Double_Negative_vs_Intermediate	Astrocytes	AZIN1	8.21262e-06	-0.612114	0.000174886	down
Double_Negative_vs_Intermediate	OPC	RPL24	8.21239e-05	4.12791	0.00556501	up
Double_Negative_vs_Intermediate	Astrocytes	RYR1	8.2123e-05	-1.12582	0.0013456	down
Double_Negative_vs_Double_Positive	Excitatory	FTO	8.20861e-08	1.19189	2.79531e-07	up
Intermediate_vs_Double_Positive	Astrocytes	ABCD2	8.2086e-05	0.762571	0.0029651	up
Double_Negative_vs_Intermediate	Inhibitory	NPIPB4	8.2056e-05	2.70007	0.00244393	up
Double_Negative_vs_Intermediate	Excitatory	CAND2	8.2052e-11	1.24191	2.14427e-10	up
Double_Negative_vs_Intermediate	Excitatory	DOK6	8.20434e-23	2.3349	4.90885e-22	up
Double_Negative_vs_Intermediate	Excitatory	STEAP2	8.20354e-24	-0.60136	5.24973e-23	down
Double_Negative_vs_Intermediate	Excitatory	DAB2IP	8.20319e-19	2.28681	3.76717e-18	up
Double_Negative_vs_Double_Positive	Astrocytes	GOLGB1	8.20292e-08	18.6194	6.43102e-06	up
Intermediate_vs_Double_Positive	Astrocytes	ATP2B4	8.20123e-07	-1.12604	5.85233e-05	down
Double_Negative_vs_Double_Positive	Excitatory	ARHGDIA	8.20068e-20	37.4227	1.4366e-18	up
Double_Negative_vs_Intermediate	Excitatory	DELE1	8.19995e-10	2.46272	1.99194e-09	up
Double_Negative_vs_Intermediate	Astrocytes	CLASP2	8.19939e-08	-2.92834	2.86773e-06	down
Double_Negative_vs_Intermediate	Excitatory	GBF1	8.19901e-15	2.21361	2.84468e-14	up
Double_Negative_vs_Double_Positive	Microglia	SRGAP1	8.19811e-05	18.4019	0.0251452	up
Double_Negative_vs_Double_Positive	Excitatory	GNB2	8.19711e-17	8.29325	9.72913e-16	up
Double_Negative_vs_Intermediate	Excitatory	PTPRG	8.19686e-70	0.667492	3.32496e-68	up
Double_Negative_vs_Double_Positive	Excitatory	FBXL4	8.19636e-16	25.7226	8.56015e-15	up
Double_Negative_vs_Double_Positive	Excitatory	ATAD1	8.19608e-19	22.0781	1.25695e-17	up
Double_Negative_vs_Double_Positive	Excitatory	LIMS1	8.19421e-12	24.4731	4.91119e-11	up
Double_Negative_vs_Intermediate	Oligodendrocytes	STXBP5	8.19369e-07	0.889782	9.34444e-06	up
Double_Negative_vs_Double_Positive	Excitatory	ASMTL	8.19331e-06	21.9859	2.11805e-05	up
Double_Negative_vs_Intermediate	Excitatory	CHGB	8.19001e-54	-0.743427	2.07817e-52	down
Double_Negative_vs_Intermediate	Astrocytes	KCNIP1	8.18899e-05	1.32665	0.00134304	up
Double_Negative_vs_Intermediate	Oligodendrocytes	C1orf162	8.18761e-07	4.02869	9.3436e-06	up
Double_Negative_vs_Double_Positive	Inhibitory	C2CD5	8.18578e-06	25.2687	0.00464546	up
Double_Negative_vs_Intermediate	Oligodendrocytes	MFGE8	8.18497e-15	-0.643532	2.56448e-13	down
Intermediate_vs_Double_Positive	Excitatory	SORBS2	8.18388e-13	0.602585	3.49826e-11	up
Double_Negative_vs_Intermediate	Astrocytes	SLC35F1	8.18327e-18	4.60358	1.27739e-15	up
Double_Negative_vs_Intermediate	Inhibitory	CAB39	8.18217e-05	-1.13297	0.00244111	down
Double_Negative_vs_Double_Positive	Excitatory	DOCK7	8.18204e-15	5.77456	7.44647e-14	up
Double_Negative_vs_Double_Positive	Astrocytes	SLC11A2	8.18191e-05	19.1096	0.00317172	up
Double_Negative_vs_Double_Positive	Excitatory	MGAT4B	8.18112e-08	12.8688	2.78649e-07	up
Double_Negative_vs_Double_Positive	Microglia	SORL1	8.17928e-05	-20.531	0.0251452	down
Double_Negative_vs_Intermediate	Excitatory	NOX5	8.1783e-12	4.40886	2.29284e-11	up
Double_Negative_vs_Double_Positive	Excitatory	TMEM184B	8.17811e-08	-0.967054	2.78601e-07	down
Double_Negative_vs_Double_Positive	Excitatory	ZNF395	8.17742e-08	1.42614	2.78601e-07	up
Double_Negative_vs_Double_Positive	Excitatory	NCOA7	8.17732e-17	18.0355	9.71883e-16	up
Double_Negative_vs_Double_Positive	Oligodendrocytes	PAN3	8.17728e-05	3.27301	0.00235913	up
Double_Negative_vs_Double_Positive	Oligodendrocytes	TECPR2	8.17693e-17	18.9854	1.66229e-14	up
Double_Negative_vs_Double_Positive	Excitatory	DPH7	8.17606e-11	2.00631	4.27331e-10	up
Double_Negative_vs_Double_Positive	Excitatory	ACADM	8.1748e-09	15.4567	3.20305e-08	up
Double_Negative_vs_Intermediate	Excitatory	CCDC173	8.1741e-05	1.66498	0.00014056	up
Double_Negative_vs_Intermediate	Excitatory	ARMH4	8.17138e-17	1.44468	3.27962e-16	up
Double_Negative_vs_Double_Positive	Excitatory	IFIT5	8.17085e-07	7.31596	2.43815e-06	up
Intermediate_vs_Double_Positive	Inhibitory	DDX17	8.16934e-12	-1.34843	2.85649e-09	down
Double_Negative_vs_Double_Positive	Excitatory	ERRFI1	8.16833e-12	1.51242	4.89736e-11	up
Double_Negative_vs_Intermediate	Excitatory	VPS41	8.16684e-24	-0.73408	5.22815e-23	down
Double_Negative_vs_Intermediate	Excitatory	SNX32	8.16657e-10	1.08583	1.98438e-09	up
Double_Negative_vs_Intermediate	Excitatory	TASP1	8.1663e-22	3.53684	4.5643e-21	up
Double_Negative_vs_Double_Positive	Excitatory	FKBP9	8.16535e-05	6.32129	0.00018518	up
Intermediate_vs_Double_Positive	Excitatory	UBR5	8.16496e-14	-0.825653	3.94332e-12	down
Double_Negative_vs_Intermediate	Excitatory	NMD3	8.1639e-23	3.81853	4.88632e-22	up
Double_Negative_vs_Intermediate	Microglia	EMB	8.16261e-05	-4.63888	0.00435082	down
Double_Negative_vs_Intermediate	Excitatory	SLC8A2	8.16205e-54	-1.53507	2.07409e-52	down
Double_Negative_vs_Double_Positive	Excitatory	RABGGTB	8.16125e-10	16.1357	3.69741e-09	up
Double_Negative_vs_Intermediate	Excitatory	UBE2L5	8.15943e-05	2.21138	0.000140322	up
Double_Negative_vs_Intermediate	Excitatory	CFAP44	8.15761e-13	1.18661	2.46278e-12	up
Double_Negative_vs_Intermediate	Excitatory	TOP3B	8.1563e-07	1.01423	1.60582e-06	up
Double_Negative_vs_Double_Positive	Excitatory	CES2	8.15547e-11	2.36367	4.26382e-10	up
Double_Negative_vs_Double_Positive	Excitatory	CNPY3	8.15428e-07	1.13279	2.43403e-06	up
Double_Negative_vs_Double_Positive	Excitatory	CKAP2	8.154e-05	0.977902	0.00018497	up
Double_Negative_vs_Double_Positive	Excitatory	ARL10	8.15166e-13	17.7443	5.58446e-12	up
Double_Negative_vs_Double_Positive	Excitatory	LPGAT1	8.15012e-23	33.4239	2.13306e-21	up
Double_Negative_vs_Double_Positive	Excitatory	ZNF431	8.14957e-06	2.64895	2.10705e-05	up
Double_Negative_vs_Double_Positive	Excitatory	CAMKK2	8.14902e-26	31.6559	2.95579e-24	up
Double_Negative_vs_Double_Positive	Excitatory	ARHGAP44	8.14837e-13	-0.861903	5.58439e-12	down
Double_Negative_vs_Intermediate	Excitatory	PRPSAP2	8.1481e-14	0.628509	2.64439e-13	up
Double_Negative_vs_Intermediate	Astrocytes	AP1S2	8.14771e-07	-2.47538	2.2327e-05	down
Double_Negative_vs_Double_Positive	Oligodendrocytes	THOC2	8.14752e-05	11.707	0.00235443	up
Double_Negative_vs_Double_Positive	Excitatory	UQCRC2	8.1475e-22	12.8145	1.88167e-20	up
Double_Negative_vs_Double_Positive	Excitatory	NDUFB5	8.1474e-14	26.6545	6.48343e-13	up
Double_Negative_vs_Double_Positive	Excitatory	STMN1	8.14681e-48	51.4908	2.29727e-45	up
Intermediate_vs_Double_Positive	Excitatory	CHRM1	8.14516e-06	1.32529	9.20503e-05	up
Double_Negative_vs_Intermediate	Excitatory	ROCK2	8.14433e-32	-0.84466	8.15039e-31	down
Double_Negative_vs_Intermediate	Excitatory	PARPBP	8.14224e-09	2.59796	1.83347e-08	up
Double_Negative_vs_Intermediate	Excitatory	LAMA4	8.13494e-12	3.69978	2.28104e-11	up
Double_Negative_vs_Intermediate	Excitatory	ZNF33A	8.13451e-13	1.72859	2.45623e-12	up
Double_Negative_vs_Intermediate	Excitatory	C10orf143	8.1321e-05	1.59882	0.000139879	up
Double_Negative_vs_Intermediate	Excitatory	SEMA4B	8.13192e-14	2.43315	2.64061e-13	up
Double_Negative_vs_Intermediate	Excitatory	XPO5	8.13082e-11	0.782358	2.12515e-10	up
Intermediate_vs_Double_Positive	Excitatory	NIPBL	8.13054e-10	-0.998215	2.10276e-08	down
Double_Negative_vs_Intermediate	Excitatory	ZNF345	8.13024e-09	2.35486	1.83101e-08	up
Double_Negative_vs_Intermediate	Excitatory	PARP11	8.12841e-13	3.36424	2.45481e-12	up
Double_Negative_vs_Double_Positive	Excitatory	SUGP1	8.12672e-08	1.84356	2.77012e-07	up
Double_Negative_vs_Double_Positive	Excitatory	TP53BP1	8.12655e-17	7.13383	9.66507e-16	up
Double_Negative_vs_Intermediate	OPC	CALM1	8.12225e-05	4.81829	0.00552534	up
Double_Negative_vs_Intermediate	Excitatory	ABCB9	8.12224e-34	1.40281	9.05042e-33	up
Intermediate_vs_Double_Positive	Inhibitory	SSU72	8.12178e-05	3.27212	0.00383765	up
Double_Negative_vs_Intermediate	Excitatory	BBX	8.12102e-29	1.27319	6.96321e-28	up
Double_Negative_vs_Double_Positive	Excitatory	NUMBL	8.11803e-09	22.5444	3.18152e-08	up
Double_Negative_vs_Intermediate	Astrocytes	ASRGL1	8.1176e-05	2.90776	0.00133258	up
Double_Negative_vs_Intermediate	Inhibitory	ORMDL1	8.11736e-05	2.38573	0.00242663	up
Double_Negative_vs_Intermediate	Excitatory	GAB2	8.11693e-11	1.23068	2.12215e-10	up
Double_Negative_vs_Double_Positive	Excitatory	RNF170	8.11454e-15	6.28936	7.38888e-14	up
Intermediate_vs_Double_Positive	Excitatory	ARRDC2	8.11347e-08	-0.982906	1.46689e-06	down
Double_Negative_vs_Intermediate	Excitatory	MTM1	8.11114e-10	1.05531	1.97118e-09	up
Double_Negative_vs_Intermediate	Excitatory	CC2D1B	8.11062e-09	0.692587	1.82706e-08	up
Double_Negative_vs_Double_Positive	Excitatory	AKAP9	8.11052e-28	21.3094	3.60805e-26	up
Double_Negative_vs_Double_Positive	Excitatory	SUMF2	8.10992e-14	17.9382	6.45655e-13	up
Double_Negative_vs_Double_Positive	Excitatory	MKRN2	8.10963e-08	0.943666	2.76483e-07	up
Double_Negative_vs_Double_Positive	Excitatory	TPCN1	8.10919e-10	5.84184	3.67478e-09	up
Intermediate_vs_Double_Positive	Oligodendrocytes	GLDN	8.10889e-08	-1.41426	2.70034e-06	down
Double_Negative_vs_Double_Positive	Excitatory	SERINC1	8.10815e-86	62.0614	1.18129e-82	up
Double_Negative_vs_Double_Positive	Astrocytes	NHSL1	8.10771e-20	1.61648	3.08146e-17	up
Double_Negative_vs_Intermediate	Oligodendrocytes	TULP4	8.10598e-06	0.828291	7.70619e-05	up
Double_Negative_vs_Intermediate	Excitatory	MRI1	8.10576e-17	2.81339	3.25403e-16	up
Double_Negative_vs_Double_Positive	Excitatory	MTMR7	8.10444e-18	15.4618	1.07913e-16	up
Double_Negative_vs_Double_Positive	Excitatory	FBXO4	8.10367e-08	27.2876	2.76334e-07	up
Double_Negative_vs_Intermediate	Oligodendrocytes	DNM2	8.10258e-09	1.44534	1.25694e-07	up
Double_Negative_vs_Double_Positive	Excitatory	ALKBH4	8.10117e-09	11.9481	3.17562e-08	up
Double_Negative_vs_Intermediate	Excitatory	PIP5K1B	8.10055e-25	1.47822	5.51272e-24	up
Double_Negative_vs_Intermediate	Excitatory	SYT14	8.09756e-50	0.595811	1.74347e-48	up
Double_Negative_vs_Intermediate	Excitatory	HS2ST1	8.09722e-13	2.67946	2.44581e-12	up
Double_Negative_vs_Intermediate	Oligodendrocytes	SEMA4D	8.09666e-12	0.805644	1.8218e-10	up
Double_Negative_vs_Double_Positive	Excitatory	NIFK	8.09327e-07	4.63099	2.41665e-06	up
Double_Negative_vs_Intermediate	Oligodendrocytes	HDAC9	8.09298e-17	2.8793	3.05593e-15	up
Double_Negative_vs_Double_Positive	Excitatory	SLC9A7	8.09183e-09	-0.799296	3.17267e-08	down
Double_Negative_vs_Intermediate	Excitatory	RIMS3	8.0912e-49	-1.05985	1.68403e-47	down
Double_Negative_vs_Double_Positive	Excitatory	C4orf3	8.08792e-08	3.54358	2.75851e-07	up
Double_Negative_vs_Double_Positive	Excitatory	MTMR6	8.08664e-18	30.3235	1.07758e-16	up
Double_Negative_vs_Double_Positive	Excitatory	AF241726.2	8.08156e-11	5.49521	4.22897e-10	up
Double_Negative_vs_Double_Positive	Excitatory	OGDHL	8.07781e-09	21.2491	3.16789e-08	up
Double_Negative_vs_Intermediate	Excitatory	ZNF14	8.07761e-11	3.42892	2.11219e-10	up
Double_Negative_vs_Intermediate	OPC	RPL37A	8.0774e-17	-1.01736	3.53043e-13	down
Double_Negative_vs_Double_Positive	Excitatory	RPS19	8.07709e-06	39.6449	2.08955e-05	up
Intermediate_vs_Double_Positive	Oligodendrocytes	PNCK	8.07512e-11	3.64643	4.17684e-09	up
Double_Negative_vs_Double_Positive	Excitatory	EIF3M	8.07248e-17	22.4588	9.60729e-16	up
Double_Negative_vs_Double_Positive	Excitatory	ORC5	8.06653e-14	6.12883	6.42492e-13	up
Double_Negative_vs_Double_Positive	Excitatory	COPS8	8.06433e-15	39.6654	7.34699e-14	up
Double_Negative_vs_Intermediate	Oligodendrocytes	LMBR1	8.06247e-08	1.07464	1.06543e-06	up
Intermediate_vs_Double_Positive	Oligodendrocytes	WASF1	8.06174e-05	1.72203	0.00146359	up
Intermediate_vs_Double_Positive	Excitatory	SCRT1	8.05997e-07	1.3486	1.18813e-05	up
Double_Negative_vs_Double_Positive	Excitatory	MRPL32	8.05919e-10	29.054	3.65307e-09	up
Intermediate_vs_Double_Positive	Microglia	H1-10	8.05907e-05	2.76113	0.0193249	up
Double_Negative_vs_Intermediate	Excitatory	NEFH	8.05727e-10	-0.793464	1.95836e-09	down
Intermediate_vs_Double_Positive	Inhibitory	RPLP0	8.05714e-05	1.07015	0.00381742	up
Double_Negative_vs_Intermediate	Excitatory	RFX3	8.05525e-22	0.705469	4.50512e-21	up
Double_Negative_vs_Double_Positive	Excitatory	CNPPD1	8.05441e-08	1.09207	2.74815e-07	up
Intermediate_vs_Double_Positive	Excitatory	KCND3	8.05249e-28	-0.793028	1.51378e-25	down
Double_Negative_vs_Intermediate	Excitatory	CMYA5	8.0507e-49	0.825865	1.6776e-47	up
Intermediate_vs_Double_Positive	Excitatory	KIF5C	8.04573e-11	-1.03309	2.48084e-09	down
Double_Negative_vs_Double_Positive	Excitatory	NAP1L4	8.04469e-13	5.41591	5.5155e-12	up
Double_Negative_vs_Intermediate	Excitatory	HGSNAT	8.04418e-14	2.04612	2.61309e-13	up
Double_Negative_vs_Intermediate	Excitatory	SH2B3	8.04405e-19	2.87353	3.69992e-18	up
Double_Negative_vs_Double_Positive	Excitatory	ABCF1	8.04398e-09	13.9689	3.15533e-08	up
Double_Negative_vs_Double_Positive	Excitatory	UBR7	8.04381e-12	7.46458	4.82601e-11	up
Intermediate_vs_Double_Positive	Excitatory	CTIF	8.0432e-08	-0.585862	1.45569e-06	down
Double_Negative_vs_Double_Positive	Excitatory	CD99L2	8.04226e-19	6.08617	1.23444e-17	up
Double_Negative_vs_Intermediate	Excitatory	AC009070.1	8.03952e-07	1.85404	1.58372e-06	up
Double_Negative_vs_Intermediate	Excitatory	TRABD2A	8.03865e-07	1.15917	1.58372e-06	up
Double_Negative_vs_Intermediate	Excitatory	SLC27A4	8.03845e-13	0.987856	2.42848e-12	up
Double_Negative_vs_Double_Positive	Excitatory	FKBP4	8.03818e-09	24.9326	3.15376e-08	up
Double_Negative_vs_Intermediate	Excitatory	CYFIP2	8.03738e-115	-1.6083	1.03322e-112	down
Double_Negative_vs_Intermediate	Excitatory	KBTBD12	8.03646e-29	4.30195	6.89747e-28	up
Intermediate_vs_Double_Positive	Inhibitory	LRRC37A3	8.03271e-09	0.659949	1.44779e-06	up
Double_Negative_vs_Intermediate	Oligodendrocytes	AVL9	8.03061e-05	0.744281	0.000600766	up
Double_Negative_vs_Intermediate	Oligodendrocytes	CCDC191	8.02986e-05	1.64319	0.000600766	up
Double_Negative_vs_Intermediate	Astrocytes	ATP8B2	8.02897e-06	2.33096	0.000171393	up
Double_Negative_vs_Double_Positive	Excitatory	BRD3OS	8.02868e-07	0.725307	2.39818e-06	up
Double_Negative_vs_Intermediate	Oligodendrocytes	POLA1	8.02814e-06	0.722044	7.63634e-05	up
Double_Negative_vs_Double_Positive	Excitatory	LPXN	8.02676e-05	1.02852	0.000182178	up
Double_Negative_vs_Intermediate	Excitatory	CLASP2	8.02371e-32	-0.646611	8.03888e-31	down
Double_Negative_vs_Double_Positive	Excitatory	LIG4	8.0224e-10	12.0881	3.63733e-09	up
Double_Negative_vs_Double_Positive	Excitatory	COG8	8.02139e-06	1.03926	2.07698e-05	up
Double_Negative_vs_Intermediate	Excitatory	LRMP	8.0207e-09	0.761453	1.80704e-08	up
Double_Negative_vs_Double_Positive	Excitatory	PSMA4	8.01979e-23	37.0345	2.1021e-21	up
Double_Negative_vs_Double_Positive	Excitatory	SRGAP2C	8.0183e-11	-0.845418	4.19713e-10	down
Double_Negative_vs_Intermediate	Microglia	SEC24D	8.01671e-10	5.79544	2.09188e-07	up
Double_Negative_vs_Double_Positive	Oligodendrocytes	UVSSA	8.01656e-05	15.2484	0.00232042	up
Double_Negative_vs_Double_Positive	Excitatory	PRPF40B	8.01556e-08	6.84208	2.73596e-07	up
Double_Negative_vs_Intermediate	Excitatory	PCYOX1L	8.01551e-06	1.2832	1.48119e-05	up
Double_Negative_vs_Double_Positive	Excitatory	PI4K2A	8.01456e-07	2.39744	2.39437e-06	up
Double_Negative_vs_Intermediate	OPC	ATP5IF1	8.01444e-05	-11.8661	0.0054733	down
Double_Negative_vs_Intermediate	Excitatory	DNAJC9	8.01418e-14	0.669334	2.60466e-13	up
Double_Negative_vs_Double_Positive	Excitatory	MTA3	8.01017e-05	-0.586729	0.000181825	down
Double_Negative_vs_Intermediate	Excitatory	POU6F2	8.00999e-48	4.08015	1.59497e-46	up
Intermediate_vs_Double_Positive	Oligodendrocytes	LMO4	8.00946e-25	-1.05849	1.45864e-22	down
Double_Negative_vs_Intermediate	Excitatory	PBX3	8.00741e-06	0.648861	1.47985e-05	up
Double_Negative_vs_Double_Positive	Excitatory	XBP1	8.00715e-05	3.01524	0.00018178	up
Intermediate_vs_Double_Positive	Oligodendrocytes	CDH23	8.00536e-08	0.587544	2.67605e-06	up
Double_Negative_vs_Intermediate	Inhibitory	SRSF11	8.00528e-10	0.7946	1.27233e-07	up
Double_Negative_vs_Intermediate	Excitatory	MMP28	8.0046e-12	1.74117	2.24558e-11	up
Double_Negative_vs_Double_Positive	Excitatory	MEGF8	8.00404e-10	2.94326	3.62995e-09	up
Double_Negative_vs_Intermediate	Excitatory	ATP2B4	8.00357e-85	-1.36005	4.69552e-83	down
Double_Negative_vs_Intermediate	Microglia	DNAJC3	8.00251e-07	4.21612	8.79924e-05	up
Double_Negative_vs_Double_Positive	Microglia	TBC1D14	8.00214e-07	35.997	0.000399719	up
Double_Negative_vs_Intermediate	Oligodendrocytes	BPTF	8.00087e-49	1.01283	2.02724e-46	up
Double_Negative_vs_Double_Positive	Astrocytes	DDRGK1	8.0004e-05	22.8916	0.00310824	up
Double_Negative_vs_Double_Positive	Excitatory	CNBP	7.99846e-22	19.4546	1.8497e-20	up
Double_Negative_vs_Double_Positive	Excitatory	GFPT2	7.99699e-10	28.2411	3.6277e-09	up
Double_Negative_vs_Double_Positive	Excitatory	COX6B1	7.99539e-15	32.0505	7.28797e-14	up
Intermediate_vs_Double_Positive	Oligodendrocytes	RAB11B	7.99438e-09	0.608347	3.07854e-07	up
Double_Negative_vs_Double_Positive	Excitatory	PRKCH	7.99349e-08	60.0403	2.72896e-07	up
Double_Negative_vs_Intermediate	Excitatory	USP53	7.9906e-13	1.00342	2.41444e-12	up
Double_Negative_vs_Double_Positive	Excitatory	YPEL3	7.9884e-13	-2.0746	5.47906e-12	down
Double_Negative_vs_Intermediate	Excitatory	ANKRD31	7.98807e-06	1.9837	1.47643e-05	up
Double_Negative_vs_Intermediate	Astrocytes	CADM1	7.98699e-16	2.26963	1.00458e-13	up
Double_Negative_vs_Intermediate	Astrocytes	MKLN1	7.98586e-06	-0.882481	0.000170681	down
Double_Negative_vs_Intermediate	Inhibitory	FAM171B	7.98306e-06	-0.677351	0.000365361	down
Double_Negative_vs_Double_Positive	Excitatory	SEC16A	7.98236e-13	15.7908	5.47706e-12	up
Double_Negative_vs_Intermediate	Excitatory	SLC27A2	7.98152e-11	3.03365	2.08737e-10	up
Intermediate_vs_Double_Positive	Oligodendrocytes	RPL18	7.97878e-05	0.822146	0.00145154	up
Double_Negative_vs_Double_Positive	Oligodendrocytes	PCDH9	7.97783e-67	-24.4673	2.78953e-63	down
Double_Negative_vs_Intermediate	Oligodendrocytes	HDAC4	7.9773e-20	2.35909	3.78987e-18	up
Double_Negative_vs_Intermediate	Excitatory	TFAP2E	7.97517e-16	4.23073	2.96533e-15	up
Double_Negative_vs_Double_Positive	Excitatory	ARHGAP32	7.97466e-32	22.627	5.51071e-30	up
Double_Negative_vs_Double_Positive	Astrocytes	NRG3	7.97394e-08	-15.6258	6.27966e-06	down
Double_Negative_vs_Intermediate	Astrocytes	HEATR3	7.97387e-05	3.58044	0.00131079	up
Double_Negative_vs_Intermediate	Excitatory	IFT172	7.97253e-16	4.06334	2.96498e-15	up
Double_Negative_vs_Double_Positive	Excitatory	JAK2	7.97222e-18	7.61194	1.06314e-16	up
Double_Negative_vs_Double_Positive	Excitatory	EIF5A2	7.97064e-07	11.4181	2.38166e-06	up
Intermediate_vs_Double_Positive	Oligodendrocytes	BCKDHB	7.96903e-05	1.15034	0.00145128	up
Double_Negative_vs_Double_Positive	Excitatory	FLOT2	7.96869e-06	-0.656605	2.06425e-05	down
Double_Negative_vs_Intermediate	Astrocytes	PSD3	7.96399e-11	2.0351	5.00843e-09	up
Double_Negative_vs_Intermediate	Oligodendrocytes	CACNA2D1	7.96205e-06	1.1469	7.58239e-05	up
Double_Negative_vs_Intermediate	Oligodendrocytes	SAMD4B	7.96179e-05	1.16158	0.000596129	up
Double_Negative_vs_Double_Positive	Oligodendrocytes	GIGYF2	7.96149e-05	8.29751	0.00230831	up
Intermediate_vs_Double_Positive	Excitatory	ZC3H6	7.96025e-08	-0.761759	1.44324e-06	down
Double_Negative_vs_Double_Positive	Excitatory	TASOR	7.95896e-25	32.6856	2.59118e-23	up
Double_Negative_vs_Double_Positive	Excitatory	DICER1	7.95886e-21	10.3933	1.5866e-19	up
Intermediate_vs_Double_Positive	Excitatory	NFIA	7.95503e-13	-0.788897	3.40877e-11	down
Double_Negative_vs_Intermediate	Excitatory	MYO9B	7.9548e-42	2.83038	1.26431e-40	up
Double_Negative_vs_Intermediate	Astrocytes	ANKRD11	7.95356e-07	0.943675	2.18292e-05	up
Double_Negative_vs_Intermediate	Excitatory	CDC25B	7.9525e-19	3.72392	3.65878e-18	up
Double_Negative_vs_Double_Positive	Excitatory	SIAH1	7.95062e-10	9.78455	3.60759e-09	up
Double_Negative_vs_Double_Positive	Excitatory	AGL	7.94916e-22	31.5841	1.84317e-20	up
Double_Negative_vs_Double_Positive	Excitatory	GALNT15	7.94547e-06	1.69946	2.05854e-05	up
Double_Negative_vs_Double_Positive	Excitatory	ACTN4	7.94518e-17	21.7792	9.46223e-16	up
Double_Negative_vs_Intermediate	Oligodendrocytes	COX4I1	7.93993e-26	0.773299	5.80811e-24	up
Double_Negative_vs_Double_Positive	Oligodendrocytes	ALS2	7.93808e-05	4.07374	0.00230534	up
Double_Negative_vs_Double_Positive	Excitatory	POLR3H	7.93733e-08	10.773	2.71085e-07	up
Double_Negative_vs_Intermediate	Astrocytes	SAMD4B	7.93515e-05	1.86744	0.00130754	up
Double_Negative_vs_Intermediate	Excitatory	KSR1	7.93322e-11	1.92846	2.07505e-10	up
Double_Negative_vs_Intermediate	Oligodendrocytes	GOLGB1	7.932e-48	1.66129	1.92604e-45	up
Double_Negative_vs_Double_Positive	Excitatory	PTS	7.93193e-17	39.3451	9.45289e-16	up
Double_Negative_vs_Double_Positive	Excitatory	FUBP1	7.93139e-19	31.6224	1.21849e-17	up
Double_Negative_vs_Intermediate	Astrocytes	WDR11	7.92962e-14	-1.57052	7.53444e-12	down
Double_Negative_vs_Intermediate	Excitatory	SLC16A10	7.92941e-32	3.61551	7.94896e-31	up
Double_Negative_vs_Intermediate	Oligodendrocytes	SH3YL1	7.92145e-08	-0.604025	1.04838e-06	down
Double_Negative_vs_Double_Positive	Excitatory	FLII	7.92101e-08	2.19028	2.7058e-07	up
Double_Negative_vs_Double_Positive	Excitatory	PI4KA	7.92071e-20	18.1434	1.38894e-18	up
Double_Negative_vs_Double_Positive	Excitatory	STXBP5L	7.92065e-18	-6.43915	1.05707e-16	down
Double_Negative_vs_Double_Positive	Excitatory	FBXO7	7.92039e-16	38.1287	8.27688e-15	up
Double_Negative_vs_Double_Positive	Excitatory	ICMT	7.92026e-11	24.5678	4.14705e-10	up
Double_Negative_vs_Double_Positive	Excitatory	KCNA2	7.91936e-06	-0.662514	2.05239e-05	down
Intermediate_vs_Double_Positive	OPC	ACSS3	7.91818e-05	0.769538	0.00489164	up
Intermediate_vs_Double_Positive	OPC	ZNF273	7.91398e-11	6.69643	3.07467e-08	up
Double_Negative_vs_Intermediate	Excitatory	TRIM54	7.91129e-14	3.53251	2.57231e-13	up
Double_Negative_vs_Double_Positive	Excitatory	IWS1	7.91013e-09	19.0136	3.10491e-08	up
Double_Negative_vs_Double_Positive	Excitatory	TMEM134	7.9098e-06	2.17884	2.05021e-05	up
Double_Negative_vs_Double_Positive	Excitatory	PFAS	7.90922e-07	1.37029	2.36533e-06	up
Double_Negative_vs_Double_Positive	Excitatory	ELOVL5	7.90704e-05	1.14741	0.000179624	up
Double_Negative_vs_Intermediate	Astrocytes	DPH6	7.90635e-10	1.98743	4.07749e-08	up
Intermediate_vs_Double_Positive	Microglia	ST6GAL1	7.90506e-07	-1.3059	0.000545931	down
Intermediate_vs_Double_Positive	Astrocytes	APP	7.90409e-09	-0.896513	9.15147e-07	down
Double_Negative_vs_Intermediate	Oligodendrocytes	MCCC1	7.90214e-07	0.78308	9.03552e-06	up
Double_Negative_vs_Intermediate	Excitatory	THUMPD2	7.90192e-17	3.14428	3.17438e-16	up
Double_Negative_vs_Intermediate	Microglia	CTTNBP2	7.90102e-05	-1.53227	0.00423722	down
Double_Negative_vs_Intermediate	Excitatory	NIPA1	7.90092e-37	-1.05257	1.0232e-35	down
Double_Negative_vs_Double_Positive	Excitatory	CLTCL1	7.89964e-05	31.077	0.000179503	up
Double_Negative_vs_Double_Positive	Astrocytes	MKLN1	7.89945e-06	-15.1006	0.000408598	down
Double_Negative_vs_Intermediate	Excitatory	P2RX7	7.89916e-33	2.90189	8.31933e-32	up
Double_Negative_vs_Double_Positive	Excitatory	ATP6V1H	7.89798e-21	25.1582	1.57626e-19	up
Double_Negative_vs_Double_Positive	Excitatory	USP25	7.89791e-40	36.9469	1.17016e-37	up
Double_Negative_vs_Intermediate	Oligodendrocytes	SECISBP2	7.89541e-09	2.07087	1.22698e-07	up
Double_Negative_vs_Intermediate	Oligodendrocytes	ASTN2	7.89362e-07	0.641857	9.03168e-06	up
Double_Negative_vs_Double_Positive	Excitatory	METTL14	7.89317e-12	31.286	4.73888e-11	up
Double_Negative_vs_Intermediate	Excitatory	SLC22A1	7.8915e-05	0.604088	0.000135901	up
Double_Negative_vs_Double_Positive	Excitatory	NPIPB15	7.88975e-16	35.7685	8.24979e-15	up
Double_Negative_vs_Intermediate	Excitatory	EPS15L1	7.88954e-21	2.78887	4.12973e-20	up
Double_Negative_vs_Double_Positive	Excitatory	CLIP4	7.8857e-15	7.90662	7.19174e-14	up
Double_Negative_vs_Intermediate	Astrocytes	NFIC	7.88534e-12	1.99985	5.62691e-10	up
Double_Negative_vs_Double_Positive	Excitatory	TTPAL	7.88533e-07	3.38718	2.35858e-06	up
Double_Negative_vs_Intermediate	Excitatory	RMND5B	7.88208e-13	1.81769	2.38206e-12	up
Double_Negative_vs_Intermediate	Microglia	KLHL24	7.88173e-13	-0.748324	5.29986e-10	down
Double_Negative_vs_Intermediate	Excitatory	XPA	7.88075e-14	3.06923	2.56286e-13	up
Double_Negative_vs_Intermediate	Microglia	CLEC2D	7.87965e-07	-2.59428	8.71898e-05	down
Double_Negative_vs_Double_Positive	Oligodendrocytes	ARFGEF2	7.87807e-08	16.2193	5.08237e-06	up
Double_Negative_vs_Intermediate	Excitatory	ZNF573	7.87565e-13	2.16014	2.38053e-12	up
Double_Negative_vs_Double_Positive	Excitatory	BRI3	7.87402e-14	34.8764	6.27731e-13	up
Double_Negative_vs_Double_Positive	Excitatory	TRAPPC4	7.86976e-09	5.56975	3.08976e-08	up
Double_Negative_vs_Double_Positive	Excitatory	HES4	7.86894e-06	12.2477	2.04084e-05	up
Double_Negative_vs_Intermediate	Astrocytes	ABHD2	7.86788e-10	3.45069	4.06965e-08	up
Double_Negative_vs_Intermediate	Oligodendrocytes	AL354822.1	7.86761e-07	3.07865	9.00782e-06	up
Intermediate_vs_Double_Positive	Excitatory	BDP1	7.8674e-23	-0.9352	9.10899e-21	down
Double_Negative_vs_Double_Positive	Excitatory	PUS7L	7.86598e-21	15.5324	1.57167e-19	up
Double_Negative_vs_Double_Positive	Excitatory	ZSWIM5	7.86498e-09	2.20213	3.08858e-08	up
Intermediate_vs_Double_Positive	Astrocytes	LSAMP	7.86473e-32	1.25028	2.74998e-28	up
Double_Negative_vs_Double_Positive	Astrocytes	SLC24A3	7.86442e-07	1.27269	4.99977e-05	up
Double_Negative_vs_Intermediate	Excitatory	HIC2	7.86217e-29	4.26233	6.75451e-28	up
Double_Negative_vs_Double_Positive	Excitatory	FBXO33	7.86096e-07	1.34556	2.3521e-06	up
Double_Negative_vs_Double_Positive	Excitatory	GLOD4	7.86002e-11	33.2258	4.11674e-10	up
Double_Negative_vs_Double_Positive	Excitatory	TACC2	7.85813e-13	3.25977	5.39394e-12	up
Double_Negative_vs_Double_Positive	Excitatory	UBE2H	7.85447e-17	-1.41827	9.36697e-16	down
Intermediate_vs_Double_Positive	OPC	RELA	7.85046e-06	1.39318	0.000766757	up
Double_Negative_vs_Double_Positive	Excitatory	PRMT3	7.85002e-09	0.94066	3.08339e-08	up
Double_Negative_vs_Intermediate	Excitatory	TRIM2	7.84982e-96	-1.66379	6.50419e-94	down
Double_Negative_vs_Double_Positive	Excitatory	TARS3	7.84951e-21	30.2351	1.57017e-19	up
Double_Negative_vs_Intermediate	Astrocytes	WNK2	7.84906e-07	-2.13297	2.15763e-05	down
Double_Negative_vs_Intermediate	Excitatory	TVP23A	7.84905e-20	2.74104	3.86223e-19	up
Double_Negative_vs_Intermediate	Excitatory	DGKB	7.84729e-31	1.74066	7.47652e-30	up
Double_Negative_vs_Double_Positive	Excitatory	WIPI2	7.84652e-14	9.8375	6.25825e-13	up
Double_Negative_vs_Double_Positive	Excitatory	CHI3L1	7.84641e-07	0.835281	2.34815e-06	up
Double_Negative_vs_Intermediate	Excitatory	PIK3R1	7.84477e-110	-2.89181	8.90585e-108	down
Intermediate_vs_Double_Positive	Oligodendrocytes	BEX1	7.84419e-10	3.79718	3.48071e-08	up
Double_Negative_vs_Double_Positive	Excitatory	RPS6	7.84203e-05	38.5148	0.000178217	up
Double_Negative_vs_Intermediate	Excitatory	NRGN	7.84058e-120	-2.27886	1.12358e-117	down
Double_Negative_vs_Intermediate	Excitatory	ARHGAP11A	7.83925e-08	1.79468	1.64906e-07	up
Double_Negative_vs_Double_Positive	Excitatory	PPP4R2	7.83689e-21	22.5331	1.56944e-19	up
Intermediate_vs_Double_Positive	OPC	MARCKS	7.83319e-05	-1.04924	0.00487358	down
Double_Negative_vs_Double_Positive	Excitatory	MEGF9	7.83136e-14	19.3972	6.249e-13	up
Double_Negative_vs_Intermediate	Excitatory	HSD17B4	7.83126e-15	1.47387	2.71924e-14	up
Double_Negative_vs_Double_Positive	Excitatory	MAGI1	7.8308e-08	-2.8169	2.67551e-07	down
Intermediate_vs_Double_Positive	Excitatory	DENND5B	7.83041e-09	-0.669403	1.7091e-07	down
Double_Negative_vs_Intermediate	Excitatory	PEMT	7.82984e-07	1.98561	1.54346e-06	up
Intermediate_vs_Double_Positive	Astrocytes	KLF13	7.82946e-06	3.2686	0.00039334	up
Double_Negative_vs_Intermediate	Inhibitory	GNB1	7.82621e-08	-1.91443	7.0167e-06	down
Double_Negative_vs_Double_Positive	Excitatory	B4GALT5	7.82619e-19	15.8733	1.20339e-17	up
Double_Negative_vs_Intermediate	Excitatory	RTN1	7.82492e-183	-5.33332	5.06678e-180	down
Double_Negative_vs_Intermediate	Oligodendrocytes	EFCAB2	7.8245e-05	0.693465	0.000586854	up
Double_Negative_vs_Double_Positive	Excitatory	ATP5MPL	7.82417e-13	37.2047	5.37274e-12	up
Double_Negative_vs_Intermediate	Excitatory	SGK3	7.82398e-22	3.53392	4.37717e-21	up
Double_Negative_vs_Double_Positive	Excitatory	EIF3H	7.82332e-16	4.60506	8.19012e-15	up
Double_Negative_vs_Intermediate	Excitatory	ABHD5	7.81762e-08	0.78272	1.64471e-07	up
Double_Negative_vs_Intermediate	Oligodendrocytes	TIAL1	7.81635e-07	1.77866	8.95499e-06	up
Double_Negative_vs_Intermediate	Excitatory	SPG7	7.81619e-19	2.34741	3.59701e-18	up
Double_Negative_vs_Intermediate	Excitatory	PPM1E	7.81576e-18	1.3071	3.3287e-17	up
Double_Negative_vs_Double_Positive	Excitatory	ACP1	7.81186e-12	33.7232	4.69168e-11	up
Double_Negative_vs_Intermediate	Excitatory	XYLT1	7.81091e-28	2.87404	6.34859e-27	up
Double_Negative_vs_Intermediate	Excitatory	UNC13A	7.8098e-35	-1.59265	9.16983e-34	down
Double_Negative_vs_Intermediate	Excitatory	TRMT1	7.80885e-11	0.935179	2.04313e-10	up
Intermediate_vs_Double_Positive	Excitatory	HACE1	7.80882e-06	-0.684798	8.88813e-05	down
Intermediate_vs_Double_Positive	Oligodendrocytes	TMEM132C	7.8084e-25	0.715105	1.43699e-22	up
Double_Negative_vs_Double_Positive	Excitatory	SEC63	7.80781e-21	27.7151	1.56541e-19	up
Double_Negative_vs_Intermediate	Microglia	STRBP	7.80716e-06	-3.45122	0.000637816	down
Intermediate_vs_Double_Positive	Inhibitory	LY6E	7.80317e-06	2.99723	0.000573205	up
Double_Negative_vs_Double_Positive	Excitatory	RNF139	7.80205e-05	4.93451	0.000177354	up
Double_Negative_vs_Double_Positive	Excitatory	ZCCHC12	7.80189e-06	41.1246	2.02405e-05	up
Double_Negative_vs_Double_Positive	Astrocytes	BAZ2A	7.80123e-05	10.4743	0.00303762	up
Double_Negative_vs_Intermediate	Excitatory	CABCOCO1	7.80104e-18	4.81365	3.32324e-17	up
Double_Negative_vs_Intermediate	Excitatory	WASHC1	7.80089e-14	2.5503	2.53783e-13	up
Double_Negative_vs_Intermediate	Excitatory	ZNF697	7.7987e-10	1.97324	1.89684e-09	up
Double_Negative_vs_Intermediate	Excitatory	NIPSNAP1	7.79559e-13	3.63643	2.35674e-12	up
Double_Negative_vs_Double_Positive	Excitatory	DGKH	7.79514e-25	43.0302	2.54258e-23	up
Double_Negative_vs_Double_Positive	Astrocytes	FAF2	7.7948e-05	4.61754	0.00303762	up
Double_Negative_vs_Intermediate	Excitatory	COLQ	7.79241e-16	3.75192	2.89861e-15	up
Double_Negative_vs_Intermediate	Microglia	IRAK3	7.78995e-07	-1.1039	8.67463e-05	down
Double_Negative_vs_Intermediate	Astrocytes	RALGDS	7.789e-05	2.6758	0.0012871	up
Intermediate_vs_Double_Positive	Excitatory	TENM2	7.78858e-24	0.91494	1.00123e-21	up
Double_Negative_vs_Intermediate	Excitatory	TYW1B	7.78662e-15	3.16196	2.70428e-14	up
Double_Negative_vs_Double_Positive	Excitatory	ATCAY	7.78526e-18	20.136	1.0398e-16	up
Double_Negative_vs_Double_Positive	Excitatory	USP47	7.78525e-35	26.3677	7.08903e-33	up
Double_Negative_vs_Intermediate	Excitatory	FBXO33	7.78509e-15	1.89393	2.70428e-14	up
Double_Negative_vs_Intermediate	Excitatory	COL10A1	7.78401e-07	1.26909	1.53477e-06	up
Double_Negative_vs_Intermediate	Excitatory	GART	7.78362e-08	1.85886	1.63795e-07	up
Double_Negative_vs_Intermediate	Excitatory	CKAP2	7.783e-11	2.35878	2.0368e-10	up
Double_Negative_vs_Double_Positive	Excitatory	ZNF577	7.78238e-22	39.7006	1.8069e-20	up
Double_Negative_vs_Double_Positive	Excitatory	FGF9	7.78142e-07	23.994	2.3299e-06	up
Double_Negative_vs_Double_Positive	Excitatory	SERP1	7.77739e-12	0.862796	4.67419e-11	up
Double_Negative_vs_Intermediate	Inhibitory	ELMOD1	7.77736e-05	-3.10775	0.00233628	down
Intermediate_vs_Double_Positive	Inhibitory	TTC3	7.77662e-06	-1.46624	0.000573205	down
Double_Negative_vs_Intermediate	Excitatory	DNAJC11	7.77427e-13	2.32006	2.3507e-12	up
Double_Negative_vs_Double_Positive	Excitatory	YY1	7.77338e-20	11.3766	1.36448e-18	up
Double_Negative_vs_Double_Positive	Oligodendrocytes	FAAH	7.77143e-05	17.9805	0.0022607	up
Double_Negative_vs_Double_Positive	Excitatory	ANKH	7.76986e-06	-2.4472	2.01604e-05	down
Double_Negative_vs_Intermediate	Excitatory	XXYLT1	7.76956e-21	3.53346	4.06814e-20	up
Double_Negative_vs_Double_Positive	Excitatory	LEPROTL1	7.76851e-07	0.652446	2.32683e-06	up
Double_Negative_vs_Double_Positive	Excitatory	HMG20A	7.76804e-18	23.3504	1.03829e-16	up
Double_Negative_vs_Double_Positive	Astrocytes	UBE2G2	7.76561e-05	17.0946	0.00303727	up
Double_Negative_vs_Double_Positive	Excitatory	ZNF397	7.76514e-07	2.97207	2.32622e-06	up
Double_Negative_vs_Double_Positive	Excitatory	KIAA1191	7.76512e-13	26.4947	5.33639e-12	up
Double_Negative_vs_Double_Positive	Excitatory	ELMSAN1	7.76506e-09	1.94407	3.0514e-08	up
Double_Negative_vs_Intermediate	Astrocytes	SPIN1	7.76275e-06	-1.36895	0.000166727	down
Double_Negative_vs_Double_Positive	Excitatory	C5orf22	7.76208e-12	7.54919	4.66659e-11	up
Double_Negative_vs_Double_Positive	Excitatory	TBCC	7.76138e-07	23.151	2.32549e-06	up
Double_Negative_vs_Intermediate	Excitatory	PKIG	7.76099e-15	1.85477	2.69645e-14	up
Double_Negative_vs_Double_Positive	Excitatory	FBXO41	7.76047e-12	-0.757737	4.66659e-11	down
Double_Negative_vs_Intermediate	Oligodendrocytes	SGIP1	7.75944e-09	1.39181	1.20692e-07	up
Double_Negative_vs_Intermediate	Excitatory	BCL9L	7.75933e-12	1.34995	2.17852e-11	up
Double_Negative_vs_Intermediate	Excitatory	ATP6V1H	7.75927e-62	-1.42653	2.579e-60	down
Double_Negative_vs_Intermediate	Oligodendrocytes	LCORL	7.75823e-10	1.72276	1.38123e-08	up
Double_Negative_vs_Double_Positive	Excitatory	WWP1	7.7576e-10	10.1273	3.52093e-09	up
Double_Negative_vs_Double_Positive	Excitatory	FCHO2	7.7573e-19	7.79076	1.19385e-17	up
Double_Negative_vs_Double_Positive	Excitatory	RNPC3	7.75716e-51	40.9334	2.60805e-48	up
Double_Negative_vs_Intermediate	OPC	COX4I1	7.75557e-06	23.4098	0.000841088	up
Double_Negative_vs_Intermediate	Excitatory	PLEKHG5	7.75445e-15	3.55518	2.69471e-14	up
Double_Negative_vs_Intermediate	Oligodendrocytes	SLC39A11	7.7528e-16	1.44142	2.67342e-14	up
Intermediate_vs_Double_Positive	Inhibitory	ANKRD36C	7.75027e-15	-2.29317	4.83921e-12	down
Double_Negative_vs_Double_Positive	Excitatory	WDR37	7.74993e-15	11.2389	7.0716e-14	up
Double_Negative_vs_Double_Positive	Excitatory	SPRYD7	7.7461e-10	25.4992	3.51662e-09	up
Double_Negative_vs_Double_Positive	Oligodendrocytes	FADS1	7.7424e-08	11.9244	5.02527e-06	up
Double_Negative_vs_Double_Positive	Excitatory	UBN2	7.74066e-16	4.83374	8.10845e-15	up
Double_Negative_vs_Double_Positive	Excitatory	LDB2	7.73914e-19	1.27385	1.1921e-17	up
Double_Negative_vs_Intermediate	Excitatory	RANBP9	7.73847e-41	-0.613059	1.17953e-39	down
Intermediate_vs_Double_Positive	Excitatory	PHYHIP	7.73836e-17	1.93234	5.41159e-15	up
Double_Negative_vs_Intermediate	Excitatory	METTL25	7.73835e-27	3.31409	5.90526e-26	up
Double_Negative_vs_Double_Positive	Excitatory	COPB1	7.73796e-09	1.93215	3.04143e-08	up
Double_Negative_vs_Intermediate	Excitatory	MANBA	7.73713e-18	3.54385	3.29681e-17	up
Double_Negative_vs_Double_Positive	Excitatory	DHFR2	7.73712e-05	16.0221	0.000175924	up
Double_Negative_vs_Double_Positive	Excitatory	MRPS27	7.73673e-09	1.67668	3.04143e-08	up
Double_Negative_vs_Intermediate	Excitatory	ARL13B	7.73576e-16	3.21828	2.87876e-15	up
Double_Negative_vs_Double_Positive	Excitatory	BORCS5	7.73515e-23	24.1732	2.03053e-21	up
Double_Negative_vs_Intermediate	Astrocytes	ATP9B	7.73465e-05	2.23801	0.00127933	up
Double_Negative_vs_Intermediate	Oligodendrocytes	RNF130	7.73428e-10	0.602845	1.37837e-08	up
Double_Negative_vs_Double_Positive	Oligodendrocytes	CSE1L	7.73001e-06	15.4321	0.000309963	up
Intermediate_vs_Double_Positive	Excitatory	CTSO	7.72875e-05	2.54963	0.000655294	up
Double_Negative_vs_Double_Positive	Excitatory	VASH1	7.72822e-10	15.2426	3.50942e-09	up
Double_Negative_vs_Double_Positive	Excitatory	USP11	7.72814e-28	33.2268	3.44671e-26	up
Intermediate_vs_Double_Positive	Astrocytes	PODXL2	7.72543e-10	1.10467	1.09808e-07	up
Double_Negative_vs_Double_Positive	Excitatory	VAMP4	7.72433e-15	27.4052	7.05193e-14	up
Double_Negative_vs_Intermediate	Oligodendrocytes	AFG1L	7.72278e-05	0.84222	0.000579971	up
Double_Negative_vs_Intermediate	Excitatory	FAM216A	7.72032e-09	2.10503	1.74048e-08	up
Double_Negative_vs_Intermediate	Microglia	FCGRT	7.7173e-05	-0.793632	0.00416425	down
Double_Negative_vs_Double_Positive	Oligodendrocytes	RPS15	7.71478e-08	18.3514	5.02527e-06	up
Double_Negative_vs_Intermediate	Excitatory	VPS50	7.71453e-17	1.0387	3.10125e-16	up
Double_Negative_vs_Intermediate	Excitatory	RERE	7.71416e-29	0.80517	6.63388e-28	up
Double_Negative_vs_Double_Positive	Excitatory	MAD2L2	7.71413e-05	1.97428	0.000175424	up
Double_Negative_vs_Intermediate	Astrocytes	TP53INP2	7.71203e-06	3.8826	0.000165842	up
Double_Negative_vs_Double_Positive	Astrocytes	ASTN1	7.7119e-09	1.48755	7.05901e-07	up
Double_Negative_vs_Intermediate	Excitatory	SMCO4	7.70967e-10	0.67845	1.87544e-09	up
Double_Negative_vs_Intermediate	Excitatory	APIP	7.70964e-15	3.18474	2.68021e-14	up
Double_Negative_vs_Double_Positive	Excitatory	KLHL18	7.70869e-07	6.06573	2.3101e-06	up
Double_Negative_vs_Double_Positive	Excitatory	LSM11	7.70799e-08	1.89803	2.63458e-07	up
Double_Negative_vs_Intermediate	Oligodendrocytes	DNAJC6	7.70694e-10	0.789434	1.3749e-08	up
Double_Negative_vs_Intermediate	Oligodendrocytes	ZNF600	7.70646e-05	2.00241	0.000579111	up
Double_Negative_vs_Double_Positive	Excitatory	PTPN20	7.70522e-06	20.591	1.99986e-05	up
Double_Negative_vs_Intermediate	Excitatory	FCHSD2	7.7048e-22	2.71506	4.31326e-21	up
Double_Negative_vs_Intermediate	Oligodendrocytes	KDM6A	7.70449e-06	1.23794	7.34848e-05	up
Intermediate_vs_Double_Positive	Excitatory	SPEF2	7.70235e-06	-0.588638	8.7841e-05	down
Double_Negative_vs_Intermediate	Excitatory	ZNF736	7.70223e-08	1.27456	1.62121e-07	up
Double_Negative_vs_Double_Positive	Astrocytes	MTURN	7.70057e-05	-109.929	0.00301859	down
Double_Negative_vs_Double_Positive	Excitatory	NAGK	7.69891e-08	6.22583	2.63199e-07	up
Double_Negative_vs_Double_Positive	Excitatory	LINC02210-CRHR1	7.69839e-65	49.7872	6.11777e-62	up
Double_Negative_vs_Double_Positive	Astrocytes	MSI2	7.69827e-12	-21.174	1.04332e-09	down
Double_Negative_vs_Intermediate	Excitatory	ALDH1L2	7.69776e-11	0.793163	2.01527e-10	up
Double_Negative_vs_Double_Positive	Astrocytes	LRRC4C	7.69639e-08	1.50019	6.08851e-06	up
Double_Negative_vs_Double_Positive	Excitatory	AP3D1	7.69449e-18	31.5612	1.02925e-16	up
Intermediate_vs_Double_Positive	Inhibitory	HFM1	7.69435e-89	-4.18889	1.3452e-84	down
Double_Negative_vs_Intermediate	OPC	NDUFS5	7.69406e-06	4.69209	0.000841088	up
Double_Negative_vs_Double_Positive	Excitatory	STX1A	7.69389e-15	17.5773	7.02781e-14	up
Double_Negative_vs_Intermediate	Excitatory	COL27A1	7.69366e-11	1.84545	2.0145e-10	up
Double_Negative_vs_Intermediate	Excitatory	NRXN3	7.69349e-89	0.813294	5.11427e-87	up
Double_Negative_vs_Intermediate	Excitatory	PDE4A	7.69341e-16	2.3624	2.86422e-15	up
Double_Negative_vs_Intermediate	Excitatory	LRP1B	7.69339e-75	0.774506	3.56773e-73	up
Double_Negative_vs_Intermediate	Oligodendrocytes	FAM217A	7.69321e-06	2.83293	7.34173e-05	up
Double_Negative_vs_Double_Positive	Excitatory	PPIL2	7.69299e-09	3.93297	3.02511e-08	up
Double_Negative_vs_Double_Positive	Excitatory	KCTD13	7.69201e-10	0.973853	3.49388e-09	up
Double_Negative_vs_Double_Positive	Oligodendrocytes	SYT11	7.6917e-18	20.4988	1.66017e-15	up
Double_Negative_vs_Intermediate	Excitatory	TUBGCP6	7.69065e-09	1.03406	1.73402e-08	up
Double_Negative_vs_Double_Positive	Excitatory	RAP2A	7.68989e-15	15.271	7.02781e-14	up
Double_Negative_vs_Intermediate	Excitatory	TUSC3	7.68954e-32	-0.643777	7.71735e-31	down
Intermediate_vs_Double_Positive	Excitatory	ATP6V0B	7.68931e-06	0.650101	8.77495e-05	up
Intermediate_vs_Double_Positive	Excitatory	ARFGAP2	7.68706e-07	1.17409	1.1371e-05	up
Double_Negative_vs_Double_Positive	Excitatory	TBCK	7.68637e-29	15.6175	3.78537e-27	up
Double_Negative_vs_Intermediate	Excitatory	ACOT8	7.68575e-11	0.606835	2.01303e-10	up
Double_Negative_vs_Intermediate	Astrocytes	PBX1	7.68546e-10	-3.70473	3.99895e-08	down
Double_Negative_vs_Double_Positive	Excitatory	RPGRIP1L	7.68454e-14	28.5134	6.14026e-13	up
Intermediate_vs_Double_Positive	OPC	RPL11	7.68444e-05	-2.79656	0.00479811	down
Double_Negative_vs_Intermediate	Microglia	MGAT5	7.68324e-05	1.02495	0.0041587	up
Double_Negative_vs_Intermediate	Excitatory	PRKAG2	7.68303e-39	2.78696	1.08294e-37	up
Double_Negative_vs_Intermediate	Microglia	ARPC2	7.68234e-05	0.965542	0.0041587	up
Double_Negative_vs_Intermediate	Astrocytes	TRIO	7.6823e-09	1.58899	3.34104e-07	up
Double_Negative_vs_Intermediate	Excitatory	C2CD3	7.68162e-09	1.85109	1.7322e-08	up
Double_Negative_vs_Double_Positive	Excitatory	B4GALT4	7.67801e-09	23.6218	3.0199e-08	up
Double_Negative_vs_Intermediate	Oligodendrocytes	SETD2	7.67694e-12	1.8368	1.73855e-10	up
Double_Negative_vs_Double_Positive	Excitatory	MCM3AP	7.67686e-08	19.3808	2.62548e-07	up
Double_Negative_vs_Intermediate	Excitatory	FAM172A	7.67674e-31	1.93814	7.31802e-30	up
Intermediate_vs_Double_Positive	Excitatory	CSPP1	7.67601e-14	-0.895666	3.72777e-12	down
Double_Negative_vs_Intermediate	Excitatory	FNDC3B	7.67589e-22	2.58037	4.29845e-21	up
Double_Negative_vs_Intermediate	Astrocytes	RHOJ	7.66984e-08	3.04955	2.69261e-06	up
Double_Negative_vs_Double_Positive	Excitatory	SH3BGRL3	7.66954e-10	1.21344	3.48458e-09	up
Intermediate_vs_Double_Positive	Excitatory	NYAP2	7.66839e-05	0.795778	0.000650808	up
Double_Negative_vs_Intermediate	Excitatory	GABRB2	7.66824e-40	-1.19873	1.12375e-38	down
Double_Negative_vs_Double_Positive	Excitatory	ELP2	7.66736e-27	36.4406	3.08867e-25	up
Double_Negative_vs_Intermediate	Excitatory	ANO10	7.66722e-26	3.56646	5.53223e-25	up
Double_Negative_vs_Double_Positive	Excitatory	SENP2	7.66707e-16	27.2113	8.03618e-15	up
Intermediate_vs_Double_Positive	OPC	MAPT	7.66532e-06	-0.599489	0.000752881	down
Double_Negative_vs_Double_Positive	Excitatory	HPS3	7.6649e-08	1.34947	2.6219e-07	up
Intermediate_vs_Double_Positive	Excitatory	CCDC85A	7.66483e-06	0.595696	8.75273e-05	up
Intermediate_vs_Double_Positive	OPC	RPS11	7.66472e-05	0.708615	0.00479811	up
Double_Negative_vs_Double_Positive	Microglia	HDAC9	7.66398e-16	13.213	2.23316e-12	up
Double_Negative_vs_Double_Positive	Astrocytes	GYG2	7.66042e-05	20.9112	0.0030096	up
Double_Negative_vs_Double_Positive	Excitatory	EIF3B	7.65774e-09	10.5864	3.01261e-08	up
Double_Negative_vs_Intermediate	Excitatory	CA4	7.65574e-05	0.729742	0.000131997	up
Double_Negative_vs_Double_Positive	Excitatory	UBE2S	7.65377e-07	4.98139	2.29482e-06	up
Double_Negative_vs_Double_Positive	Excitatory	SKAP2	7.65355e-10	-0.988921	3.47822e-09	down
Double_Negative_vs_Intermediate	Excitatory	RAB40C	7.6507e-24	2.68043	4.90312e-23	up
Double_Negative_vs_Intermediate	Excitatory	SMYD4	7.64965e-17	3.66549	3.07658e-16	up
Double_Negative_vs_Double_Positive	Excitatory	XPO4	7.64822e-12	8.22721	4.6013e-11	up
Double_Negative_vs_Double_Positive	Excitatory	NDUFS7	7.64761e-11	3.16795	4.00789e-10	up
Double_Negative_vs_Intermediate	Excitatory	ZNF250	7.64758e-07	2.25168	1.50855e-06	up
Double_Negative_vs_Intermediate	Excitatory	MAML1	7.64715e-33	3.20661	8.06364e-32	up
Double_Negative_vs_Intermediate	Excitatory	NSMCE2	7.64622e-25	3.19856	5.20759e-24	up
Double_Negative_vs_Double_Positive	Excitatory	MEF2D	7.64607e-20	12.3128	1.34348e-18	up
Double_Negative_vs_Intermediate	Excitatory	DENND3	7.64486e-16	4.20991	2.84675e-15	up
Double_Negative_vs_Intermediate	Excitatory	DCC	7.64474e-81	4.12504	4.07479e-79	up
Double_Negative_vs_Double_Positive	Excitatory	ARMT1	7.6421e-10	0.947506	3.47392e-09	up
Double_Negative_vs_Double_Positive	Excitatory	ABCC8	7.64181e-09	18.4177	3.00769e-08	up
Double_Negative_vs_Intermediate	Excitatory	NPEPPS	7.64117e-28	-0.677851	6.2193e-27	down
Double_Negative_vs_Double_Positive	Excitatory	LRRC20	7.64108e-07	24.7735	2.29141e-06	up
Intermediate_vs_Double_Positive	OPC	SHTN1	7.63794e-06	2.67794	0.000752881	up
Intermediate_vs_Double_Positive	Excitatory	ZDBF2	7.63653e-08	-0.990078	1.39217e-06	down
Double_Negative_vs_Intermediate	Excitatory	KIF3C	7.63539e-67	-2.19302	2.85234e-65	down
Double_Negative_vs_Intermediate	Astrocytes	SLC27A1	7.63428e-07	1.21368	2.10521e-05	up
Double_Negative_vs_Intermediate	Excitatory	POLR3F	7.63343e-07	0.70873	1.50593e-06	up
Double_Negative_vs_Intermediate	Excitatory	CYB5D2	7.63125e-13	1.64515	2.30826e-12	up
Double_Negative_vs_Double_Positive	Oligodendrocytes	CASTOR3	7.6311e-06	11.1109	0.000307407	up
Double_Negative_vs_Intermediate	Excitatory	NFX1	7.62919e-25	3.08036	5.19802e-24	up
Double_Negative_vs_Intermediate	Excitatory	ATP7B	7.62875e-13	2.51652	2.3079e-12	up
Double_Negative_vs_Double_Positive	Excitatory	SUGP2	7.62872e-27	27.3481	3.0802e-25	up
Double_Negative_vs_Double_Positive	Astrocytes	MAN1C1	7.62846e-05	23.9332	0.00300379	up
Double_Negative_vs_Intermediate	OPC	COX7A2	7.62785e-05	-1.23931	0.00525031	down
Double_Negative_vs_Double_Positive	Excitatory	ARIH2	7.62756e-16	1.50085	7.99955e-15	up
Double_Negative_vs_Double_Positive	Excitatory	SNRPE	7.62708e-05	11.8857	0.000173558	up
Double_Negative_vs_Double_Positive	Astrocytes	TMEM259	7.62603e-10	30.6939	7.8427e-08	up
Double_Negative_vs_Double_Positive	Excitatory	SPOCK2	7.62527e-15	27.787	6.97242e-14	up
Intermediate_vs_Double_Positive	Excitatory	SYT14	7.62449e-11	-0.867824	2.35927e-09	down
Double_Negative_vs_Intermediate	Excitatory	FAM13A	7.62359e-16	0.616937	2.83944e-15	up
Double_Negative_vs_Double_Positive	Excitatory	TRIM44	7.62321e-15	1.54993	6.97242e-14	up
Double_Negative_vs_Double_Positive	Excitatory	RUSC1	7.622e-18	4.28863	1.02033e-16	up
Double_Negative_vs_Intermediate	Excitatory	AGAP5	7.62072e-08	0.594989	1.60425e-07	up
Double_Negative_vs_Intermediate	Astrocytes	SRSF5	7.61942e-08	-1.94596	2.68029e-06	down
Double_Negative_vs_Double_Positive	Excitatory	EIF3A	7.61939e-19	10.3352	1.17469e-17	up
Double_Negative_vs_Intermediate	Inhibitory	PRKACB	7.61596e-05	-0.738314	0.00229569	down
Double_Negative_vs_Intermediate	Oligodendrocytes	HGSNAT	7.61142e-10	2.49739	1.35925e-08	up
Double_Negative_vs_Intermediate	Excitatory	AFF2	7.61076e-20	3.21565	3.74708e-19	up
Double_Negative_vs_Double_Positive	Excitatory	SNX30	7.61068e-12	1.67686	4.58029e-11	up
Double_Negative_vs_Intermediate	Excitatory	SCAMP2	7.60939e-13	0.787234	2.30244e-12	up
Double_Negative_vs_Intermediate	Excitatory	MLLT6	7.60914e-15	1.07396	2.6458e-14	up
Double_Negative_vs_Double_Positive	Excitatory	HK1	7.60903e-28	32.6032	3.40227e-26	up
Intermediate_vs_Double_Positive	Oligodendrocytes	ATP6V0D2	7.60903e-06	1.19079	0.000178084	up
Double_Negative_vs_Intermediate	Excitatory	RPL37	7.60832e-48	-0.618457	1.51672e-46	down
Double_Negative_vs_Double_Positive	Excitatory	TAF6	7.60425e-07	8.42221	2.28075e-06	up
Intermediate_vs_Double_Positive	Excitatory	GLIS1	7.60096e-06	-0.614246	8.68546e-05	down
Double_Negative_vs_Intermediate	OPC	MZT2B	7.60083e-07	-2.62838	0.00013028	down
Double_Negative_vs_Intermediate	Excitatory	CCP110	7.60083e-28	-0.611473	6.18935e-27	down
Double_Negative_vs_Intermediate	Excitatory	TSHZ1	7.59714e-15	1.71901	2.64215e-14	up
Double_Negative_vs_Double_Positive	Excitatory	ZNF260	7.59678e-09	0.73259	2.99132e-08	up
Double_Negative_vs_Double_Positive	Excitatory	RGMB	7.59621e-13	10.3079	5.22236e-12	up
Double_Negative_vs_Intermediate	Excitatory	TTC21B	7.59551e-11	2.35189	1.9897e-10	up
Double_Negative_vs_Double_Positive	Astrocytes	COL5A3	7.59507e-10	-10.1795	7.8427e-08	down
Double_Negative_vs_Intermediate	Excitatory	ARMH1	7.59481e-10	1.65963	1.84776e-09	up
Intermediate_vs_Double_Positive	Excitatory	DHCR24	7.59388e-06	0.746456	8.68305e-05	up
Double_Negative_vs_Intermediate	Excitatory	SETDB2	7.59352e-12	1.92962	2.13334e-11	up
Double_Negative_vs_Double_Positive	Excitatory	VAMP1	7.59306e-10	8.31967	3.45342e-09	up
Double_Negative_vs_Double_Positive	Excitatory	SECISBP2	7.59252e-29	36.0137	3.74972e-27	up
Double_Negative_vs_Intermediate	Astrocytes	PDZRN3	7.59239e-08	1.79466	2.67616e-06	up
Double_Negative_vs_Double_Positive	Excitatory	HRH2	7.59121e-17	13.3097	9.05919e-16	up
Intermediate_vs_Double_Positive	Oligodendrocytes	C4orf48	7.59034e-06	0.792544	0.000177885	up
Double_Negative_vs_Intermediate	Excitatory	ACOT7	7.59026e-32	-0.7677	7.62208e-31	down
Double_Negative_vs_Intermediate	Excitatory	KANSL3	7.58971e-08	2.03353	1.59811e-07	up
Double_Negative_vs_Intermediate	Microglia	CLEC9A	7.58804e-05	3.59226	0.00413276	up
Intermediate_vs_Double_Positive	Oligodendrocytes	DCAF15	7.5875e-05	1.17328	0.00139194	up
Double_Negative_vs_Double_Positive	Excitatory	UBE2D3	7.5864e-16	-1.19892	7.96116e-15	down
Double_Negative_vs_Intermediate	Excitatory	DMTF1	7.58493e-18	2.43654	3.23433e-17	up
Double_Negative_vs_Double_Positive	Astrocytes	DNAH7	7.5826e-05	2.78011	0.00299247	up
Double_Negative_vs_Double_Positive	Excitatory	RAB5IF	7.58067e-05	30.9017	0.000172524	up
Double_Negative_vs_Intermediate	Excitatory	SCMH1	7.58053e-39	2.91115	1.06966e-37	up
Double_Negative_vs_Double_Positive	Excitatory	CPNE8	7.57966e-08	-0.653267	2.59528e-07	down
Double_Negative_vs_Double_Positive	Astrocytes	SREBF2	7.57935e-12	10.4588	1.03523e-09	up
Double_Negative_vs_Intermediate	Excitatory	CCDC138	7.57848e-23	4.5334	4.54059e-22	up
Double_Negative_vs_Intermediate	Oligodendrocytes	ASAP2	7.57847e-11	1.07047	1.52643e-09	up
Double_Negative_vs_Double_Positive	Excitatory	ZNF658	7.57681e-05	1.17848	0.000172481	up
Double_Negative_vs_Double_Positive	Excitatory	SNRNP27	7.57562e-05	2.98099	0.000172476	up
Double_Negative_vs_Intermediate	Excitatory	SLC22A23	7.574e-25	1.86792	5.16645e-24	up
Double_Negative_vs_Intermediate	Excitatory	CAMKMT	7.57148e-20	2.77315	3.72879e-19	up
Double_Negative_vs_Double_Positive	Excitatory	SCAMP1	7.57018e-33	38.117	5.60803e-31	up
Double_Negative_vs_Intermediate	Oligodendrocytes	MAP6	7.57015e-06	0.673336	7.23613e-05	up
Double_Negative_vs_Intermediate	Excitatory	OGFR	7.56997e-10	1.26663	1.84197e-09	up
Double_Negative_vs_Double_Positive	Excitatory	RYK	7.56852e-09	1.40711	2.98153e-08	up
Double_Negative_vs_Intermediate	Excitatory	TTC23L	7.56828e-06	0.750104	1.40062e-05	up
Double_Negative_vs_Double_Positive	Excitatory	SLC11A2	7.56771e-18	26.2871	1.01384e-16	up
Double_Negative_vs_Intermediate	Oligodendrocytes	RPS29	7.56513e-26	0.760958	5.58064e-24	up
Double_Negative_vs_Intermediate	Excitatory	IPO11	7.56448e-13	1.06716	2.28964e-12	up
Double_Negative_vs_Intermediate	Excitatory	CNTLN	7.56258e-12	2.43456	2.12533e-11	up
Intermediate_vs_Double_Positive	Excitatory	UPF2	7.56202e-05	-0.679932	0.000643969	down
Double_Negative_vs_Intermediate	Oligodendrocytes	AGO2	7.56199e-11	2.06356	1.52487e-09	up
Double_Negative_vs_Intermediate	Excitatory	SIMC1	7.5616e-33	2.99924	7.97824e-32	up
Double_Negative_vs_Intermediate	Excitatory	MAVS	7.56126e-15	3.79024	2.63072e-14	up
Double_Negative_vs_Double_Positive	Excitatory	ZNF566	7.56055e-13	9.23708	5.19989e-12	up
Double_Negative_vs_Intermediate	Oligodendrocytes	CHKA	7.55983e-15	1.74323	2.37286e-13	up
Double_Negative_vs_Double_Positive	Excitatory	OTUD7A	7.55681e-08	2.52075	2.58797e-07	up
Double_Negative_vs_Double_Positive	Excitatory	RGS4	7.55606e-42	45.9272	1.30795e-39	up
Double_Negative_vs_Double_Positive	Excitatory	CCDC62	7.55534e-08	16.8769	2.58797e-07	up
Double_Negative_vs_Double_Positive	Excitatory	RRP36	7.55422e-07	0.747435	2.26652e-06	up
Double_Negative_vs_Double_Positive	Excitatory	PCDH8	7.55252e-05	13.7201	0.000171973	up
Double_Negative_vs_Intermediate	Oligodendrocytes	PPFIA1	7.55189e-09	2.1404	1.17674e-07	up
Double_Negative_vs_Double_Positive	Excitatory	ECM1	7.55186e-07	0.775138	2.26621e-06	up
Double_Negative_vs_Intermediate	Excitatory	ZNF627	7.55076e-09	1.76138	1.70291e-08	up
Double_Negative_vs_Intermediate	Excitatory	RTKN2	7.55075e-14	1.94874	2.45783e-13	up
Double_Negative_vs_Intermediate	Excitatory	NLN	7.55066e-12	1.95367	2.12232e-11	up
Double_Negative_vs_Intermediate	Excitatory	CHM	7.54952e-35	-0.645362	8.87018e-34	down
Double_Negative_vs_Double_Positive	Excitatory	FH	7.5492e-07	19.1933	2.2658e-06	up
Double_Negative_vs_Intermediate	Inhibitory	ANKRD26	7.54886e-05	1.00341	0.00228433	up
Double_Negative_vs_Double_Positive	Excitatory	UQCRH	7.5465e-23	37.7425	1.98399e-21	up
Double_Negative_vs_Intermediate	Excitatory	TRNAU1AP	7.54499e-30	3.98907	6.87027e-29	up
Double_Negative_vs_Intermediate	Excitatory	ILKAP	7.54473e-07	1.49002	1.48876e-06	up
Double_Negative_vs_Double_Positive	Excitatory	UEVLD	7.54462e-10	4.19628	3.43318e-09	up
Double_Negative_vs_Intermediate	Excitatory	ABCG8	7.54347e-07	2.6802	1.48868e-06	up
Double_Negative_vs_Intermediate	Excitatory	OCIAD1	7.54196e-110	-1.09029	8.61804e-108	down
Double_Negative_vs_Double_Positive	Excitatory	ZBTB4	7.54126e-08	-0.960152	2.58416e-07	down
Double_Negative_vs_Double_Positive	Excitatory	PAAF1	7.54008e-12	30.3235	4.54093e-11	up
Double_Negative_vs_Intermediate	Excitatory	DNAH2	7.53888e-07	1.90916	1.48795e-06	up
Double_Negative_vs_Intermediate	Microglia	BCAS3	7.53727e-08	-3.46008	1.20894e-05	down
Double_Negative_vs_Intermediate	Excitatory	EPHX4	7.53498e-18	1.07948	3.21538e-17	up
Double_Negative_vs_Intermediate	Excitatory	TAOK1	7.53194e-43	-0.714596	1.23066e-41	down
Double_Negative_vs_Intermediate	Astrocytes	CC2D2B	7.5318e-05	1.38825	0.00124695	up
Double_Negative_vs_Intermediate	Excitatory	PXN	7.52987e-08	1.13477	1.5857e-07	up
Double_Negative_vs_Double_Positive	Excitatory	FBXL17	7.52979e-20	17.0582	1.32438e-18	up
Double_Negative_vs_Intermediate	Inhibitory	CCDC84	7.52896e-06	1.82569	0.000347306	up
Double_Negative_vs_Double_Positive	Excitatory	TMED4	7.52853e-23	16.2295	1.98225e-21	up
Double_Negative_vs_Double_Positive	Excitatory	ADCY1	7.52647e-34	32.6403	6.17772e-32	up
Double_Negative_vs_Intermediate	Excitatory	ZNF483	7.52535e-123	-2.66217	1.14405e-120	down
Double_Negative_vs_Intermediate	Inhibitory	TMEM245	7.52443e-05	-1.28962	0.00228433	down
Double_Negative_vs_Double_Positive	Excitatory	TDRD5	7.52365e-07	19.4913	2.25852e-06	up
Double_Negative_vs_Intermediate	Astrocytes	ANKH	7.52302e-05	-1.09267	0.00124668	down
Double_Negative_vs_Intermediate	Inhibitory	RCN2	7.52173e-08	-0.79365	6.8136e-06	down
Double_Negative_vs_Intermediate	Excitatory	CHD1L	7.51999e-07	0.851499	1.48439e-06	up
Intermediate_vs_Double_Positive	Oligodendrocytes	GABARAP	7.51887e-10	4.99101	3.34484e-08	up
Intermediate_vs_Double_Positive	Inhibitory	BSG	7.51855e-08	2.37517	1.01542e-05	up
Double_Negative_vs_Intermediate	Excitatory	MIPOL1	7.51822e-22	2.57343	4.21286e-21	up
[truncated: 18,480 more rows]
