# Supplementary material for: Seeding-competent early tau multimers are associated with cell type-specific transcriptional signatures
Source: Acta Neuropathol. 2025 Apr 4;149(1):31. doi: 10.1007/s00401-025-02869-4 (PMC11971191; doi:10.1007/s00401-025-02869-4)
Supplement: Supplementary file 4 — Supplementary file4 (CSV 302 KB) [file 401_2025_2869_MOESM4_ESM.csv]

go_id	go_term	go_type	FDR	CellTypes	Comparison	Direction.of.Effect	overlap	parentGo	parentTerm	score	termUniqueness	termUniquenessWithinCluster	termDispensability
GO:0000018	regulation of DNA recombination	BP	3.48E-02	Excitatory	Double_Negative vs Double_Positive	UpRegulated	42	GO:0031440	regulation of mRNA 3'-end processing	3.48E-02	8.56E-01	5.24E-01	5.30E-01
GO:0000027	ribosomal large subunit assembly	BP	1.11E-02	OPC	Double_Negative vs Intermediate	DownRegulated	4	GO:0051131	chaperone-mediated protein complex assembly	1.11E-02	9.21E-01	5.74E-01	4.55E-01
GO:0000028	ribosomal small subunit assembly	BP	7.41E-03	Excitatory	Double_Negative vs Double_Positive	UpRegulated	12	GO:0051131	chaperone-mediated protein complex assembly	7.41E-03	9.21E-01	5.74E-01	4.55E-01
GO:0000028	ribosomal small subunit assembly	BP	9.00E-04	OPC	Double_Negative vs Intermediate	DownRegulated	4	GO:0051131	chaperone-mediated protein complex assembly	7.41E-03	9.21E-01	5.74E-01	4.55E-01
GO:0000045	autophagosome assembly	BP	1.35E-03	Excitatory	Double_Negative vs Double_Positive	UpRegulated	52	GO:0006914	autophagy	1.35E-03	9.00E-01	6.04E-01	5.37E-01
GO:0000086	G2/M transition of mitotic cell cycle	BP	4.02E-02	Excitatory	Intermediate vs Double_Positive	DownRegulated	15	GO:0000086	G2/M transition of mitotic cell cycle	4.02E-02	9.30E-01	6.40E-01	0.00E+00
GO:0000184	nuclear-transcribed mRNA catabolic process, nonsense-mediated decay	BP	2.78E-07	Astrocytes	Double_Negative vs Intermediate	UpRegulated	30	GO:0043488	regulation of mRNA stability	2.78E-07	8.87E-01	3.13E-01	6.70E-01
GO:0000184	nuclear-transcribed mRNA catabolic process, nonsense-mediated decay	BP	1.77E-02	Excitatory	Double_Negative vs Intermediate	DownRegulated	12	GO:0043488	regulation of mRNA stability	2.78E-07	8.87E-01	3.13E-01	6.70E-01
GO:0000184	nuclear-transcribed mRNA catabolic process, nonsense-mediated decay	BP	7.46E-07	Excitatory	Double_Negative vs Double_Positive	UpRegulated	74	GO:0043488	regulation of mRNA stability	2.78E-07	8.87E-01	3.13E-01	6.70E-01
GO:0000184	nuclear-transcribed mRNA catabolic process, nonsense-mediated decay	BP	1.12E-03	Microglia	Intermediate vs Double_Positive	UpRegulated	5	GO:0043488	regulation of mRNA stability	2.78E-07	8.87E-01	3.13E-01	6.70E-01
GO:0000184	nuclear-transcribed mRNA catabolic process, nonsense-mediated decay	BP	3.28E-11	Oligodendrocytes	Double_Negative vs Double_Positive	UpRegulated	33	GO:0043488	regulation of mRNA stability	2.78E-07	8.87E-01	3.13E-01	6.70E-01
GO:0000184	nuclear-transcribed mRNA catabolic process, nonsense-mediated decay	BP	0.00E+00	OPC	Double_Negative vs Intermediate	DownRegulated	23	GO:0043488	regulation of mRNA stability	2.78E-07	8.87E-01	3.13E-01	6.70E-01
GO:0000184	nuclear-transcribed mRNA catabolic process, nonsense-mediated decay	BP	0.00E+00	OPC	Double_Negative vs Intermediate	UpRegulated	29	GO:0043488	regulation of mRNA stability	2.78E-07	8.87E-01	3.13E-01	6.70E-01
GO:0000184	nuclear-transcribed mRNA catabolic process, nonsense-mediated decay	BP	1.11E-03	OPC	Intermediate vs Double_Positive	DownRegulated	9	GO:0043488	regulation of mRNA stability	2.78E-07	8.87E-01	3.13E-01	6.70E-01
GO:0000209	protein polyubiquitination	BP	4.86E-02	Excitatory	Double_Negative vs Intermediate	DownRegulated	18	GO:0000209	protein polyubiquitination	4.86E-02	9.02E-01	4.84E-01	0.00E+00
GO:0000209	protein polyubiquitination	BP	3.74E-05	Excitatory	Double_Negative vs Double_Positive	UpRegulated	129	GO:0000209	protein polyubiquitination	4.86E-02	9.02E-01	4.84E-01	0.00E+00
GO:0000245	spliceosomal complex assembly	BP	3.17E-05	Excitatory	Double_Negative vs Double_Positive	UpRegulated	38	GO:0045292	mRNA cis splicing, via spliceosome	3.17E-05	8.92E-01	4.03E-01	6.19E-01
GO:0000266	mitochondrial fission	BP	3.36E-03	Excitatory	Double_Negative vs Intermediate	DownRegulated	7	GO:0007062	sister chromatid cohesion	3.36E-03	8.99E-01	5.67E-01	3.24E-01
GO:0000281	mitotic cytokinesis	BP	2.65E-03	Excitatory	Double_Negative vs Double_Positive	UpRegulated	40	GO:0000281	mitotic cytokinesis	2.65E-03	9.19E-01	6.25E-01	0.00E+00
GO:0000338	protein deneddylation	BP	1.90E-02	Excitatory	Double_Negative vs Double_Positive	UpRegulated	9	GO:0000209	protein polyubiquitination	1.90E-02	8.92E-01	4.30E-01	5.52E-01
GO:0000375	RNA splicing, via transesterification reactions	BP	0.00E+00	Excitatory	Double_Negative vs Double_Positive	UpRegulated	207	GO:0045292	mRNA cis splicing, via spliceosome	0.00E+00	8.87E-01	3.90E-01	7.10E-01
GO:0000377	RNA splicing, via transesterification reactions with bulged adenosine as nucleophile	BP	0.00E+00	Excitatory	Double_Negative vs Double_Positive	UpRegulated	204	GO:0045292	mRNA cis splicing, via spliceosome	0.00E+00	8.93E-01	3.78E-01	7.47E-01
GO:0000380	alternative mRNA splicing, via spliceosome	BP	1.07E-03	Excitatory	Double_Negative vs Double_Positive	UpRegulated	42	GO:0045292	mRNA cis splicing, via spliceosome	1.07E-03	9.03E-01	3.68E-01	8.25E-01
GO:0000380	alternative mRNA splicing, via spliceosome	BP	4.77E-02	Inhibitory	Double_Negative vs Intermediate	DownRegulated	7	GO:0045292	mRNA cis splicing, via spliceosome	1.07E-03	9.03E-01	3.68E-01	8.25E-01
GO:0000380	alternative mRNA splicing, via spliceosome	BP	4.41E-02	Oligodendrocytes	Double_Negative vs Intermediate	UpRegulated	17	GO:0045292	mRNA cis splicing, via spliceosome	1.07E-03	9.03E-01	3.68E-01	8.25E-01
GO:0000381	regulation of alternative mRNA splicing, via spliceosome	BP	1.03E-03	Excitatory	Double_Negative vs Double_Positive	UpRegulated	37	GO:0031440	regulation of mRNA 3'-end processing	1.03E-03	8.92E-01	5.10E-01	6.38E-01
GO:0000387	spliceosomal snRNP assembly	BP	5.50E-03	Excitatory	Double_Negative vs Double_Positive	UpRegulated	24	GO:0045292	mRNA cis splicing, via spliceosome	5.50E-03	8.93E-01	4.13E-01	6.19E-01
GO:0000398	mRNA splicing, via spliceosome	BP	0.00E+00	Excitatory	Double_Negative vs Double_Positive	UpRegulated	204	GO:0045292	mRNA cis splicing, via spliceosome	0.00E+00	9.00E-01	3.16E-01	9.20E-01
GO:0000422	autophagy of mitochondrion	BP	1.64E-03	Excitatory	Double_Negative vs Double_Positive	UpRegulated	43	GO:1901526	positive regulation of mitophagy	1.64E-03	8.82E-01	5.49E-01	5.00E-01
GO:0000470	maturation of LSU-rRNA	BP	1.57E-02	Excitatory	Double_Negative vs Double_Positive	UpRegulated	15	GO:0000470	maturation of LSU-rRNA	1.57E-02	8.96E-01	5.51E-01	0.00E+00
GO:0000715	nucleotide-excision repair, DNA damage recognition	BP	5.24E-04	Excitatory	Double_Negative vs Double_Positive	UpRegulated	19	GO:0006298	mismatch repair	5.24E-04	8.66E-01	3.74E-01	6.84E-01
GO:0000723	telomere maintenance	BP	4.83E-05	Excitatory	Double_Negative vs Double_Positive	UpRegulated	77	GO:0006298	mismatch repair	4.83E-05	8.54E-01	4.53E-01	5.17E-01
GO:0000956	nuclear-transcribed mRNA catabolic process	BP	1.28E-04	Astrocytes	Double_Negative vs Intermediate	UpRegulated	35	GO:0043488	regulation of mRNA stability	1.28E-04	8.87E-01	2.92E-01	7.22E-01
GO:0000956	nuclear-transcribed mRNA catabolic process	BP	2.08E-02	Excitatory	Double_Negative vs Double_Positive	DownRegulated	20	GO:0043488	regulation of mRNA stability	1.28E-04	8.87E-01	2.92E-01	7.22E-01
GO:0000956	nuclear-transcribed mRNA catabolic process	BP	5.50E-08	Excitatory	Double_Negative vs Double_Positive	UpRegulated	117	GO:0043488	regulation of mRNA stability	1.28E-04	8.87E-01	2.92E-01	7.22E-01
GO:0000956	nuclear-transcribed mRNA catabolic process	BP	5.51E-03	Microglia	Intermediate vs Double_Positive	UpRegulated	5	GO:0043488	regulation of mRNA stability	1.28E-04	8.87E-01	2.92E-01	7.22E-01
GO:0000956	nuclear-transcribed mRNA catabolic process	BP	4.13E-10	Oligodendrocytes	Double_Negative vs Double_Positive	UpRegulated	42	GO:0043488	regulation of mRNA stability	1.28E-04	8.87E-01	2.92E-01	7.22E-01
GO:0000956	nuclear-transcribed mRNA catabolic process	BP	0.00E+00	OPC	Double_Negative vs Intermediate	DownRegulated	23	GO:0043488	regulation of mRNA stability	1.28E-04	8.87E-01	2.92E-01	7.22E-01
GO:0000956	nuclear-transcribed mRNA catabolic process	BP	0.00E+00	OPC	Double_Negative vs Intermediate	UpRegulated	31	GO:0043488	regulation of mRNA stability	1.28E-04	8.87E-01	2.92E-01	7.22E-01
GO:0000956	nuclear-transcribed mRNA catabolic process	BP	2.17E-02	OPC	Intermediate vs Double_Positive	DownRegulated	9	GO:0043488	regulation of mRNA stability	1.28E-04	8.87E-01	2.92E-01	7.22E-01
GO:0001501	skeletal system development	BP	3.84E-02	Astrocytes	Double_Negative vs Intermediate	UpRegulated	43	GO:0007507	heart development	3.84E-02	9.29E-01	5.08E-01	5.83E-01
GO:0001678	cellular glucose homeostasis	BP	1.70E-02	Excitatory	Double_Negative vs Intermediate	DownRegulated	13	GO:0033500	carbohydrate homeostasis	1.70E-02	9.02E-01	5.68E-01	6.03E-01
GO:0001764	neuron migration	BP	1.10E-02	Astrocytes	Double_Negative vs Intermediate	UpRegulated	22	GO:0021953	central nervous system neuron differentiation	1.10E-02	9.06E-01	5.90E-01	5.67E-01
GO:0001764	neuron migration	BP	3.75E-03	Excitatory	Double_Negative vs Intermediate	DownRegulated	15	GO:0021953	central nervous system neuron differentiation	1.10E-02	9.06E-01	5.90E-01	5.67E-01
GO:0001881	receptor recycling	BP	1.82E-02	Excitatory	Double_Negative vs Intermediate	DownRegulated	6	GO:0001881	receptor recycling	1.82E-02	8.73E-01	4.99E-01	0.00E+00
GO:0001919	regulation of receptor recycling	BP	3.56E-03	Excitatory	Double_Negative vs Intermediate	DownRegulated	6	GO:0001881	receptor recycling	3.56E-03	8.39E-01	5.38E-01	5.86E-01
GO:0001921	positive regulation of receptor recycling	BP	2.64E-03	Excitatory	Double_Negative vs Intermediate	DownRegulated	5	GO:0001881	receptor recycling	2.64E-03	8.65E-01	5.95E-01	4.74E-01
GO:0001933	negative regulation of protein phosphorylation	BP	2.15E-02	Excitatory	Double_Negative vs Intermediate	DownRegulated	25	GO:0031398	positive regulation of protein ubiquitination	2.15E-02	9.01E-01	5.43E-01	3.82E-01
GO:0001953	negative regulation of cell-matrix adhesion	BP	2.10E-02	Excitatory	Double_Negative vs Intermediate	DownRegulated	6	GO:0001953	negative regulation of cell-matrix adhesion	2.10E-02	9.11E-01	1.00E+00	0.00E+00
GO:0001953	negative regulation of cell-matrix adhesion	BP	4.18E-02	Inhibitory	Double_Negative vs Intermediate	DownRegulated	5	GO:0001953	negative regulation of cell-matrix adhesion	2.10E-02	9.11E-01	1.00E+00	0.00E+00
GO:0001956	positive regulation of neurotransmitter secretion	BP	1.38E-02	Excitatory	Double_Negative vs Intermediate	DownRegulated	5	GO:0048791	calcium ion-regulated exocytosis of neurotransmitter	1.38E-02	9.01E-01	5.11E-01	5.09E-01
GO:0002026	regulation of the force of heart contraction	BP	5.35E-03	Excitatory	Double_Negative vs Intermediate	DownRegulated	6	GO:0010882	regulation of cardiac muscle contraction by calcium ion signaling	5.35E-03	9.12E-01	5.44E-01	4.68E-01
GO:0002028	regulation of sodium ion transport	BP	2.85E-02	Excitatory	Double_Negative vs Double_Positive	DownRegulated	11	GO:1902307	positive regulation of sodium ion transmembrane transport	2.85E-02	8.98E-01	5.67E-01	4.93E-01
GO:0002181	cytoplasmic translation	BP	9.83E-06	Excitatory	Double_Negative vs Double_Positive	UpRegulated	56	GO:0006487	protein N-linked glycosylation	9.83E-06	8.91E-01	3.36E-01	5.01E-01
GO:0002181	cytoplasmic translation	BP	6.18E-07	OPC	Double_Negative vs Intermediate	UpRegulated	13	GO:0006487	protein N-linked glycosylation	9.83E-06	8.91E-01	3.36E-01	5.01E-01
GO:0002181	cytoplasmic translation	BP	5.06E-03	OPC	Intermediate vs Double_Positive	DownRegulated	7	GO:0006487	protein N-linked glycosylation	9.83E-06	8.91E-01	3.36E-01	5.01E-01
GO:0002204	somatic recombination of immunoglobulin genes involved in immune response	BP	1.54E-02	Excitatory	Double_Negative vs Double_Positive	UpRegulated	24	GO:0045191	regulation of isotype switching	1.54E-02	9.06E-01	4.52E-01	5.75E-01
GO:0002208	somatic diversification of immunoglobulins involved in immune response	BP	1.54E-02	Excitatory	Double_Negative vs Double_Positive	UpRegulated	24	GO:0016445	somatic diversification of immunoglobulins	1.54E-02	9.34E-01	6.29E-01	7.43E-01
GO:0002275	myeloid cell activation involved in immune response	BP	1.77E-02	Excitatory	Double_Negative vs Intermediate	DownRegulated	31	GO:0002275	myeloid cell activation involved in immune response	1.77E-02	9.22E-01	1.00E+00	0.00E+00
GO:0002431	Fc receptor mediated stimulatory signaling pathway	BP	8.40E-03	Excitatory	Double_Negative vs Intermediate	DownRegulated	10	GO:0002764	immune response-regulating signaling pathway	8.40E-03	9.02E-01	4.15E-01	7.27E-01
GO:0002431	Fc receptor mediated stimulatory signaling pathway	BP	5.55E-03	Inhibitory	Double_Negative vs Intermediate	DownRegulated	9	GO:0002764	immune response-regulating signaling pathway	8.40E-03	9.02E-01	4.15E-01	7.27E-01
GO:0002433	immune response-regulating cell surface receptor signaling pathway involved in phagocytosis	BP	5.34E-03	Excitatory	Double_Negative vs Intermediate	DownRegulated	10	GO:0002764	immune response-regulating signaling pathway	5.34E-03	8.67E-01	3.97E-01	7.20E-01
GO:0002433	immune response-regulating cell surface receptor signaling pathway involved in phagocytosis	BP	3.89E-03	Inhibitory	Double_Negative vs Intermediate	DownRegulated	9	GO:0002764	immune response-regulating signaling pathway	5.34E-03	8.67E-01	3.97E-01	7.20E-01
GO:0002444	myeloid leukocyte mediated immunity	BP	3.69E-02	Excitatory	Double_Negative vs Intermediate	DownRegulated	30	GO:0002444	myeloid leukocyte mediated immunity	3.69E-02	9.46E-01	1.00E+00	0.00E+00
GO:0002478	antigen processing and presentation of exogenous peptide antigen	BP	1.34E-03	Excitatory	Double_Negative vs Intermediate	DownRegulated	14	GO:0048002	antigen processing and presentation of peptide antigen	1.34E-03	9.48E-01	4.74E-01	7.17E-01
GO:0002478	antigen processing and presentation of exogenous peptide antigen	BP	1.16E-02	Inhibitory	Double_Negative vs Intermediate	DownRegulated	10	GO:0048002	antigen processing and presentation of peptide antigen	1.34E-03	9.48E-01	4.74E-01	7.17E-01
GO:0002495	antigen processing and presentation of peptide antigen via MHC class II	BP	7.86E-04	Excitatory	Double_Negative vs Intermediate	DownRegulated	13	GO:0048002	antigen processing and presentation of peptide antigen	7.86E-04	9.48E-01	4.74E-01	7.17E-01
GO:0002495	antigen processing and presentation of peptide antigen via MHC class II	BP	1.16E-02	Inhibitory	Double_Negative vs Intermediate	DownRegulated	9	GO:0048002	antigen processing and presentation of peptide antigen	7.86E-04	9.48E-01	4.74E-01	7.17E-01
GO:0002504	antigen processing and presentation of peptide or polysaccharide antigen via MHC class II	BP	8.59E-04	Excitatory	Double_Negative vs Intermediate	DownRegulated	13	GO:0048002	antigen processing and presentation of peptide antigen	8.59E-04	9.30E-01	4.75E-01	6.05E-01
GO:0002504	antigen processing and presentation of peptide or polysaccharide antigen via MHC class II	BP	1.20E-02	Inhibitory	Double_Negative vs Intermediate	DownRegulated	9	GO:0048002	antigen processing and presentation of peptide antigen	8.59E-04	9.30E-01	4.75E-01	6.05E-01
GO:0002562	somatic diversification of immune receptors via germline recombination within a single locus	BP	1.50E-02	Excitatory	Double_Negative vs Double_Positive	UpRegulated	31	GO:0045191	regulation of isotype switching	1.50E-02	8.75E-01	4.52E-01	4.00E-01
GO:0002764	immune response-regulating signaling pathway	BP	3.72E-02	Excitatory	Double_Negative vs Intermediate	DownRegulated	27	GO:0002764	immune response-regulating signaling pathway	3.72E-02	8.58E-01	3.27E-01	0.00E+00
GO:0002764	immune response-regulating signaling pathway	BP	3.44E-02	Inhibitory	Double_Negative vs Intermediate	DownRegulated	20	GO:0002764	immune response-regulating signaling pathway	3.72E-02	8.58E-01	3.27E-01	0.00E+00
GO:0002768	immune response-regulating cell surface receptor signaling pathway	BP	1.39E-02	Excitatory	Double_Negative vs Intermediate	DownRegulated	22	GO:0002764	immune response-regulating signaling pathway	1.39E-02	8.77E-01	2.86E-01	8.88E-01
GO:0002790	peptide secretion	BP	3.04E-02	Excitatory	Double_Negative vs Intermediate	DownRegulated	31	GO:0002790	peptide secretion	3.04E-02	9.15E-01	5.47E-01	0.00E+00
GO:0003012	muscle system process	BP	2.97E-02	Astrocytes	Double_Negative vs Intermediate	DownRegulated	22	GO:0003298	physiological muscle hypertrophy	2.97E-02	9.17E-01	3.86E-01	6.89E-01
GO:0003013	circulatory system process	BP	1.35E-02	Excitatory	Double_Negative vs Double_Positive	DownRegulated	34	GO:0050885	neuromuscular process controlling balance	1.35E-02	9.20E-01	5.70E-01	4.17E-01
GO:0003298	physiological muscle hypertrophy	BP	4.72E-02	Astrocytes	Double_Negative vs Intermediate	DownRegulated	5	GO:0003298	physiological muscle hypertrophy	4.72E-02	9.45E-01	4.75E-01	0.00E+00
GO:0003299	muscle hypertrophy in response to stress	BP	1.16E-02	Excitatory	Double_Negative vs Intermediate	DownRegulated	5	GO:0043500	muscle adaptation	1.16E-02	9.28E-01	4.87E-01	7.25E-01
GO:0003300	cardiac muscle hypertrophy	BP	6.38E-03	Excitatory	Double_Negative vs Intermediate	DownRegulated	10	GO:0003298	physiological muscle hypertrophy	6.38E-03	9.52E-01	4.99E-01	5.50E-01
GO:0003301	physiological cardiac muscle hypertrophy	BP	4.72E-02	Astrocytes	Double_Negative vs Intermediate	DownRegulated	5	GO:0003301	physiological cardiac muscle hypertrophy	4.72E-02	9.55E-01	6.52E-01	0.00E+00
GO:0006007	glucose catabolic process	BP	1.20E-03	Inhibitory	Intermediate vs Double_Positive	UpRegulated	6	GO:0046365	monosaccharide catabolic process	1.20E-03	9.48E-01	4.03E-01	7.65E-01
GO:0006090	pyruvate metabolic process	BP	3.44E-02	Inhibitory	Intermediate vs Double_Positive	UpRegulated	7	GO:0006090	pyruvate metabolic process	3.44E-02	9.13E-01	5.48E-01	0.00E+00
GO:0006091	generation of precursor metabolites and energy	BP	1.06E-04	Excitatory	Double_Negative vs Double_Positive	UpRegulated	202	GO:0006122	mitochondrial electron transport, ubiquinol to cytochrome c	1.06E-04	8.34E-01	4.45E-01	4.33E-01
GO:0006091	generation of precursor metabolites and energy	BP	2.99E-03	OPC	Double_Negative vs Intermediate	UpRegulated	20	GO:0006122	mitochondrial electron transport, ubiquinol to cytochrome c	1.06E-04	8.34E-01	4.45E-01	4.33E-01
GO:0006096	glycolytic process	BP	3.02E-02	Inhibitory	Intermediate vs Double_Positive	UpRegulated	6	GO:0046031	ADP metabolic process	3.02E-02	9.10E-01	3.83E-01	6.78E-01
GO:0006099	tricarboxylic acid cycle	BP	5.03E-04	Excitatory	Double_Negative vs Double_Positive	UpRegulated	22	GO:0006122	mitochondrial electron transport, ubiquinol to cytochrome c	5.03E-04	8.81E-01	5.37E-01	3.71E-01
GO:0006101	citrate metabolic process	BP	2.57E-04	Excitatory	Double_Negative vs Double_Positive	UpRegulated	23	GO:0006090	pyruvate metabolic process	2.57E-04	9.14E-01	5.63E-01	5.27E-01
GO:0006119	oxidative phosphorylation	BP	4.26E-13	Excitatory	Double_Negative vs Double_Positive	UpRegulated	75	GO:0006122	mitochondrial electron transport, ubiquinol to cytochrome c	4.26E-13	8.76E-01	4.99E-01	6.48E-01
GO:0006119	oxidative phosphorylation	BP	2.75E-02	Microglia	Double_Negative vs Intermediate	UpRegulated	9	GO:0006122	mitochondrial electron transport, ubiquinol to cytochrome c	4.26E-13	8.76E-01	4.99E-01	6.48E-01
GO:0006119	oxidative phosphorylation	BP	3.05E-04	OPC	Double_Negative vs Intermediate	UpRegulated	11	GO:0006122	mitochondrial electron transport, ubiquinol to cytochrome c	4.26E-13	8.76E-01	4.99E-01	6.48E-01
GO:0006120	mitochondrial electron transport, NADH to ubiquinone	BP	6.90E-08	Excitatory	Double_Negative vs Double_Positive	UpRegulated	33	GO:0006122	mitochondrial electron transport, ubiquinol to cytochrome c	6.90E-08	9.24E-01	4.42E-01	8.43E-01
GO:0006120	mitochondrial electron transport, NADH to ubiquinone	BP	3.95E-02	Microglia	Double_Negative vs Intermediate	UpRegulated	6	GO:0006122	mitochondrial electron transport, ubiquinol to cytochrome c	6.90E-08	9.24E-01	4.42E-01	8.43E-01
GO:0006122	mitochondrial electron transport, ubiquinol to cytochrome c	BP	2.81E-02	Excitatory	Double_Negative vs Double_Positive	UpRegulated	10	GO:0006122	mitochondrial electron transport, ubiquinol to cytochrome c	2.81E-02	9.24E-01	4.42E-01	0.00E+00
GO:0006122	mitochondrial electron transport, ubiquinol to cytochrome c	BP	7.54E-03	OPC	Double_Negative vs Intermediate	UpRegulated	4	GO:0006122	mitochondrial electron transport, ubiquinol to cytochrome c	2.81E-02	9.24E-01	4.42E-01	0.00E+00
GO:0006163	purine nucleotide metabolic process	BP	3.78E-05	Excitatory	Double_Negative vs Double_Positive	UpRegulated	222	GO:0046031	ADP metabolic process	3.78E-05	8.79E-01	4.02E-01	7.38E-01
GO:0006260	DNA replication	BP	6.95E-03	Excitatory	Double_Negative vs Double_Positive	UpRegulated	124	GO:0006487	protein N-linked glycosylation	6.95E-03	8.80E-01	5.50E-01	4.79E-01
GO:0006278	RNA-dependent DNA biosynthetic process	BP	1.94E-05	Excitatory	Double_Negative vs Double_Positive	UpRegulated	47	GO:0032968	positive regulation of transcription elongation by RNA polymerase II	1.94E-05	8.86E-01	3.98E-01	4.27E-01
GO:0006281	DNA repair	BP	2.37E-08	Excitatory	Double_Negative vs Double_Positive	UpRegulated	251	GO:0006298	mismatch repair	2.37E-08	8.65E-01	2.87E-01	9.32E-01
GO:0006283	transcription-coupled nucleotide-excision repair	BP	3.49E-07	Excitatory	Double_Negative vs Double_Positive	UpRegulated	52	GO:0006298	mismatch repair	3.49E-07	8.82E-01	3.54E-01	7.81E-01
GO:0006289	nucleotide-excision repair	BP	4.75E-06	Excitatory	Double_Negative vs Double_Positive	UpRegulated	68	GO:0006298	mismatch repair	4.75E-06	8.74E-01	2.99E-01	8.50E-01
GO:0006294	nucleotide-excision repair, preincision complex assembly	BP	2.20E-02	Excitatory	Double_Negative vs Double_Positive	UpRegulated	19	GO:0006298	mismatch repair	2.20E-02	8.83E-01	4.55E-01	6.20E-01
GO:0006297	nucleotide-excision repair, DNA gap filling	BP	1.35E-03	Excitatory	Double_Negative vs Double_Positive	UpRegulated	19	GO:0006298	mismatch repair	1.35E-03	8.69E-01	3.13E-01	8.18E-01
GO:0006298	mismatch repair	BP	3.56E-02	Excitatory	Double_Negative vs Double_Positive	UpRegulated	18	GO:0006298	mismatch repair	3.56E-02	8.75E-01	3.50E-01	0.00E+00
GO:0006301	postreplication repair	BP	9.36E-04	Excitatory	Double_Negative vs Double_Positive	UpRegulated	33	GO:0006298	mismatch repair	9.36E-04	8.75E-01	3.50E-01	8.50E-01
GO:0006310	DNA recombination	BP	1.18E-02	Excitatory	Double_Negative vs Double_Positive	UpRegulated	114	GO:0045191	regulation of isotype switching	1.18E-02	8.58E-01	5.14E-01	3.23E-01
GO:0006353	DNA-templated transcription, termination	BP	4.47E-04	Excitatory	Double_Negative vs Double_Positive	UpRegulated	46	GO:0032968	positive regulation of transcription elongation by RNA polymerase II	4.47E-04	8.90E-01	3.34E-01	5.67E-01
GO:0006354	DNA-templated transcription, elongation	BP	1.07E-05	Excitatory	Double_Negative vs Double_Positive	UpRegulated	60	GO:0032968	positive regulation of transcription elongation by RNA polymerase II	1.07E-05	8.90E-01	3.24E-01	6.22E-01
GO:0006359	regulation of transcription by RNA polymerase III	BP	1.83E-02	Excitatory	Double_Negative vs Intermediate	UpRegulated	16	GO:0032968	positive regulation of transcription elongation by RNA polymerase II	1.83E-02	8.84E-01	4.23E-01	6.52E-01
GO:0006364	rRNA processing	BP	1.14E-09	Excitatory	Double_Negative vs Double_Positive	UpRegulated	120	GO:0000470	maturation of LSU-rRNA	1.14E-09	8.91E-01	5.73E-01	8.90E-01
GO:0006364	rRNA processing	BP	6.91E-03	OPC	Double_Negative vs Intermediate	DownRegulated	9	GO:0000470	maturation of LSU-rRNA	1.14E-09	8.91E-01	5.73E-01	8.90E-01
GO:0006368	transcription elongation from RNA polymerase II promoter	BP	1.75E-04	Excitatory	Double_Negative vs Double_Positive	UpRegulated	51	GO:0032968	positive regulation of transcription elongation by RNA polymerase II	1.75E-04	8.97E-01	3.79E-01	6.44E-01
GO:0006369	termination of RNA polymerase II transcription	BP	3.01E-03	Excitatory	Double_Negative vs Double_Positive	UpRegulated	24	GO:0032968	positive regulation of transcription elongation by RNA polymerase II	3.01E-03	8.98E-01	3.93E-01	5.30E-01
GO:0006376	mRNA splice site selection	BP	1.12E-03	Excitatory	Double_Negative vs Double_Positive	UpRegulated	22	GO:0045292	mRNA cis splicing, via spliceosome	1.12E-03	8.92E-01	4.39E-01	5.54E-01
GO:0006378	mRNA polyadenylation	BP	3.91E-03	Excitatory	Double_Negative vs Double_Positive	UpRegulated	29	GO:0031440	regulation of mRNA 3'-end processing	3.91E-03	9.00E-01	4.95E-01	6.37E-01
GO:0006383	transcription by RNA polymerase III	BP	1.02E-03	Excitatory	Double_Negative vs Double_Positive	UpRegulated	36	GO:0032968	positive regulation of transcription elongation by RNA polymerase II	1.02E-03	8.83E-01	3.57E-01	5.16E-01
GO:0006384	transcription initiation from RNA polymerase III promoter	BP	2.81E-02	Excitatory	Double_Negative vs Double_Positive	UpRegulated	10	GO:0032968	positive regulation of transcription elongation by RNA polymerase II	2.81E-02	8.98E-01	3.95E-01	4.83E-01
GO:0006397	mRNA processing	BP	0.00E+00	Excitatory	Double_Negative vs Double_Positive	UpRegulated	281	GO:0031440	regulation of mRNA 3'-end processing	0.00E+00	8.82E-01	4.26E-01	6.44E-01
GO:0006397	mRNA processing	BP	4.98E-04	Oligodendrocytes	Double_Negative vs Intermediate	UpRegulated	81	GO:0031440	regulation of mRNA 3'-end processing	0.00E+00	8.82E-01	4.26E-01	6.44E-01
GO:0006397	mRNA processing	BP	2.80E-02	Oligodendrocytes	Double_Negative vs Double_Positive	UpRegulated	49	GO:0031440	regulation of mRNA 3'-end processing	0.00E+00	8.82E-01	4.26E-01	6.44E-01
GO:0006399	tRNA metabolic process	BP	2.81E-03	Excitatory	Double_Negative vs Double_Positive	UpRegulated	82	GO:0031440	regulation of mRNA 3'-end processing	2.81E-03	8.84E-01	5.02E-01	3.66E-01
GO:0006401	RNA catabolic process	BP	7.04E-03	Astrocytes	Double_Negative vs Intermediate	UpRegulated	42	GO:0043488	regulation of mRNA stability	7.04E-03	8.87E-01	3.40E-01	6.40E-01
GO:0006401	RNA catabolic process	BP	2.79E-02	Excitatory	Double_Negative vs Intermediate	DownRegulated	23	GO:0043488	regulation of mRNA stability	7.04E-03	8.87E-01	3.40E-01	6.40E-01
GO:0006401	RNA catabolic process	BP	1.37E-08	Excitatory	Double_Negative vs Double_Positive	UpRegulated	178	GO:0043488	regulation of mRNA stability	7.04E-03	8.87E-01	3.40E-01	6.40E-01
GO:0006401	RNA catabolic process	BP	3.02E-02	Inhibitory	Intermediate vs Double_Positive	UpRegulated	13	GO:0043488	regulation of mRNA stability	7.04E-03	8.87E-01	3.40E-01	6.40E-01
GO:0006401	RNA catabolic process	BP	3.63E-02	Microglia	Intermediate vs Double_Positive	UpRegulated	5	GO:0043488	regulation of mRNA stability	7.04E-03	8.87E-01	3.40E-01	6.40E-01
GO:0006401	RNA catabolic process	BP	1.59E-08	Oligodendrocytes	Double_Negative vs Double_Positive	UpRegulated	52	GO:0043488	regulation of mRNA stability	7.04E-03	8.87E-01	3.40E-01	6.40E-01
GO:0006401	RNA catabolic process	BP	8.69E-14	OPC	Double_Negative vs Intermediate	DownRegulated	23	GO:0043488	regulation of mRNA stability	7.04E-03	8.87E-01	3.40E-01	6.40E-01
GO:0006401	RNA catabolic process	BP	0.00E+00	OPC	Double_Negative vs Intermediate	UpRegulated	35	GO:0043488	regulation of mRNA stability	7.04E-03	8.87E-01	3.40E-01	6.40E-01
GO:0006402	mRNA catabolic process	BP	1.21E-03	Astrocytes	Double_Negative vs Intermediate	UpRegulated	42	GO:0043488	regulation of mRNA stability	1.21E-03	8.87E-01	2.88E-01	7.83E-01
GO:0006402	mRNA catabolic process	BP	2.18E-02	Excitatory	Double_Negative vs Intermediate	DownRegulated	22	GO:0043488	regulation of mRNA stability	1.21E-03	8.87E-01	2.88E-01	7.83E-01
GO:0006402	mRNA catabolic process	BP	6.36E-09	Excitatory	Double_Negative vs Double_Positive	UpRegulated	167	GO:0043488	regulation of mRNA stability	1.21E-03	8.87E-01	2.88E-01	7.83E-01
GO:0006402	mRNA catabolic process	BP	2.04E-02	Inhibitory	Intermediate vs Double_Positive	UpRegulated	13	GO:0043488	regulation of mRNA stability	1.21E-03	8.87E-01	2.88E-01	7.83E-01
GO:0006402	mRNA catabolic process	BP	2.65E-02	Microglia	Intermediate vs Double_Positive	UpRegulated	5	GO:0043488	regulation of mRNA stability	1.21E-03	8.87E-01	2.88E-01	7.83E-01
GO:0006402	mRNA catabolic process	BP	9.79E-10	Oligodendrocytes	Double_Negative vs Double_Positive	UpRegulated	52	GO:0043488	regulation of mRNA stability	1.21E-03	8.87E-01	2.88E-01	7.83E-01
GO:0006402	mRNA catabolic process	BP	0.00E+00	OPC	Double_Negative vs Intermediate	DownRegulated	23	GO:0043488	regulation of mRNA stability	1.21E-03	8.87E-01	2.88E-01	7.83E-01
GO:0006402	mRNA catabolic process	BP	0.00E+00	OPC	Double_Negative vs Intermediate	UpRegulated	35	GO:0043488	regulation of mRNA stability	1.21E-03	8.87E-01	2.88E-01	7.83E-01
GO:0006403	RNA localization	BP	7.84E-09	Excitatory	Double_Negative vs Double_Positive	UpRegulated	130	GO:0090672	telomerase RNA localization	7.84E-09	9.00E-01	4.40E-01	8.12E-01
GO:0006405	RNA export from nucleus	BP	4.71E-06	Excitatory	Double_Negative vs Double_Positive	UpRegulated	78	GO:0046831	regulation of RNA export from nucleus	4.71E-06	9.03E-01	4.37E-01	7.39E-01
GO:0006406	mRNA export from nucleus	BP	3.72E-04	Excitatory	Double_Negative vs Double_Positive	UpRegulated	60	GO:0046831	regulation of RNA export from nucleus	3.72E-04	8.97E-01	5.89E-01	5.11E-01
GO:0006413	translational initiation	BP	6.91E-04	Astrocytes	Double_Negative vs Intermediate	UpRegulated	31	GO:0006487	protein N-linked glycosylation	6.91E-04	8.59E-01	3.21E-01	5.35E-01
GO:0006413	translational initiation	BP	3.57E-03	Excitatory	Double_Negative vs Intermediate	DownRegulated	18	GO:0006487	protein N-linked glycosylation	6.91E-04	8.59E-01	3.21E-01	5.35E-01
GO:0006413	translational initiation	BP	3.04E-09	Excitatory	Double_Negative vs Double_Positive	UpRegulated	113	GO:0006487	protein N-linked glycosylation	6.91E-04	8.59E-01	3.21E-01	5.35E-01
GO:0006413	translational initiation	BP	4.70E-03	Microglia	Intermediate vs Double_Positive	UpRegulated	5	GO:0006487	protein N-linked glycosylation	6.91E-04	8.59E-01	3.21E-01	5.35E-01
GO:0006413	translational initiation	BP	4.16E-07	Oligodendrocytes	Double_Negative vs Double_Positive	UpRegulated	35	GO:0006487	protein N-linked glycosylation	6.91E-04	8.59E-01	3.21E-01	5.35E-01
GO:0006413	translational initiation	BP	0.00E+00	OPC	Double_Negative vs Intermediate	DownRegulated	23	GO:0006487	protein N-linked glycosylation	6.91E-04	8.59E-01	3.21E-01	5.35E-01
GO:0006413	translational initiation	BP	0.00E+00	OPC	Double_Negative vs Intermediate	UpRegulated	31	GO:0006487	protein N-linked glycosylation	6.91E-04	8.59E-01	3.21E-01	5.35E-01
GO:0006413	translational initiation	BP	4.10E-03	OPC	Intermediate vs Double_Positive	DownRegulated	10	GO:0006487	protein N-linked glycosylation	6.91E-04	8.59E-01	3.21E-01	5.35E-01
GO:0006414	translational elongation	BP	2.26E-08	Excitatory	Double_Negative vs Double_Positive	UpRegulated	83	GO:0006487	protein N-linked glycosylation	2.26E-08	8.86E-01	3.13E-01	5.31E-01
GO:0006414	translational elongation	BP	4.80E-02	OPC	Double_Negative vs Intermediate	UpRegulated	9	GO:0006487	protein N-linked glycosylation	2.26E-08	8.86E-01	3.13E-01	5.31E-01
GO:0006415	translational termination	BP	9.33E-08	Excitatory	Double_Negative vs Double_Positive	UpRegulated	66	GO:0006487	protein N-linked glycosylation	9.33E-08	8.88E-01	3.70E-01	4.45E-01
GO:0006417	regulation of translation	BP	6.90E-08	Excitatory	Double_Negative vs Double_Positive	UpRegulated	170	GO:0035278	miRNA-mediated gene silencing by inhibition of translation	6.90E-08	8.85E-01	2.37E-01	7.56E-01
GO:0006417	regulation of translation	BP	4.07E-02	OPC	Double_Negative vs Intermediate	UpRegulated	15	GO:0035278	miRNA-mediated gene silencing by inhibition of translation	6.90E-08	8.85E-01	2.37E-01	7.56E-01
GO:0006446	regulation of translational initiation	BP	2.16E-02	Excitatory	Double_Negative vs Double_Positive	UpRegulated	40	GO:0035278	miRNA-mediated gene silencing by inhibition of translation	2.16E-02	8.74E-01	2.80E-01	6.78E-01
GO:0006457	protein folding	BP	1.90E-11	Excitatory	Double_Negative vs Double_Positive	UpRegulated	125	GO:0051084	'de novo' post-translational protein folding	1.90E-11	8.26E-01	3.78E-01	6.57E-01
GO:0006457	protein folding	BP	6.60E-03	Inhibitory	Double_Negative vs Intermediate	DownRegulated	15	GO:0051084	'de novo' post-translational protein folding	1.90E-11	8.26E-01	3.78E-01	6.57E-01
GO:0006458	'de novo' protein folding	BP	9.05E-03	Excitatory	Double_Negative vs Double_Positive	UpRegulated	23	GO:0051084	'de novo' post-translational protein folding	9.05E-03	8.69E-01	4.51E-01	8.12E-01
GO:0006470	protein dephosphorylation	BP	9.50E-03	Excitatory	Double_Negative vs Intermediate	DownRegulated	23	GO:0000209	protein polyubiquitination	9.50E-03	8.86E-01	4.21E-01	5.42E-01
GO:0006470	protein dephosphorylation	BP	4.65E-02	Oligodendrocytes	Double_Negative vs Intermediate	UpRegulated	48	GO:0000209	protein polyubiquitination	9.50E-03	8.86E-01	4.21E-01	5.42E-01
GO:0006473	protein acetylation	BP	4.30E-03	Excitatory	Double_Negative vs Double_Positive	UpRegulated	91	GO:2000756	regulation of peptidyl-lysine acetylation	4.30E-03	8.88E-01	3.51E-01	5.89E-01
GO:0006475	internal protein amino acid acetylation	BP	8.70E-03	Excitatory	Double_Negative vs Double_Positive	UpRegulated	78	GO:2000756	regulation of peptidyl-lysine acetylation	8.70E-03	8.96E-01	3.94E-01	5.00E-01
GO:0006479	protein methylation	BP	1.07E-02	Excitatory	Intermediate vs Double_Positive	DownRegulated	15	GO:0000209	protein polyubiquitination	1.07E-02	8.77E-01	4.12E-01	5.31E-01
GO:0006479	protein methylation	BP	2.24E-02	Oligodendrocytes	Double_Negative vs Intermediate	UpRegulated	32	GO:0000209	protein polyubiquitination	1.07E-02	8.77E-01	4.12E-01	5.31E-01
GO:0006487	protein N-linked glycosylation	BP	4.01E-02	Excitatory	Double_Negative vs Double_Positive	UpRegulated	39	GO:0006487	protein N-linked glycosylation	4.01E-02	9.01E-01	5.75E-01	0.00E+00
GO:0006515	protein quality control for misfolded or incompletely synthesized proteins	BP	1.17E-02	Excitatory	Double_Negative vs Double_Positive	UpRegulated	18	GO:0061684	chaperone-mediated autophagy	1.17E-02	8.96E-01	4.66E-01	6.18E-01
GO:0006517	protein deglycosylation	BP	9.38E-04	Excitatory	Double_Negative vs Double_Positive	UpRegulated	21	GO:0000209	protein polyubiquitination	9.38E-04	8.77E-01	3.56E-01	6.02E-01
GO:0006605	protein targeting	BP	3.91E-02	Astrocytes	Double_Negative vs Intermediate	UpRegulated	45	GO:0030150	protein import into mitochondrial matrix	3.91E-02	8.78E-01	3.26E-01	5.85E-01
GO:0006605	protein targeting	BP	1.55E-03	Excitatory	Double_Negative vs Intermediate	DownRegulated	31	GO:0030150	protein import into mitochondrial matrix	3.91E-02	8.78E-01	3.26E-01	5.85E-01
GO:0006605	protein targeting	BP	0.00E+00	Excitatory	Double_Negative vs Double_Positive	UpRegulated	235	GO:0030150	protein import into mitochondrial matrix	3.91E-02	8.78E-01	3.26E-01	5.85E-01
GO:0006605	protein targeting	BP	2.30E-02	Inhibitory	Intermediate vs Double_Positive	UpRegulated	15	GO:0030150	protein import into mitochondrial matrix	3.91E-02	8.78E-01	3.26E-01	5.85E-01
GO:0006605	protein targeting	BP	7.08E-03	Microglia	Intermediate vs Double_Positive	UpRegulated	6	GO:0030150	protein import into mitochondrial matrix	3.91E-02	8.78E-01	3.26E-01	5.85E-01
GO:0006605	protein targeting	BP	4.16E-07	Oligodendrocytes	Double_Negative vs Double_Positive	UpRegulated	56	GO:0030150	protein import into mitochondrial matrix	3.91E-02	8.78E-01	3.26E-01	5.85E-01
GO:0006605	protein targeting	BP	0.00E+00	OPC	Double_Negative vs Intermediate	DownRegulated	26	GO:0030150	protein import into mitochondrial matrix	3.91E-02	8.78E-01	3.26E-01	5.85E-01
GO:0006605	protein targeting	BP	0.00E+00	OPC	Double_Negative vs Intermediate	UpRegulated	38	GO:0030150	protein import into mitochondrial matrix	3.91E-02	8.78E-01	3.26E-01	5.85E-01
GO:0006605	protein targeting	BP	3.28E-04	OPC	Intermediate vs Double_Positive	DownRegulated	17	GO:0030150	protein import into mitochondrial matrix	3.91E-02	8.78E-01	3.26E-01	5.85E-01
GO:0006611	protein export from nucleus	BP	1.97E-06	Excitatory	Double_Negative vs Double_Positive	UpRegulated	100	GO:0030150	protein import into mitochondrial matrix	1.97E-06	8.89E-01	4.10E-01	4.88E-01
GO:0006612	protein targeting to membrane	BP	1.18E-03	Astrocytes	Double_Negative vs Intermediate	UpRegulated	30	GO:0030150	protein import into mitochondrial matrix	1.18E-03	8.89E-01	3.85E-01	5.04E-01
GO:0006612	protein targeting to membrane	BP	6.61E-03	Excitatory	Double_Negative vs Intermediate	DownRegulated	17	GO:0030150	protein import into mitochondrial matrix	1.18E-03	8.89E-01	3.85E-01	5.04E-01
GO:0006612	protein targeting to membrane	BP	1.86E-09	Excitatory	Double_Negative vs Double_Positive	UpRegulated	112	GO:0030150	protein import into mitochondrial matrix	1.18E-03	8.89E-01	3.85E-01	5.04E-01
GO:0006612	protein targeting to membrane	BP	3.95E-03	Microglia	Intermediate vs Double_Positive	UpRegulated	5	GO:0030150	protein import into mitochondrial matrix	1.18E-03	8.89E-01	3.85E-01	5.04E-01
GO:0006612	protein targeting to membrane	BP	3.25E-08	Oligodendrocytes	Double_Negative vs Double_Positive	UpRegulated	36	GO:0030150	protein import into mitochondrial matrix	1.18E-03	8.89E-01	3.85E-01	5.04E-01
GO:0006612	protein targeting to membrane	BP	0.00E+00	OPC	Double_Negative vs Intermediate	DownRegulated	24	GO:0030150	protein import into mitochondrial matrix	1.18E-03	8.89E-01	3.85E-01	5.04E-01
GO:0006612	protein targeting to membrane	BP	0.00E+00	OPC	Double_Negative vs Intermediate	UpRegulated	30	GO:0030150	protein import into mitochondrial matrix	1.18E-03	8.89E-01	3.85E-01	5.04E-01
GO:0006612	protein targeting to membrane	BP	3.28E-04	OPC	Intermediate vs Double_Positive	DownRegulated	12	GO:0030150	protein import into mitochondrial matrix	1.18E-03	8.89E-01	3.85E-01	5.04E-01
GO:0006613	cotranslational protein targeting to membrane	BP	2.78E-07	Astrocytes	Double_Negative vs Intermediate	UpRegulated	27	GO:0030150	protein import into mitochondrial matrix	2.78E-07	8.93E-01	4.14E-01	4.56E-01
GO:0006613	cotranslational protein targeting to membrane	BP	4.56E-03	Excitatory	Double_Negative vs Intermediate	DownRegulated	12	GO:0030150	protein import into mitochondrial matrix	2.78E-07	8.93E-01	4.14E-01	4.56E-01
GO:0006613	cotranslational protein targeting to membrane	BP	4.18E-09	Excitatory	Double_Negative vs Double_Positive	UpRegulated	68	GO:0030150	protein import into mitochondrial matrix	2.78E-07	8.93E-01	4.14E-01	4.56E-01
GO:0006613	cotranslational protein targeting to membrane	BP	3.20E-02	Inhibitory	Double_Negative vs Intermediate	DownRegulated	9	GO:0030150	protein import into mitochondrial matrix	2.78E-07	8.93E-01	4.14E-01	4.56E-01
GO:0006613	cotranslational protein targeting to membrane	BP	3.02E-02	Inhibitory	Intermediate vs Double_Positive	UpRegulated	7	GO:0030150	protein import into mitochondrial matrix	2.78E-07	8.93E-01	4.14E-01	4.56E-01
GO:0006613	cotranslational protein targeting to membrane	BP	9.23E-04	Microglia	Intermediate vs Double_Positive	UpRegulated	5	GO:0030150	protein import into mitochondrial matrix	2.78E-07	8.93E-01	4.14E-01	4.56E-01
GO:0006613	cotranslational protein targeting to membrane	BP	3.28E-11	Oligodendrocytes	Double_Negative vs Double_Positive	UpRegulated	30	GO:0030150	protein import into mitochondrial matrix	2.78E-07	8.93E-01	4.14E-01	4.56E-01
GO:0006613	cotranslational protein targeting to membrane	BP	0.00E+00	OPC	Double_Negative vs Intermediate	DownRegulated	24	GO:0030150	protein import into mitochondrial matrix	2.78E-07	8.93E-01	4.14E-01	4.56E-01
GO:0006613	cotranslational protein targeting to membrane	BP	0.00E+00	OPC	Double_Negative vs Intermediate	UpRegulated	29	GO:0030150	protein import into mitochondrial matrix	2.78E-07	8.93E-01	4.14E-01	4.56E-01
GO:0006613	cotranslational protein targeting to membrane	BP	3.74E-04	OPC	Intermediate vs Double_Positive	DownRegulated	9	GO:0030150	protein import into mitochondrial matrix	2.78E-07	8.93E-01	4.14E-01	4.56E-01
GO:0006614	SRP-dependent cotranslational protein targeting to membrane	BP	2.78E-07	Astrocytes	Double_Negative vs Intermediate	UpRegulated	27	GO:0030150	protein import into mitochondrial matrix	2.78E-07	9.09E-01	4.72E-01	4.61E-01
GO:0006614	SRP-dependent cotranslational protein targeting to membrane	BP	3.22E-03	Excitatory	Double_Negative vs Intermediate	DownRegulated	12	GO:0030150	protein import into mitochondrial matrix	2.78E-07	9.09E-01	4.72E-01	4.61E-01
GO:0006614	SRP-dependent cotranslational protein targeting to membrane	BP	1.16E-08	Excitatory	Double_Negative vs Double_Positive	UpRegulated	65	GO:0030150	protein import into mitochondrial matrix	2.78E-07	9.09E-01	4.72E-01	4.61E-01
GO:0006614	SRP-dependent cotranslational protein targeting to membrane	BP	2.94E-02	Inhibitory	Intermediate vs Double_Positive	UpRegulated	7	GO:0030150	protein import into mitochondrial matrix	2.78E-07	9.09E-01	4.72E-01	4.61E-01
GO:0006614	SRP-dependent cotranslational protein targeting to membrane	BP	9.23E-04	Microglia	Intermediate vs Double_Positive	UpRegulated	5	GO:0030150	protein import into mitochondrial matrix	2.78E-07	9.09E-01	4.72E-01	4.61E-01
GO:0006614	SRP-dependent cotranslational protein targeting to membrane	BP	3.84E-10	Oligodendrocytes	Double_Negative vs Double_Positive	UpRegulated	28	GO:0030150	protein import into mitochondrial matrix	2.78E-07	9.09E-01	4.72E-01	4.61E-01
GO:0006614	SRP-dependent cotranslational protein targeting to membrane	BP	0.00E+00	OPC	Double_Negative vs Intermediate	DownRegulated	24	GO:0030150	protein import into mitochondrial matrix	2.78E-07	9.09E-01	4.72E-01	4.61E-01
GO:0006614	SRP-dependent cotranslational protein targeting to membrane	BP	0.00E+00	OPC	Double_Negative vs Intermediate	UpRegulated	29	GO:0030150	protein import into mitochondrial matrix	2.78E-07	9.09E-01	4.72E-01	4.61E-01
GO:0006614	SRP-dependent cotranslational protein targeting to membrane	BP	3.51E-04	OPC	Intermediate vs Double_Positive	DownRegulated	9	GO:0030150	protein import into mitochondrial matrix	2.78E-07	9.09E-01	4.72E-01	4.61E-01
GO:0006625	protein targeting to peroxisome	BP	1.71E-02	Excitatory	Double_Negative vs Double_Positive	UpRegulated	38	GO:0030150	protein import into mitochondrial matrix	1.71E-02	8.85E-01	4.55E-01	5.72E-01
GO:0006626	protein targeting to mitochondrion	BP	1.10E-04	Excitatory	Double_Negative vs Double_Positive	UpRegulated	56	GO:0030150	protein import into mitochondrial matrix	1.10E-04	8.85E-01	4.62E-01	8.09E-01
GO:0006664	glycolipid metabolic process	BP	3.77E-02	Excitatory	Double_Negative vs Double_Positive	UpRegulated	50	GO:0006664	glycolipid metabolic process	3.77E-02	8.97E-01	6.46E-01	0.00E+00
GO:0006734	NADH metabolic process	BP	2.50E-03	Inhibitory	Intermediate vs Double_Positive	UpRegulated	6	GO:0019674	NAD metabolic process	2.50E-03	8.87E-01	5.57E-01	5.43E-01
GO:0006735	NADH regeneration	BP	5.35E-04	Inhibitory	Intermediate vs Double_Positive	UpRegulated	6	GO:0019674	NAD metabolic process	5.35E-04	9.21E-01	5.63E-01	6.87E-01
GO:0006814	sodium ion transport	BP	1.92E-02	Excitatory	Double_Negative vs Double_Positive	DownRegulated	20	GO:0015693	magnesium ion transport	1.92E-02	9.18E-01	5.76E-01	5.65E-01
GO:0006816	calcium ion transport	BP	2.08E-02	Astrocytes	Intermediate vs Double_Positive	DownRegulated	16	GO:0015693	magnesium ion transport	2.08E-02	9.27E-01	5.74E-01	6.82E-01
GO:0006816	calcium ion transport	BP	7.87E-05	Excitatory	Double_Negative vs Intermediate	DownRegulated	33	GO:0015693	magnesium ion transport	2.08E-02	9.27E-01	5.74E-01	6.82E-01
GO:0006816	calcium ion transport	BP	1.75E-02	OPC	Intermediate vs Double_Positive	DownRegulated	11	GO:0015693	magnesium ion transport	2.08E-02	9.27E-01	5.74E-01	6.82E-01
GO:0006821	chloride transport	BP	1.31E-02	Excitatory	Double_Negative vs Intermediate	DownRegulated	11	GO:0098661	inorganic anion transmembrane transport	1.31E-02	9.27E-01	6.32E-01	4.94E-01
GO:0006826	iron ion transport	BP	2.92E-02	Excitatory	Double_Negative vs Double_Positive	UpRegulated	32	GO:0015693	magnesium ion transport	2.92E-02	9.29E-01	6.29E-01	4.59E-01
GO:0006835	dicarboxylic acid transport	BP	1.07E-02	Excitatory	Double_Negative vs Intermediate	DownRegulated	10	GO:0006835	dicarboxylic acid transport	1.07E-02	9.38E-01	1.00E+00	0.00E+00
GO:0006836	neurotransmitter transport	BP	3.66E-02	Astrocytes	Double_Negative vs Intermediate	UpRegulated	30	GO:0006836	neurotransmitter transport	3.66E-02	8.92E-01	5.20E-01	0.00E+00
GO:0006836	neurotransmitter transport	BP	3.66E-08	Excitatory	Double_Negative vs Intermediate	DownRegulated	33	GO:0006836	neurotransmitter transport	3.66E-02	8.92E-01	5.20E-01	0.00E+00
GO:0006836	neurotransmitter transport	BP	9.29E-04	Excitatory	Double_Negative vs Double_Positive	DownRegulated	28	GO:0006836	neurotransmitter transport	3.66E-02	8.92E-01	5.20E-01	0.00E+00
GO:0006839	mitochondrial transport	BP	3.43E-02	Excitatory	Double_Negative vs Intermediate	DownRegulated	17	GO:0006836	neurotransmitter transport	3.43E-02	8.92E-01	5.18E-01	6.39E-01
GO:0006839	mitochondrial transport	BP	4.79E-06	Excitatory	Double_Negative vs Double_Positive	UpRegulated	120	GO:0006836	neurotransmitter transport	3.43E-02	8.92E-01	5.18E-01	6.39E-01
GO:0006865	amino acid transport	BP	6.38E-03	Excitatory	Double_Negative vs Intermediate	DownRegulated	13	GO:0044070	regulation of monoatomic anion transport	6.38E-03	9.13E-01	5.06E-01	4.07E-01
GO:0006873	cellular ion homeostasis	BP	2.86E-02	OPC	Intermediate vs Double_Positive	DownRegulated	13	GO:0006873	intracellular monoatomic ion homeostasis	2.86E-02	8.96E-01	5.61E-01	0.00E+00
GO:0006874	cellular calcium ion homeostasis	BP	3.03E-02	Astrocytes	Intermediate vs Double_Positive	DownRegulated	15	GO:0055074	calcium ion homeostasis	3.03E-02	9.40E-01	3.41E-01	6.66E-01
GO:0006874	cellular calcium ion homeostasis	BP	1.62E-03	Excitatory	Double_Negative vs Intermediate	DownRegulated	30	GO:0055074	calcium ion homeostasis	3.03E-02	9.40E-01	3.41E-01	6.66E-01
GO:0006874	cellular calcium ion homeostasis	BP	1.75E-02	OPC	Intermediate vs Double_Positive	DownRegulated	11	GO:0055074	calcium ion homeostasis	3.03E-02	9.40E-01	3.41E-01	6.66E-01
GO:0006884	cell volume homeostasis	BP	3.59E-02	Excitatory	Double_Negative vs Intermediate	DownRegulated	5	GO:0006884	cell volume homeostasis	3.59E-02	8.65E-01	5.00E-01	0.00E+00
GO:0006888	ER to Golgi vesicle-mediated transport	BP	2.37E-08	Excitatory	Double_Negative vs Double_Positive	UpRegulated	117	GO:0016197	endosomal transport	2.37E-08	8.62E-01	3.90E-01	7.55E-01
GO:0006890	retrograde vesicle-mediated transport, Golgi to ER	BP	1.50E-03	Excitatory	Double_Negative vs Intermediate	DownRegulated	12	GO:0072583	clathrin-dependent endocytosis	1.50E-03	8.65E-01	4.31E-01	4.44E-01
GO:0006890	retrograde vesicle-mediated transport, Golgi to ER	BP	1.66E-02	Excitatory	Double_Negative vs Double_Positive	UpRegulated	46	GO:0072583	clathrin-dependent endocytosis	1.50E-03	8.65E-01	4.31E-01	4.44E-01
GO:0006891	intra-Golgi vesicle-mediated transport	BP	4.71E-03	Excitatory	Double_Negative vs Double_Positive	UpRegulated	22	GO:0072583	clathrin-dependent endocytosis	4.71E-03	8.65E-01	4.31E-01	4.44E-01
GO:0006892	post-Golgi vesicle-mediated transport	BP	1.97E-03	Excitatory	Double_Negative vs Intermediate	DownRegulated	13	GO:0072583	clathrin-dependent endocytosis	1.97E-03	8.64E-01	4.31E-01	4.44E-01
GO:0006892	post-Golgi vesicle-mediated transport	BP	3.31E-03	Excitatory	Double_Negative vs Double_Positive	UpRegulated	56	GO:0072583	clathrin-dependent endocytosis	1.97E-03	8.64E-01	4.31E-01	4.44E-01
GO:0006892	post-Golgi vesicle-mediated transport	BP	3.02E-03	Excitatory	Intermediate vs Double_Positive	DownRegulated	13	GO:0072583	clathrin-dependent endocytosis	1.97E-03	8.64E-01	4.31E-01	4.44E-01
GO:0006892	post-Golgi vesicle-mediated transport	BP	1.14E-04	Oligodendrocytes	Double_Negative vs Double_Positive	UpRegulated	21	GO:0072583	clathrin-dependent endocytosis	1.97E-03	8.64E-01	4.31E-01	4.44E-01
GO:0006895	Golgi to endosome transport	BP	5.40E-04	Oligodendrocytes	Double_Negative vs Double_Positive	UpRegulated	8	GO:0016197	endosomal transport	5.40E-04	8.85E-01	4.59E-01	6.47E-01
GO:0006896	Golgi to vacuole transport	BP	1.50E-02	Excitatory	Double_Negative vs Double_Positive	UpRegulated	11	GO:0016197	endosomal transport	1.50E-02	8.60E-01	4.41E-01	6.84E-01
GO:0006898	receptor-mediated endocytosis	BP	2.79E-02	Excitatory	Double_Negative vs Intermediate	DownRegulated	20	GO:0072583	clathrin-dependent endocytosis	2.79E-02	8.64E-01	4.56E-01	8.57E-01
GO:0006898	receptor-mediated endocytosis	BP	1.57E-02	Inhibitory	Double_Negative vs Intermediate	DownRegulated	16	GO:0072583	clathrin-dependent endocytosis	2.79E-02	8.64E-01	4.56E-01	8.57E-01
GO:0006900	vesicle budding from membrane	BP	7.26E-03	Excitatory	Double_Negative vs Double_Positive	UpRegulated	52	GO:0061025	membrane fusion	7.26E-03	8.41E-01	4.86E-01	4.65E-01
GO:0006901	vesicle coating	BP	1.26E-02	Excitatory	Double_Negative vs Double_Positive	UpRegulated	38	GO:0061025	membrane fusion	1.26E-02	8.62E-01	5.27E-01	4.12E-01
GO:0006903	vesicle targeting	BP	2.05E-03	Excitatory	Double_Negative vs Double_Positive	UpRegulated	51	GO:0048208	COPII vesicle coating	2.05E-03	8.39E-01	4.63E-01	5.17E-01
GO:0006913	nucleocytoplasmic transport	BP	1.67E-05	Excitatory	Double_Negative vs Double_Positive	UpRegulated	170	GO:0016197	endosomal transport	1.67E-05	8.73E-01	4.51E-01	6.42E-01
GO:0006914	autophagy	BP	1.14E-02	Excitatory	Double_Negative vs Intermediate	DownRegulated	31	GO:0006914	autophagy	1.14E-02	8.59E-01	4.24E-01	0.00E+00
GO:0006914	autophagy	BP	7.64E-10	Excitatory	Double_Negative vs Double_Positive	UpRegulated	240	GO:0006914	autophagy	1.14E-02	8.59E-01	4.24E-01	0.00E+00
GO:0006935	chemotaxis	BP	4.14E-02	Excitatory	Double_Negative vs Intermediate	DownRegulated	31	GO:0042330	taxis	4.14E-02	9.31E-01	6.12E-01	7.76E-01
GO:0006936	muscle contraction	BP	4.36E-02	Astrocytes	Double_Negative vs Intermediate	DownRegulated	18	GO:0003298	physiological muscle hypertrophy	4.36E-02	9.35E-01	5.02E-01	5.27E-01
GO:0006970	response to osmotic stress	BP	1.32E-02	Excitatory	Double_Negative vs Intermediate	DownRegulated	9	GO:0009408	response to heat	1.32E-02	9.26E-01	6.51E-01	6.12E-01
GO:0006997	nucleus organization	BP	7.38E-03	Excitatory	Double_Negative vs Double_Positive	UpRegulated	63	GO:0007062	sister chromatid cohesion	7.38E-03	8.72E-01	4.64E-01	4.15E-01
GO:0007004	telomere maintenance via telomerase	BP	1.81E-05	Excitatory	Double_Negative vs Double_Positive	UpRegulated	46	GO:0032968	positive regulation of transcription elongation by RNA polymerase II	1.81E-05	8.83E-01	5.18E-01	3.33E-01
GO:0007005	mitochondrion organization	BP	6.11E-03	Excitatory	Double_Negative vs Intermediate	DownRegulated	33	GO:0007062	sister chromatid cohesion	6.11E-03	8.69E-01	4.36E-01	4.15E-01
GO:0007005	mitochondrion organization	BP	0.00E+00	Excitatory	Double_Negative vs Double_Positive	UpRegulated	273	GO:0007062	sister chromatid cohesion	6.11E-03	8.69E-01	4.36E-01	4.15E-01
GO:0007005	mitochondrion organization	BP	8.85E-03	OPC	Double_Negative vs Intermediate	UpRegulated	21	GO:0007062	sister chromatid cohesion	6.11E-03	8.69E-01	4.36E-01	4.15E-01
GO:0007006	mitochondrial membrane organization	BP	4.78E-06	Excitatory	Double_Negative vs Double_Positive	UpRegulated	71	GO:0061025	membrane fusion	4.78E-06	8.86E-01	4.85E-01	5.49E-01
GO:0007006	mitochondrial membrane organization	BP	2.31E-02	OPC	Double_Negative vs Intermediate	UpRegulated	9	GO:0061025	membrane fusion	4.78E-06	8.86E-01	4.85E-01	5.49E-01
GO:0007007	inner mitochondrial membrane organization	BP	3.47E-06	Excitatory	Double_Negative vs Double_Positive	UpRegulated	31	GO:0061025	membrane fusion	3.47E-06	9.00E-01	5.09E-01	4.83E-01
GO:0007015	actin filament organization	BP	1.35E-02	Excitatory	Double_Negative vs Intermediate	DownRegulated	26	GO:0031032	actomyosin structure organization	1.35E-02	8.82E-01	4.31E-01	7.05E-01
GO:0007018	microtubule-based movement	BP	6.72E-08	Excitatory	Double_Negative vs Intermediate	DownRegulated	33	GO:0019896	axonal transport of mitochondrion	6.72E-08	8.74E-01	5.51E-01	3.87E-01
GO:0007018	microtubule-based movement	BP	8.03E-03	Excitatory	Double_Negative vs Double_Positive	UpRegulated	124	GO:0019896	axonal transport of mitochondrion	6.72E-08	8.74E-01	5.51E-01	3.87E-01
GO:0007019	microtubule depolymerization	BP	9.50E-03	Excitatory	Double_Negative vs Intermediate	DownRegulated	7	GO:0007019	microtubule depolymerization	9.50E-03	9.05E-01	6.14E-01	0.00E+00
GO:0007019	microtubule depolymerization	BP	2.28E-02	Inhibitory	Double_Negative vs Intermediate	DownRegulated	6	GO:0007019	microtubule depolymerization	9.50E-03	9.05E-01	6.14E-01	0.00E+00
GO:0007020	microtubule nucleation	BP	9.38E-04	Excitatory	Double_Negative vs Double_Positive	UpRegulated	21	GO:0051131	chaperone-mediated protein complex assembly	9.38E-04	8.95E-01	5.65E-01	4.43E-01
GO:0007026	negative regulation of microtubule depolymerization	BP	1.68E-02	Excitatory	Double_Negative vs Intermediate	DownRegulated	5	GO:0031116	positive regulation of microtubule polymerization	1.68E-02	9.16E-01	5.12E-01	4.01E-01
GO:0007029	endoplasmic reticulum organization	BP	7.03E-03	Excitatory	Double_Negative vs Intermediate	DownRegulated	8	GO:0007062	sister chromatid cohesion	7.03E-03	8.81E-01	4.57E-01	3.86E-01
GO:0007029	endoplasmic reticulum organization	BP	2.89E-03	Inhibitory	Double_Negative vs Intermediate	DownRegulated	8	GO:0007062	sister chromatid cohesion	7.03E-03	8.81E-01	4.57E-01	3.86E-01
GO:0007030	Golgi organization	BP	4.71E-06	Excitatory	Double_Negative vs Double_Positive	UpRegulated	78	GO:0007062	sister chromatid cohesion	4.71E-06	8.81E-01	4.70E-01	3.86E-01
GO:0007030	Golgi organization	BP	2.45E-03	Excitatory	Intermediate vs Double_Positive	DownRegulated	15	GO:0007062	sister chromatid cohesion	4.71E-06	8.81E-01	4.70E-01	3.86E-01
GO:0007031	peroxisome organization	BP	1.90E-02	Excitatory	Double_Negative vs Double_Positive	UpRegulated	43	GO:0007062	sister chromatid cohesion	1.90E-02	8.72E-01	4.64E-01	4.15E-01
GO:0007032	endosome organization	BP	1.54E-02	Excitatory	Double_Negative vs Double_Positive	UpRegulated	41	GO:0007062	sister chromatid cohesion	1.54E-02	8.88E-01	5.11E-01	3.48E-01
GO:0007033	vacuole organization	BP	1.06E-04	Excitatory	Double_Negative vs Double_Positive	UpRegulated	85	GO:0007062	sister chromatid cohesion	1.06E-04	8.72E-01	4.64E-01	4.15E-01
GO:0007034	vacuolar transport	BP	2.47E-05	Excitatory	Double_Negative vs Double_Positive	UpRegulated	73	GO:0006836	neurotransmitter transport	2.47E-05	8.06E-01	5.04E-01	5.84E-01
GO:0007041	lysosomal transport	BP	3.94E-04	Excitatory	Double_Negative vs Double_Positive	UpRegulated	57	GO:0006836	neurotransmitter transport	3.94E-04	8.44E-01	5.64E-01	5.00E-01
GO:0007044	cell-substrate junction assembly	BP	1.41E-03	Astrocytes	Double_Negative vs Double_Positive	UpRegulated	16	GO:0048041	focal adhesion assembly	1.41E-03	9.09E-01	4.84E-01	7.43E-01
GO:0007044	cell-substrate junction assembly	BP	1.07E-02	Excitatory	Intermediate vs Double_Positive	DownRegulated	11	GO:0048041	focal adhesion assembly	1.41E-03	9.09E-01	4.84E-01	7.43E-01
GO:0007051	spindle organization	BP	1.24E-02	Inhibitory	Double_Negative vs Intermediate	DownRegulated	13	GO:1902850	microtubule cytoskeleton organization involved in mitosis	1.24E-02	8.74E-01	4.64E-01	7.22E-01
GO:0007062	sister chromatid cohesion	BP	4.22E-02	Excitatory	Intermediate vs Double_Positive	DownRegulated	7	GO:0007062	sister chromatid cohesion	4.22E-02	8.83E-01	6.30E-01	0.00E+00
GO:0007158	neuron cell-cell adhesion	BP	2.96E-04	OPC	Double_Negative vs Double_Positive	DownRegulated	3	GO:0007160	cell-matrix adhesion	2.96E-04	9.02E-01	5.77E-01	4.54E-01
GO:0007160	cell-matrix adhesion	BP	2.97E-02	Astrocytes	Double_Negative vs Intermediate	DownRegulated	16	GO:0007160	cell-matrix adhesion	2.97E-02	9.01E-01	5.64E-01	0.00E+00
GO:0007187	G protein-coupled receptor signaling pathway, coupled to cyclic nucleotide second messenger	BP	4.67E-02	Astrocytes	Double_Negative vs Intermediate	UpRegulated	23	GO:0007187	G protein-coupled receptor signaling pathway, coupled to cyclic nucleotide second messenger	4.67E-02	8.58E-01	4.82E-01	0.00E+00
GO:0007204	positive regulation of cytosolic calcium ion concentration	BP	2.54E-02	Astrocytes	Intermediate vs Double_Positive	DownRegulated	12	GO:0055074	calcium ion homeostasis	2.54E-02	9.40E-01	3.99E-01	6.25E-01
GO:0007204	positive regulation of cytosolic calcium ion concentration	BP	3.29E-02	OPC	Intermediate vs Double_Positive	DownRegulated	8	GO:0055074	calcium ion homeostasis	2.54E-02	9.40E-01	3.99E-01	6.25E-01
GO:0007212	dopamine receptor signaling pathway	BP	8.40E-03	Excitatory	Double_Negative vs Intermediate	DownRegulated	7	GO:1904646	cellular response to amyloid-beta	8.40E-03	8.79E-01	5.53E-01	4.71E-01
GO:0007214	gamma-aminobutyric acid signaling pathway	BP	4.42E-03	Excitatory	Double_Negative vs Intermediate	DownRegulated	6	GO:0007187	G protein-coupled receptor signaling pathway, coupled to cyclic nucleotide second messenger	4.42E-03	8.58E-01	4.82E-01	7.91E-01
GO:0007215	glutamate receptor signaling pathway	BP	9.32E-03	Excitatory	Double_Negative vs Intermediate	DownRegulated	11	GO:0007187	G protein-coupled receptor signaling pathway, coupled to cyclic nucleotide second messenger	9.32E-03	8.56E-01	4.82E-01	6.45E-01
GO:0007215	glutamate receptor signaling pathway	BP	1.64E-02	Inhibitory	Double_Negative vs Intermediate	DownRegulated	9	GO:0007187	G protein-coupled receptor signaling pathway, coupled to cyclic nucleotide second messenger	9.32E-03	8.56E-01	4.82E-01	6.45E-01
GO:0007223	Wnt signaling pathway, calcium modulating pathway	BP	3.45E-02	Astrocytes	Intermediate vs Double_Positive	DownRegulated	5	GO:0007223	Wnt signaling pathway, calcium modulating pathway	3.45E-02	8.98E-01	4.24E-01	0.00E+00
GO:0007223	Wnt signaling pathway, calcium modulating pathway	BP	1.03E-04	Excitatory	Double_Negative vs Intermediate	DownRegulated	9	GO:0007223	Wnt signaling pathway, calcium modulating pathway	3.45E-02	8.98E-01	4.24E-01	0.00E+00
GO:0007224	smoothened signaling pathway	BP	2.53E-02	Excitatory	Double_Negative vs Intermediate	UpRegulated	51	GO:0007187	G protein-coupled receptor signaling pathway, coupled to cyclic nucleotide second messenger	2.53E-02	8.56E-01	4.82E-01	6.45E-01
GO:0007264	small GTPase mediated signal transduction	BP	2.50E-05	Astrocytes	Double_Negative vs Intermediate	UpRegulated	68	GO:0007187	G protein-coupled receptor signaling pathway, coupled to cyclic nucleotide second messenger	2.50E-05	8.56E-01	3.98E-01	6.45E-01
GO:0007264	small GTPase mediated signal transduction	BP	2.51E-02	Inhibitory	Double_Negative vs Intermediate	DownRegulated	25	GO:0007187	G protein-coupled receptor signaling pathway, coupled to cyclic nucleotide second messenger	2.50E-05	8.56E-01	3.98E-01	6.45E-01
GO:0007265	Ras protein signal transduction	BP	6.28E-04	Astrocytes	Double_Negative vs Intermediate	UpRegulated	53	GO:0007187	G protein-coupled receptor signaling pathway, coupled to cyclic nucleotide second messenger	6.28E-04	8.73E-01	4.34E-01	5.75E-01
GO:0007265	Ras protein signal transduction	BP	1.05E-02	Excitatory	Double_Negative vs Intermediate	DownRegulated	29	GO:0007187	G protein-coupled receptor signaling pathway, coupled to cyclic nucleotide second messenger	6.28E-04	8.73E-01	4.34E-01	5.75E-01
GO:0007265	Ras protein signal transduction	BP	3.89E-03	Inhibitory	Double_Negative vs Intermediate	DownRegulated	24	GO:0007187	G protein-coupled receptor signaling pathway, coupled to cyclic nucleotide second messenger	6.28E-04	8.73E-01	4.34E-01	5.75E-01
GO:0007266	Rho protein signal transduction	BP	2.22E-03	Astrocytes	Double_Negative vs Intermediate	UpRegulated	29	GO:0007187	G protein-coupled receptor signaling pathway, coupled to cyclic nucleotide second messenger	2.22E-03	8.87E-01	4.87E-01	5.21E-01
GO:0007269	neurotransmitter secretion	BP	4.83E-09	Excitatory	Double_Negative vs Intermediate	DownRegulated	27	GO:0048791	calcium ion-regulated exocytosis of neurotransmitter	4.83E-09	8.81E-01	3.81E-01	7.97E-01
GO:0007269	neurotransmitter secretion	BP	3.49E-05	Excitatory	Double_Negative vs Double_Positive	DownRegulated	24	GO:0048791	calcium ion-regulated exocytosis of neurotransmitter	4.83E-09	8.81E-01	3.81E-01	7.97E-01
GO:0007409	axonogenesis	BP	4.37E-13	Excitatory	Double_Negative vs Intermediate	DownRegulated	54	GO:1990138	neuron projection extension	4.37E-13	9.21E-01	3.78E-01	6.87E-01
GO:0007409	axonogenesis	BP	8.26E-04	Excitatory	Double_Negative vs Double_Positive	DownRegulated	39	GO:1990138	neuron projection extension	4.37E-13	9.21E-01	3.78E-01	6.87E-01
GO:0007409	axonogenesis	BP	8.88E-04	Inhibitory	Double_Negative vs Intermediate	DownRegulated	27	GO:1990138	neuron projection extension	4.37E-13	9.21E-01	3.78E-01	6.87E-01
GO:0007409	axonogenesis	BP	1.45E-02	Inhibitory	Intermediate vs Double_Positive	UpRegulated	16	GO:1990138	neuron projection extension	4.37E-13	9.21E-01	3.78E-01	6.87E-01
GO:0007409	axonogenesis	BP	1.75E-02	OPC	Intermediate vs Double_Positive	DownRegulated	13	GO:1990138	neuron projection extension	4.37E-13	9.21E-01	3.78E-01	6.87E-01
GO:0007411	axon guidance	BP	1.27E-05	Excitatory	Double_Negative vs Intermediate	DownRegulated	27	GO:1990138	neuron projection extension	1.27E-05	9.10E-01	4.48E-01	5.65E-01
GO:0007411	axon guidance	BP	3.18E-03	Excitatory	Double_Negative vs Double_Positive	DownRegulated	25	GO:1990138	neuron projection extension	1.27E-05	9.10E-01	4.48E-01	5.65E-01
GO:0007416	synapse assembly	BP	2.22E-04	Excitatory	Double_Negative vs Intermediate	DownRegulated	19	GO:0097104	postsynaptic membrane assembly	2.22E-04	9.02E-01	4.73E-01	7.12E-01
GO:0007422	peripheral nervous system development	BP	2.66E-02	OPC	Intermediate vs Double_Positive	DownRegulated	5	GO:0007507	heart development	2.66E-02	9.30E-01	5.24E-01	5.37E-01
GO:0007507	heart development	BP	4.36E-02	Astrocytes	Double_Negative vs Intermediate	DownRegulated	25	GO:0007507	heart development	4.36E-02	9.36E-01	5.05E-01	0.00E+00
GO:0007596	blood coagulation	BP	2.20E-02	Excitatory	Double_Negative vs Intermediate	DownRegulated	20	GO:0007596	blood coagulation	2.20E-02	9.23E-01	5.40E-01	0.00E+00
GO:0007599	hemostasis	BP	1.28E-02	Excitatory	Double_Negative vs Intermediate	DownRegulated	21	GO:0007596	blood coagulation	1.28E-02	9.19E-01	6.60E-01	5.52E-01
GO:0007610	behavior	BP	5.73E-07	Inhibitory	Double_Negative vs Intermediate	DownRegulated	38	GO:0008344	adult locomotory behavior	5.73E-07	8.76E-01	5.40E-01	4.67E-01
GO:0007611	learning or memory	BP	2.41E-10	Excitatory	Double_Negative vs Intermediate	DownRegulated	35	GO:0007613	memory	2.41E-10	9.18E-01	3.47E-01	8.71E-01
GO:0007611	learning or memory	BP	5.73E-07	Inhibitory	Double_Negative vs Intermediate	DownRegulated	25	GO:0007613	memory	2.41E-10	9.18E-01	3.47E-01	8.71E-01
GO:0007612	learning	BP	2.92E-06	Excitatory	Double_Negative vs Intermediate	DownRegulated	21	GO:0007613	memory	2.92E-06	9.32E-01	3.73E-01	7.35E-01
GO:0007612	learning	BP	1.30E-05	Inhibitory	Double_Negative vs Intermediate	DownRegulated	17	GO:0007613	memory	2.92E-06	9.32E-01	3.73E-01	7.35E-01
GO:0007613	memory	BP	3.27E-03	Excitatory	Double_Negative vs Intermediate	DownRegulated	13	GO:0007613	memory	3.27E-03	9.33E-01	4.18E-01	0.00E+00
GO:0007617	mating behavior	BP	1.99E-02	Inhibitory	Double_Negative vs Intermediate	DownRegulated	4	GO:0007617	mating behavior	1.99E-02	9.50E-01	6.39E-01	0.00E+00
GO:0007623	circadian rhythm	BP	2.73E-02	Excitatory	Double_Negative vs Intermediate	DownRegulated	15	GO:0007623	circadian rhythm	2.73E-02	9.13E-01	5.39E-01	0.00E+00
GO:0007626	locomotory behavior	BP	7.88E-04	Excitatory	Double_Negative vs Intermediate	DownRegulated	19	GO:0008344	adult locomotory behavior	7.88E-04	9.11E-01	5.40E-01	6.30E-01
GO:0007626	locomotory behavior	BP	5.81E-03	Excitatory	Double_Negative vs Double_Positive	DownRegulated	20	GO:0008344	adult locomotory behavior	7.88E-04	9.11E-01	5.40E-01	6.30E-01
GO:0007632	visual behavior	BP	3.39E-02	Excitatory	Double_Negative vs Intermediate	DownRegulated	7	GO:0007632	visual behavior	3.39E-02	9.18E-01	6.39E-01	0.00E+00
GO:0007632	visual behavior	BP	1.58E-02	Inhibitory	Double_Negative vs Intermediate	DownRegulated	7	GO:0007632	visual behavior	3.39E-02	9.18E-01	6.39E-01	0.00E+00
GO:0008015	blood circulation	BP	1.94E-02	Excitatory	Double_Negative vs Double_Positive	DownRegulated	33	GO:0050885	neuromuscular process controlling balance	1.94E-02	9.36E-01	6.25E-01	3.19E-01
GO:0008038	neuron recognition	BP	3.44E-02	Inhibitory	Intermediate vs Double_Positive	UpRegulated	5	GO:0021953	central nervous system neuron differentiation	3.44E-02	8.88E-01	4.94E-01	6.50E-01
GO:0008045	motor neuron axon guidance	BP	1.16E-02	Excitatory	Double_Negative vs Intermediate	DownRegulated	5	GO:1990138	neuron projection extension	1.16E-02	9.11E-01	4.70E-01	5.55E-01
GO:0008053	mitochondrial fusion	BP	2.00E-02	Excitatory	Double_Negative vs Intermediate	DownRegulated	5	GO:0007062	sister chromatid cohesion	2.00E-02	8.99E-01	5.53E-01	3.24E-01
GO:0008064	regulation of actin polymerization or depolymerization	BP	3.94E-03	Excitatory	Double_Negative vs Intermediate	DownRegulated	16	GO:0030837	negative regulation of actin filament polymerization	3.94E-03	9.00E-01	3.66E-01	6.50E-01
GO:0008088	axo-dendritic transport	BP	8.82E-12	Excitatory	Double_Negative vs Intermediate	DownRegulated	20	GO:0019896	axonal transport of mitochondrion	8.82E-12	8.94E-01	3.54E-01	6.60E-01
GO:0008088	axo-dendritic transport	BP	1.35E-02	Excitatory	Double_Negative vs Double_Positive	UpRegulated	36	GO:0019896	axonal transport of mitochondrion	8.82E-12	8.94E-01	3.54E-01	6.60E-01
GO:0008088	axo-dendritic transport	BP	1.04E-02	Inhibitory	Double_Negative vs Intermediate	DownRegulated	8	GO:0019896	axonal transport of mitochondrion	8.82E-12	8.94E-01	3.54E-01	6.60E-01
GO:0008089	anterograde axonal transport	BP	1.73E-06	Excitatory	Double_Negative vs Intermediate	DownRegulated	12	GO:0019896	axonal transport of mitochondrion	1.73E-06	9.07E-01	4.14E-01	6.07E-01
GO:0008089	anterograde axonal transport	BP	2.49E-02	Inhibitory	Double_Negative vs Intermediate	DownRegulated	6	GO:0019896	axonal transport of mitochondrion	1.73E-06	9.07E-01	4.14E-01	6.07E-01
GO:0008090	retrograde axonal transport	BP	4.50E-05	Excitatory	Double_Negative vs Intermediate	DownRegulated	7	GO:0019896	axonal transport of mitochondrion	4.50E-05	9.07E-01	4.14E-01	6.07E-01
GO:0008154	actin polymerization or depolymerization	BP	2.54E-03	Excitatory	Double_Negative vs Intermediate	DownRegulated	18	GO:0031032	actomyosin structure organization	2.54E-03	8.95E-01	4.38E-01	6.30E-01
GO:0008213	protein alkylation	BP	1.07E-02	Excitatory	Intermediate vs Double_Positive	DownRegulated	15	GO:0000209	protein polyubiquitination	1.07E-02	8.78E-01	3.45E-01	6.29E-01
GO:0008213	protein alkylation	BP	2.24E-02	Oligodendrocytes	Double_Negative vs Intermediate	UpRegulated	32	GO:0000209	protein polyubiquitination	1.07E-02	8.78E-01	3.45E-01	6.29E-01
GO:0008286	insulin receptor signaling pathway	BP	3.59E-04	Excitatory	Double_Negative vs Intermediate	DownRegulated	16	GO:1904646	cellular response to amyloid-beta	3.59E-04	9.14E-01	3.89E-01	5.43E-01
GO:0008306	associative learning	BP	2.46E-03	Excitatory	Double_Negative vs Intermediate	DownRegulated	11	GO:0007613	memory	2.46E-03	9.43E-01	4.24E-01	6.36E-01
GO:0008306	associative learning	BP	5.55E-03	Inhibitory	Double_Negative vs Intermediate	DownRegulated	9	GO:0007613	memory	2.46E-03	9.43E-01	4.24E-01	6.36E-01
GO:0008334	histone mRNA metabolic process	BP	2.09E-03	Excitatory	Double_Negative vs Double_Positive	UpRegulated	21	GO:0031440	regulation of mRNA 3'-end processing	2.09E-03	8.83E-01	4.93E-01	4.46E-01
GO:0008344	adult locomotory behavior	BP	1.55E-02	Excitatory	Double_Negative vs Intermediate	DownRegulated	9	GO:0008344	adult locomotory behavior	1.55E-02	9.33E-01	5.40E-01	0.00E+00
GO:0008361	regulation of cell size	BP	4.24E-04	Excitatory	Double_Negative vs Intermediate	DownRegulated	19	GO:0006884	cell volume homeostasis	4.24E-04	8.75E-01	4.29E-01	7.75E-01
GO:0008380	RNA splicing	BP	0.00E+00	Excitatory	Double_Negative vs Double_Positive	UpRegulated	249	GO:0045292	mRNA cis splicing, via spliceosome	0.00E+00	8.78E-01	4.04E-01	6.94E-01
GO:0008380	RNA splicing	BP	2.32E-02	Excitatory	Intermediate vs Double_Positive	DownRegulated	25	GO:0045292	mRNA cis splicing, via spliceosome	0.00E+00	8.78E-01	4.04E-01	6.94E-01
GO:0008380	RNA splicing	BP	1.35E-03	Oligodendrocytes	Double_Negative vs Intermediate	UpRegulated	70	GO:0045292	mRNA cis splicing, via spliceosome	0.00E+00	8.78E-01	4.04E-01	6.94E-01
GO:0008380	RNA splicing	BP	4.35E-02	Oligodendrocytes	Double_Negative vs Double_Positive	UpRegulated	43	GO:0045292	mRNA cis splicing, via spliceosome	0.00E+00	8.78E-01	4.04E-01	6.94E-01
GO:0008542	visual learning	BP	2.33E-02	Excitatory	Double_Negative vs Intermediate	DownRegulated	7	GO:0007632	visual behavior	2.33E-02	9.40E-01	6.39E-01	7.22E-01
GO:0008542	visual learning	BP	1.16E-02	Inhibitory	Double_Negative vs Intermediate	DownRegulated	7	GO:0007632	visual behavior	2.33E-02	9.40E-01	6.39E-01	7.22E-01
GO:0008625	extrinsic apoptotic signaling pathway via death domain receptors	BP	4.77E-02	Inhibitory	Double_Negative vs Intermediate	DownRegulated	7	GO:0008625	extrinsic apoptotic signaling pathway via death domain receptors	4.77E-02	8.86E-01	6.57E-01	0.00E+00
GO:0008654	phospholipid biosynthetic process	BP	4.70E-02	Excitatory	Double_Negative vs Double_Positive	UpRegulated	121	GO:0008654	phospholipid biosynthetic process	4.70E-02	8.95E-01	6.65E-01	0.00E+00
GO:0009060	aerobic respiration	BP	1.32E-06	Excitatory	Double_Negative vs Double_Positive	UpRegulated	46	GO:0006122	mitochondrial electron transport, ubiquinol to cytochrome c	1.32E-06	9.06E-01	4.76E-01	4.27E-01
GO:0009123	nucleoside monophosphate metabolic process	BP	4.37E-07	Excitatory	Double_Negative vs Double_Positive	UpRegulated	152	GO:0009132	nucleoside diphosphate metabolic process	4.37E-07	8.79E-01	3.25E-01	8.51E-01
GO:0009123	nucleoside monophosphate metabolic process	BP	1.41E-02	Inhibitory	Intermediate vs Double_Positive	UpRegulated	13	GO:0009132	nucleoside diphosphate metabolic process	4.37E-07	8.79E-01	3.25E-01	8.51E-01
GO:0009123	nucleoside monophosphate metabolic process	BP	1.45E-03	OPC	Double_Negative vs Intermediate	UpRegulated	17	GO:0009132	nucleoside diphosphate metabolic process	4.37E-07	8.79E-01	3.25E-01	8.51E-01
GO:0009126	purine nucleoside monophosphate metabolic process	BP	9.38E-07	Excitatory	Double_Negative vs Double_Positive	UpRegulated	136	GO:0009132	nucleoside diphosphate metabolic process	9.38E-07	8.89E-01	3.87E-01	7.83E-01
GO:0009126	purine nucleoside monophosphate metabolic process	BP	6.60E-03	Inhibitory	Intermediate vs Double_Positive	UpRegulated	13	GO:0009132	nucleoside diphosphate metabolic process	9.38E-07	8.89E-01	3.87E-01	7.83E-01
GO:0009126	purine nucleoside monophosphate metabolic process	BP	3.52E-04	OPC	Double_Negative vs Intermediate	UpRegulated	17	GO:0009132	nucleoside diphosphate metabolic process	9.38E-07	8.89E-01	3.87E-01	7.83E-01
GO:0009132	nucleoside diphosphate metabolic process	BP	4.48E-02	Inhibitory	Intermediate vs Double_Positive	UpRegulated	7	GO:0009132	nucleoside diphosphate metabolic process	4.48E-02	8.78E-01	3.25E-01	0.00E+00
GO:0009135	purine nucleoside diphosphate metabolic process	BP	2.73E-02	Inhibitory	Intermediate vs Double_Positive	UpRegulated	7	GO:0009132	nucleoside diphosphate metabolic process	2.73E-02	8.88E-01	3.87E-01	9.20E-01
GO:0009141	nucleoside triphosphate metabolic process	BP	7.24E-06	Excitatory	Double_Negative vs Double_Positive	UpRegulated	141	GO:0009132	nucleoside diphosphate metabolic process	7.24E-06	8.79E-01	3.25E-01	8.51E-01
GO:0009141	nucleoside triphosphate metabolic process	BP	2.67E-03	OPC	Double_Negative vs Intermediate	UpRegulated	16	GO:0009132	nucleoside diphosphate metabolic process	7.24E-06	8.79E-01	3.25E-01	8.51E-01
GO:0009144	purine nucleoside triphosphate metabolic process	BP	8.44E-06	Excitatory	Double_Negative vs Double_Positive	UpRegulated	132	GO:0009132	nucleoside diphosphate metabolic process	8.44E-06	8.89E-01	3.87E-01	7.83E-01
GO:0009144	purine nucleoside triphosphate metabolic process	BP	3.25E-02	Inhibitory	Intermediate vs Double_Positive	UpRegulated	11	GO:0009132	nucleoside diphosphate metabolic process	8.44E-06	8.89E-01	3.87E-01	7.83E-01
GO:0009144	purine nucleoside triphosphate metabolic process	BP	1.05E-03	OPC	Double_Negative vs Intermediate	UpRegulated	16	GO:0009132	nucleoside diphosphate metabolic process	8.44E-06	8.89E-01	3.87E-01	7.83E-01
GO:0009150	purine ribonucleotide metabolic process	BP	2.23E-05	Excitatory	Double_Negative vs Double_Positive	UpRegulated	212	GO:0046031	ADP metabolic process	2.23E-05	8.97E-01	3.56E-01	8.36E-01
GO:0009150	purine ribonucleotide metabolic process	BP	3.46E-02	Oligodendrocytes	Intermediate vs Double_Positive	UpRegulated	35	GO:0046031	ADP metabolic process	2.23E-05	8.97E-01	3.56E-01	8.36E-01
GO:0009150	purine ribonucleotide metabolic process	BP	4.70E-02	OPC	Double_Negative vs Intermediate	UpRegulated	18	GO:0046031	ADP metabolic process	2.23E-05	8.97E-01	3.56E-01	8.36E-01
GO:0009161	ribonucleoside monophosphate metabolic process	BP	1.32E-06	Excitatory	Double_Negative vs Double_Positive	UpRegulated	141	GO:0009132	nucleoside diphosphate metabolic process	1.32E-06	8.89E-01	3.87E-01	7.83E-01
GO:0009161	ribonucleoside monophosphate metabolic process	BP	8.74E-03	Inhibitory	Intermediate vs Double_Positive	UpRegulated	13	GO:0009132	nucleoside diphosphate metabolic process	1.32E-06	8.89E-01	3.87E-01	7.83E-01
GO:0009161	ribonucleoside monophosphate metabolic process	BP	6.43E-04	OPC	Double_Negative vs Intermediate	UpRegulated	17	GO:0009132	nucleoside diphosphate metabolic process	1.32E-06	8.89E-01	3.87E-01	7.83E-01
GO:0009165	nucleotide biosynthetic process	BP	3.48E-02	Excitatory	Double_Negative vs Double_Positive	UpRegulated	140	GO:0009132	nucleoside diphosphate metabolic process	3.48E-02	9.02E-01	4.05E-01	6.09E-01
GO:0009167	purine ribonucleoside monophosphate metabolic process	BP	7.11E-07	Excitatory	Double_Negative vs Double_Positive	UpRegulated	136	GO:0009132	nucleoside diphosphate metabolic process	7.11E-07	9.02E-01	4.62E-01	6.87E-01
GO:0009167	purine ribonucleoside monophosphate metabolic process	BP	6.60E-03	Inhibitory	Intermediate vs Double_Positive	UpRegulated	13	GO:0009132	nucleoside diphosphate metabolic process	7.11E-07	9.02E-01	4.62E-01	6.87E-01
GO:0009167	purine ribonucleoside monophosphate metabolic process	BP	3.49E-04	OPC	Double_Negative vs Intermediate	UpRegulated	17	GO:0009132	nucleoside diphosphate metabolic process	7.11E-07	9.02E-01	4.62E-01	6.87E-01
GO:0009179	purine ribonucleoside diphosphate metabolic process	BP	2.73E-02	Inhibitory	Intermediate vs Double_Positive	UpRegulated	7	GO:0009132	nucleoside diphosphate metabolic process	2.73E-02	9.01E-01	4.62E-01	8.07E-01
GO:0009185	ribonucleoside diphosphate metabolic process	BP	2.84E-02	Inhibitory	Intermediate vs Double_Positive	UpRegulated	7	GO:0009132	nucleoside diphosphate metabolic process	2.84E-02	8.88E-01	3.87E-01	9.20E-01
GO:0009199	ribonucleoside triphosphate metabolic process	BP	2.11E-05	Excitatory	Double_Negative vs Double_Positive	UpRegulated	130	GO:0009132	nucleoside diphosphate metabolic process	2.11E-05	8.89E-01	3.87E-01	7.83E-01
GO:0009199	ribonucleoside triphosphate metabolic process	BP	3.24E-02	Inhibitory	Intermediate vs Double_Positive	UpRegulated	11	GO:0009132	nucleoside diphosphate metabolic process	2.11E-05	8.89E-01	3.87E-01	7.83E-01
GO:0009199	ribonucleoside triphosphate metabolic process	BP	1.05E-03	OPC	Double_Negative vs Intermediate	UpRegulated	16	GO:0009132	nucleoside diphosphate metabolic process	2.11E-05	8.89E-01	3.87E-01	7.83E-01
GO:0009205	purine ribonucleoside triphosphate metabolic process	BP	7.34E-06	Excitatory	Double_Negative vs Double_Positive	UpRegulated	129	GO:0009132	nucleoside diphosphate metabolic process	7.34E-06	9.02E-01	4.62E-01	6.87E-01
GO:0009205	purine ribonucleoside triphosphate metabolic process	BP	3.02E-02	Inhibitory	Intermediate vs Double_Positive	UpRegulated	11	GO:0009132	nucleoside diphosphate metabolic process	7.34E-06	9.02E-01	4.62E-01	6.87E-01
GO:0009205	purine ribonucleoside triphosphate metabolic process	BP	8.04E-04	OPC	Double_Negative vs Intermediate	UpRegulated	16	GO:0009132	nucleoside diphosphate metabolic process	7.34E-06	9.02E-01	4.62E-01	6.87E-01
GO:0009259	ribonucleotide metabolic process	BP	3.36E-05	Excitatory	Double_Negative vs Double_Positive	UpRegulated	218	GO:0046031	ADP metabolic process	3.36E-05	8.89E-01	4.22E-01	7.18E-01
GO:0009259	ribonucleotide metabolic process	BP	2.33E-02	Oligodendrocytes	Intermediate vs Double_Positive	UpRegulated	37	GO:0046031	ADP metabolic process	3.36E-05	8.89E-01	4.22E-01	7.18E-01
GO:0009260	ribonucleotide biosynthetic process	BP	2.89E-02	Oligodendrocytes	Intermediate vs Double_Positive	UpRegulated	23	GO:0009132	nucleoside diphosphate metabolic process	2.89E-02	9.13E-01	5.01E-01	5.13E-01
GO:0009301	snRNA transcription	BP	1.17E-02	Excitatory	Double_Negative vs Double_Positive	UpRegulated	40	GO:0032968	positive regulation of transcription elongation by RNA polymerase II	1.17E-02	8.88E-01	4.02E-01	4.52E-01
GO:0009306	protein secretion	BP	2.63E-02	Excitatory	Double_Negative vs Intermediate	DownRegulated	30	GO:0002790	peptide secretion	2.63E-02	8.96E-01	4.99E-01	6.39E-01
GO:0009408	response to heat	BP	2.80E-02	Excitatory	Double_Negative vs Double_Positive	UpRegulated	64	GO:0009408	response to heat	2.80E-02	9.30E-01	5.58E-01	0.00E+00
GO:0009435	NAD biosynthetic process	BP	1.41E-02	Inhibitory	Intermediate vs Double_Positive	UpRegulated	6	GO:0009132	nucleoside diphosphate metabolic process	1.41E-02	9.13E-01	5.19E-01	5.10E-01
GO:0009895	negative regulation of catabolic process	BP	3.98E-02	Excitatory	Double_Negative vs Intermediate	DownRegulated	19	GO:0009895	negative regulation of catabolic process	3.98E-02	8.95E-01	6.02E-01	0.00E+00
GO:0009896	positive regulation of catabolic process	BP	1.20E-03	Excitatory	Double_Negative vs Intermediate	DownRegulated	31	GO:0009895	negative regulation of catabolic process	1.20E-03	8.94E-01	5.71E-01	6.02E-01
GO:0009914	hormone transport	BP	1.93E-02	Excitatory	Double_Negative vs Intermediate	DownRegulated	21	GO:0006836	neurotransmitter transport	1.93E-02	8.84E-01	6.16E-01	5.01E-01
GO:0010256	endomembrane system organization	BP	2.85E-05	Excitatory	Double_Negative vs Intermediate	DownRegulated	35	GO:0007062	sister chromatid cohesion	2.85E-05	8.56E-01	4.92E-01	3.50E-01
GO:0010256	endomembrane system organization	BP	4.75E-09	Excitatory	Double_Negative vs Double_Positive	UpRegulated	205	GO:0007062	sister chromatid cohesion	2.85E-05	8.56E-01	4.92E-01	3.50E-01
GO:0010256	endomembrane system organization	BP	4.76E-02	Excitatory	Intermediate vs Double_Positive	DownRegulated	23	GO:0007062	sister chromatid cohesion	2.85E-05	8.56E-01	4.92E-01	3.50E-01
GO:0010256	endomembrane system organization	BP	1.04E-02	Inhibitory	Double_Negative vs Intermediate	DownRegulated	22	GO:0007062	sister chromatid cohesion	2.85E-05	8.56E-01	4.92E-01	3.50E-01
GO:0010257	NADH dehydrogenase complex assembly	BP	3.08E-09	Excitatory	Double_Negative vs Double_Positive	UpRegulated	44	GO:0051131	chaperone-mediated protein complex assembly	3.08E-09	9.07E-01	4.50E-01	7.31E-01
GO:0010389	regulation of G2/M transition of mitotic cell cycle	BP	1.48E-02	Excitatory	Intermediate vs Double_Positive	DownRegulated	14	GO:0000086	G2/M transition of mitotic cell cycle	1.48E-02	9.28E-01	5.55E-01	6.41E-01
GO:0010498	proteasomal protein catabolic process	BP	4.41E-13	Excitatory	Double_Negative vs Double_Positive	UpRegulated	243	GO:0061684	chaperone-mediated autophagy	4.41E-13	8.96E-01	3.97E-01	6.59E-01
GO:0010506	regulation of autophagy	BP	4.03E-03	Excitatory	Double_Negative vs Intermediate	DownRegulated	24	GO:0006914	autophagy	4.03E-03	8.64E-01	5.44E-01	6.72E-01
GO:0010506	regulation of autophagy	BP	8.58E-07	Excitatory	Double_Negative vs Double_Positive	UpRegulated	156	GO:0006914	autophagy	4.03E-03	8.64E-01	5.44E-01	6.72E-01
GO:0010508	positive regulation of autophagy	BP	1.01E-02	Excitatory	Double_Negative vs Intermediate	DownRegulated	12	GO:0009895	negative regulation of catabolic process	1.01E-02	8.83E-01	4.80E-01	3.35E-01
GO:0010563	negative regulation of phosphorus metabolic process	BP	1.17E-02	Excitatory	Double_Negative vs Intermediate	DownRegulated	33	GO:0035303	regulation of dephosphorylation	1.17E-02	8.63E-01	5.14E-01	5.43E-01
GO:0010608	posttranscriptional regulation of gene expression	BP	4.42E-10	Excitatory	Double_Negative vs Double_Positive	UpRegulated	245	GO:0040029	epigenetic regulation of gene expression	4.42E-10	8.98E-01	5.87E-01	7.74E-01
GO:0010608	posttranscriptional regulation of gene expression	BP	4.70E-02	OPC	Double_Negative vs Intermediate	UpRegulated	19	GO:0040029	epigenetic regulation of gene expression	4.42E-10	8.98E-01	5.87E-01	7.74E-01
GO:0010639	negative regulation of organelle organization	BP	1.02E-03	Excitatory	Double_Negative vs Intermediate	DownRegulated	28	GO:0031346	positive regulation of cell projection organization	1.02E-03	8.51E-01	4.74E-01	4.03E-01
GO:0010639	negative regulation of organelle organization	BP	1.91E-02	Excitatory	Double_Negative vs Double_Positive	UpRegulated	152	GO:0031346	positive regulation of cell projection organization	1.02E-03	8.51E-01	4.74E-01	4.03E-01
GO:0010720	positive regulation of cell development	BP	8.02E-03	Astrocytes	Double_Negative vs Intermediate	UpRegulated	54	GO:0010770	positive regulation of cell morphogenesis	8.02E-03	8.87E-01	5.21E-01	7.78E-01
GO:0010720	positive regulation of cell development	BP	3.41E-05	Excitatory	Double_Negative vs Intermediate	DownRegulated	40	GO:0010770	positive regulation of cell morphogenesis	8.02E-03	8.87E-01	5.21E-01	7.78E-01
GO:0010720	positive regulation of cell development	BP	8.87E-04	Inhibitory	Double_Negative vs Intermediate	DownRegulated	29	GO:0010770	positive regulation of cell morphogenesis	8.02E-03	8.87E-01	5.21E-01	7.78E-01
GO:0010721	negative regulation of cell development	BP	2.44E-03	Excitatory	Double_Negative vs Intermediate	DownRegulated	25	GO:0010770	positive regulation of cell morphogenesis	2.44E-03	8.88E-01	5.21E-01	4.98E-01
GO:0010721	negative regulation of cell development	BP	3.02E-02	Inhibitory	Intermediate vs Double_Positive	UpRegulated	12	GO:0010770	positive regulation of cell morphogenesis	2.44E-03	8.88E-01	5.21E-01	4.98E-01
GO:0010761	fibroblast migration	BP	2.95E-02	Excitatory	Double_Negative vs Intermediate	DownRegulated	6	GO:0010761	fibroblast migration	2.95E-02	9.17E-01	6.04E-01	0.00E+00
GO:0010762	regulation of fibroblast migration	BP	9.18E-03	Excitatory	Double_Negative vs Intermediate	DownRegulated	6	GO:0010761	fibroblast migration	9.18E-03	9.04E-01	5.19E-01	6.50E-01
GO:0010763	positive regulation of fibroblast migration	BP	5.44E-05	Excitatory	Double_Negative vs Intermediate	DownRegulated	6	GO:0010761	fibroblast migration	5.44E-05	9.18E-01	5.56E-01	5.39E-01
GO:0010765	positive regulation of sodium ion transport	BP	3.81E-02	Inhibitory	Double_Negative vs Intermediate	DownRegulated	5	GO:1902307	positive regulation of sodium ion transmembrane transport	3.81E-02	9.04E-01	5.23E-01	6.26E-01
GO:0010770	positive regulation of cell morphogenesis involved in differentiation	BP	1.82E-02	Astrocytes	Double_Negative vs Intermediate	UpRegulated	22	GO:0010770	positive regulation of cell morphogenesis	1.82E-02	9.10E-01	5.09E-01	0.00E+00
GO:0010770	positive regulation of cell morphogenesis involved in differentiation	BP	1.56E-04	Excitatory	Double_Negative vs Intermediate	DownRegulated	18	GO:0010770	positive regulation of cell morphogenesis	1.82E-02	9.10E-01	5.09E-01	0.00E+00
GO:0010771	negative regulation of cell morphogenesis involved in differentiation	BP	7.61E-03	Inhibitory	Intermediate vs Double_Positive	UpRegulated	8	GO:0010770	positive regulation of cell morphogenesis	7.61E-03	9.12E-01	5.09E-01	6.87E-01
GO:0010821	regulation of mitochondrion organization	BP	6.31E-04	Excitatory	Double_Negative vs Intermediate	DownRegulated	18	GO:1902115	regulation of organelle assembly	6.31E-04	8.57E-01	4.48E-01	5.94E-01
GO:0010821	regulation of mitochondrion organization	BP	2.81E-02	Excitatory	Double_Negative vs Double_Positive	UpRegulated	78	GO:1902115	regulation of organelle assembly	6.31E-04	8.57E-01	4.48E-01	5.94E-01
GO:0010822	positive regulation of mitochondrion organization	BP	9.53E-04	Excitatory	Double_Negative vs Intermediate	DownRegulated	14	GO:1902115	regulation of organelle assembly	9.53E-04	8.77E-01	5.25E-01	4.76E-01
GO:0010822	positive regulation of mitochondrion organization	BP	4.00E-02	OPC	Double_Negative vs Intermediate	UpRegulated	8	GO:1902115	regulation of organelle assembly	9.53E-04	8.77E-01	5.25E-01	4.76E-01
GO:0010833	telomere maintenance via telomere lengthening	BP	3.78E-05	Excitatory	Double_Negative vs Double_Positive	UpRegulated	50	GO:0006298	mismatch repair	3.78E-05	8.61E-01	4.86E-01	4.82E-01
GO:0010880	regulation of release of sequestered calcium ion into cytosol by sarcoplasmic reticulum	BP	4.87E-02	Astrocytes	Intermediate vs Double_Positive	DownRegulated	4	GO:0010880	regulation of release of sequestered calcium ion into cytosol by sarcoplasmic reticulum	4.87E-02	9.09E-01	5.01E-01	0.00E+00
GO:0010881	regulation of cardiac muscle contraction by regulation of the release of sequestered calcium ion	BP	2.54E-02	Astrocytes	Intermediate vs Double_Positive	DownRegulated	4	GO:0010880	regulation of release of sequestered calcium ion into cytosol by sarcoplasmic reticulum	2.54E-02	9.16E-01	5.57E-01	7.97E-01
GO:0010882	regulation of cardiac muscle contraction by calcium ion signaling	BP	3.81E-02	Astrocytes	Intermediate vs Double_Positive	DownRegulated	4	GO:0010882	regulation of cardiac muscle contraction by calcium ion signaling	3.81E-02	9.20E-01	6.42E-01	0.00E+00
GO:0010921	regulation of phosphatase activity	BP	1.20E-02	Excitatory	Double_Negative vs Intermediate	DownRegulated	15	GO:0035303	regulation of dephosphorylation	1.20E-02	8.94E-01	5.52E-01	7.92E-01
GO:0010959	regulation of metal ion transport	BP	2.08E-02	Astrocytes	Intermediate vs Double_Positive	DownRegulated	16	GO:1903169	regulation of calcium ion transmembrane transport	2.08E-02	8.97E-01	5.27E-01	5.60E-01
GO:0010959	regulation of metal ion transport	BP	2.54E-02	Excitatory	Double_Negative vs Intermediate	DownRegulated	23	GO:1903169	regulation of calcium ion transmembrane transport	2.08E-02	8.97E-01	5.27E-01	5.60E-01
GO:0010959	regulation of metal ion transport	BP	2.21E-02	OPC	Intermediate vs Double_Positive	DownRegulated	10	GO:1903169	regulation of calcium ion transmembrane transport	2.08E-02	8.97E-01	5.27E-01	5.60E-01
GO:0010970	transport along microtubule	BP	4.92E-12	Excitatory	Double_Negative vs Intermediate	DownRegulated	30	GO:0019896	axonal transport of mitochondrion	4.92E-12	8.85E-01	3.36E-01	6.46E-01
GO:0010970	transport along microtubule	BP	3.78E-05	Excitatory	Double_Negative vs Double_Positive	UpRegulated	84	GO:0019896	axonal transport of mitochondrion	4.92E-12	8.85E-01	3.36E-01	6.46E-01
GO:0010975	regulation of neuron projection development	BP	1.60E-03	Astrocytes	Double_Negative vs Intermediate	UpRegulated	56	GO:0016358	dendrite development	1.60E-03	8.85E-01	3.41E-01	7.31E-01
GO:0010975	regulation of neuron projection development	BP	2.08E-02	Astrocytes	Intermediate vs Double_Positive	DownRegulated	20	GO:0016358	dendrite development	1.60E-03	8.85E-01	3.41E-01	7.31E-01
GO:0010975	regulation of neuron projection development	BP	6.72E-08	Excitatory	Double_Negative vs Intermediate	DownRegulated	46	GO:0016358	dendrite development	1.60E-03	8.85E-01	3.41E-01	7.31E-01
GO:0010975	regulation of neuron projection development	BP	4.15E-07	Excitatory	Double_Negative vs Double_Positive	DownRegulated	51	GO:0016358	dendrite development	1.60E-03	8.85E-01	3.41E-01	7.31E-01
GO:0010975	regulation of neuron projection development	BP	5.74E-04	Inhibitory	Double_Negative vs Intermediate	DownRegulated	29	GO:0016358	dendrite development	1.60E-03	8.85E-01	3.41E-01	7.31E-01
GO:0010975	regulation of neuron projection development	BP	3.44E-02	Oligodendrocytes	Double_Negative vs Double_Positive	DownRegulated	13	GO:0016358	dendrite development	1.60E-03	8.85E-01	3.41E-01	7.31E-01
GO:0010976	positive regulation of neuron projection development	BP	1.03E-04	Excitatory	Double_Negative vs Intermediate	DownRegulated	26	GO:0016358	dendrite development	1.03E-04	8.89E-01	3.85E-01	6.44E-01
GO:0010976	positive regulation of neuron projection development	BP	8.48E-04	Excitatory	Double_Negative vs Double_Positive	DownRegulated	28	GO:0016358	dendrite development	1.03E-04	8.89E-01	3.85E-01	6.44E-01
GO:0010976	positive regulation of neuron projection development	BP	9.62E-04	Inhibitory	Double_Negative vs Intermediate	DownRegulated	20	GO:0016358	dendrite development	1.03E-04	8.89E-01	3.85E-01	6.44E-01
GO:0010977	negative regulation of neuron projection development	BP	1.41E-02	Excitatory	Double_Negative vs Intermediate	DownRegulated	14	GO:0016358	dendrite development	1.41E-02	8.90E-01	4.10E-01	6.44E-01
GO:0010977	negative regulation of neuron projection development	BP	4.86E-02	Inhibitory	Intermediate vs Double_Positive	UpRegulated	8	GO:0016358	dendrite development	1.41E-02	8.90E-01	4.10E-01	6.44E-01
GO:0014047	glutamate secretion	BP	3.71E-05	Excitatory	Double_Negative vs Intermediate	DownRegulated	9	GO:0014048	regulation of glutamate secretion	3.71E-05	9.17E-01	6.42E-01	7.16E-01
GO:0014048	regulation of glutamate secretion	BP	2.64E-03	Excitatory	Double_Negative vs Intermediate	DownRegulated	5	GO:0014048	regulation of glutamate secretion	2.64E-03	9.07E-01	6.42E-01	0.00E+00
GO:0014733	regulation of skeletal muscle adaptation	BP	1.24E-02	Excitatory	Double_Negative vs Intermediate	DownRegulated	4	GO:0014733	regulation of skeletal muscle adaptation	1.24E-02	9.25E-01	7.31E-01	0.00E+00
GO:0014841	skeletal muscle satellite cell proliferation	BP	4.49E-02	Astrocytes	Double_Negative vs Double_Positive	UpRegulated	5	GO:0014841	skeletal muscle satellite cell proliferation	4.49E-02	9.29E-01	5.97E-01	0.00E+00
GO:0014842	regulation of skeletal muscle satellite cell proliferation	BP	4.49E-02	Astrocytes	Double_Negative vs Double_Positive	UpRegulated	5	GO:0014841	skeletal muscle satellite cell proliferation	4.49E-02	8.99E-01	5.01E-01	6.55E-01
GO:0014857	regulation of skeletal muscle cell proliferation	BP	4.49E-02	Astrocytes	Double_Negative vs Double_Positive	UpRegulated	5	GO:0014841	skeletal muscle satellite cell proliferation	4.49E-02	8.78E-01	5.35E-01	5.53E-01
GO:0014887	cardiac muscle adaptation	BP	1.16E-02	Excitatory	Double_Negative vs Intermediate	DownRegulated	5	GO:0043500	muscle adaptation	1.16E-02	9.35E-01	4.46E-01	7.65E-01
GO:0014888	striated muscle adaptation	BP	1.07E-02	Excitatory	Double_Negative vs Intermediate	DownRegulated	7	GO:0043500	muscle adaptation	1.07E-02	9.22E-01	4.21E-01	8.64E-01
GO:0014896	muscle hypertrophy	BP	8.40E-03	Excitatory	Double_Negative vs Intermediate	DownRegulated	10	GO:0003298	physiological muscle hypertrophy	8.40E-03	9.33E-01	3.80E-01	8.25E-01
GO:0014897	striated muscle hypertrophy	BP	7.03E-03	Excitatory	Double_Negative vs Intermediate	DownRegulated	10	GO:0003298	physiological muscle hypertrophy	7.03E-03	9.45E-01	4.35E-01	6.60E-01
GO:0014898	cardiac muscle hypertrophy in response to stress	BP	1.16E-02	Excitatory	Double_Negative vs Intermediate	DownRegulated	5	GO:0043500	muscle adaptation	1.16E-02	9.49E-01	5.14E-01	5.23E-01
GO:0015693	magnesium ion transport	BP	4.53E-02	Excitatory	Double_Negative vs Intermediate	DownRegulated	4	GO:0015693	magnesium ion transport	4.53E-02	9.28E-01	5.74E-01	0.00E+00
GO:0015800	acidic amino acid transport	BP	4.72E-04	Excitatory	Double_Negative vs Intermediate	DownRegulated	10	GO:0044070	regulation of monoatomic anion transport	4.72E-04	9.23E-01	5.55E-01	3.67E-01
GO:0015837	amine transport	BP	1.68E-02	Excitatory	Double_Negative vs Intermediate	DownRegulated	10	GO:0044070	regulation of monoatomic anion transport	1.68E-02	9.10E-01	5.26E-01	4.43E-01
GO:0015931	nucleobase-containing compound transport	BP	1.04E-05	Excitatory	Double_Negative vs Double_Positive	UpRegulated	122	GO:0046831	regulation of RNA export from nucleus	1.04E-05	9.10E-01	4.92E-01	4.17E-01
GO:0015936	coenzyme A metabolic process	BP	1.95E-02	Excitatory	Double_Negative vs Double_Positive	UpRegulated	12	GO:0046031	ADP metabolic process	1.95E-02	9.07E-01	4.41E-01	7.03E-01
GO:0015980	energy derivation by oxidation of organic compounds	BP	1.32E-06	Excitatory	Double_Negative vs Double_Positive	UpRegulated	128	GO:0006122	mitochondrial electron transport, ubiquinol to cytochrome c	1.32E-06	8.67E-01	4.28E-01	4.75E-01
GO:0015985	energy coupled proton transport, down electrochemical gradient	BP	9.08E-04	Excitatory	Double_Negative vs Double_Positive	UpRegulated	15	GO:0015988	energy coupled proton transmembrane transport, against electrochemical gradient	9.08E-04	9.12E-01	4.29E-01	7.59E-01
GO:0015986	ATP synthesis coupled proton transport	BP	9.08E-04	Excitatory	Double_Negative vs Double_Positive	UpRegulated	15	GO:0042776	proton motive force-driven mitochondrial ATP synthesis	9.08E-04	9.10E-01	5.84E-01	8.33E-01
GO:0015988	energy coupled proton transmembrane transport, against electrochemical gradient	BP	4.14E-02	Excitatory	Double_Negative vs Intermediate	DownRegulated	5	GO:0015988	energy coupled proton transmembrane transport, against electrochemical gradient	4.14E-02	9.12E-01	4.29E-01	0.00E+00
GO:0016049	cell growth	BP	3.91E-04	Excitatory	Double_Negative vs Intermediate	DownRegulated	35	GO:0016049	cell growth	3.91E-04	8.41E-01	7.35E-01	0.00E+00
GO:0016049	cell growth	BP	1.51E-02	Inhibitory	Double_Negative vs Intermediate	DownRegulated	23	GO:0016049	cell growth	3.91E-04	8.41E-01	7.35E-01	0.00E+00
GO:0016050	vesicle organization	BP	1.04E-03	Excitatory	Double_Negative vs Intermediate	DownRegulated	26	GO:0007062	sister chromatid cohesion	1.04E-03	8.71E-01	4.50E-01	4.15E-01
GO:0016050	vesicle organization	BP	7.24E-06	Excitatory	Double_Negative vs Double_Positive	UpRegulated	155	GO:0007062	sister chromatid cohesion	1.04E-03	8.71E-01	4.50E-01	4.15E-01
GO:0016055	Wnt signaling pathway	BP	2.54E-03	Excitatory	Double_Negative vs Intermediate	DownRegulated	32	GO:0007223	Wnt signaling pathway, calcium modulating pathway	2.54E-03	8.79E-01	4.08E-01	8.36E-01
GO:0016072	rRNA metabolic process	BP	3.08E-10	Excitatory	Double_Negative vs Double_Positive	UpRegulated	135	GO:0031440	regulation of mRNA 3'-end processing	3.08E-10	8.84E-01	5.02E-01	3.66E-01
GO:0016072	rRNA metabolic process	BP	1.58E-02	OPC	Double_Negative vs Intermediate	DownRegulated	9	GO:0031440	regulation of mRNA 3'-end processing	3.08E-10	8.84E-01	5.02E-01	3.66E-01
GO:0016073	snRNA metabolic process	BP	1.58E-02	Excitatory	Double_Negative vs Double_Positive	UpRegulated	47	GO:0031440	regulation of mRNA 3'-end processing	1.58E-02	8.84E-01	5.02E-01	3.66E-01
GO:0016079	synaptic vesicle exocytosis	BP	3.35E-08	Excitatory	Double_Negative vs Intermediate	DownRegulated	22	GO:0048791	calcium ion-regulated exocytosis of neurotransmitter	3.35E-08	8.95E-01	3.89E-01	9.32E-01
GO:0016079	synaptic vesicle exocytosis	BP	1.38E-03	Excitatory	Double_Negative vs Double_Positive	DownRegulated	17	GO:0048791	calcium ion-regulated exocytosis of neurotransmitter	3.35E-08	8.95E-01	3.89E-01	9.32E-01
GO:0016082	synaptic vesicle priming	BP	6.19E-03	Excitatory	Double_Negative vs Intermediate	DownRegulated	5	GO:0048791	calcium ion-regulated exocytosis of neurotransmitter	6.19E-03	8.81E-01	4.63E-01	7.71E-01
GO:0016188	synaptic vesicle maturation	BP	9.43E-05	Excitatory	Double_Negative vs Intermediate	DownRegulated	6	GO:0021700	developmental maturation	9.43E-05	8.81E-01	7.21E-01	5.59E-01
GO:0016197	endosomal transport	BP	4.53E-02	Excitatory	Double_Negative vs Intermediate	DownRegulated	16	GO:0016197	endosomal transport	4.53E-02	8.41E-01	3.51E-01	0.00E+00
GO:0016197	endosomal transport	BP	1.17E-05	Excitatory	Double_Negative vs Double_Positive	UpRegulated	113	GO:0016197	endosomal transport	4.53E-02	8.41E-01	3.51E-01	0.00E+00
GO:0016233	telomere capping	BP	2.39E-02	Excitatory	Double_Negative vs Double_Positive	UpRegulated	24	GO:0006298	mismatch repair	2.39E-02	8.61E-01	4.86E-01	4.82E-01
GO:0016236	macroautophagy	BP	1.65E-12	Excitatory	Double_Negative vs Double_Positive	UpRegulated	167	GO:0006914	autophagy	1.65E-12	8.81E-01	4.44E-01	8.86E-01
GO:0016239	positive regulation of macroautophagy	BP	1.01E-02	Excitatory	Double_Negative vs Intermediate	DownRegulated	9	GO:0009895	negative regulation of catabolic process	1.01E-02	8.98E-01	4.99E-01	3.10E-01
GO:0016241	regulation of macroautophagy	BP	1.09E-02	Excitatory	Double_Negative vs Intermediate	DownRegulated	15	GO:0006914	autophagy	1.09E-02	8.82E-01	5.46E-01	6.10E-01
GO:0016241	regulation of macroautophagy	BP	4.18E-09	Excitatory	Double_Negative vs Double_Positive	UpRegulated	99	GO:0006914	autophagy	1.09E-02	8.82E-01	5.46E-01	6.10E-01
GO:0016242	negative regulation of macroautophagy	BP	3.64E-02	Excitatory	Double_Negative vs Double_Positive	UpRegulated	19	GO:0009895	negative regulation of catabolic process	3.64E-02	8.99E-01	5.47E-01	5.12E-01
GO:0016311	dephosphorylation	BP	6.61E-03	Excitatory	Double_Negative vs Intermediate	DownRegulated	31	GO:0035303	regulation of dephosphorylation	6.61E-03	8.85E-01	6.34E-01	6.21E-01
GO:0016358	dendrite development	BP	3.16E-02	Astrocytes	Double_Negative vs Intermediate	UpRegulated	29	GO:0016358	dendrite development	3.16E-02	8.88E-01	3.38E-01	0.00E+00
GO:0016358	dendrite development	BP	5.47E-08	Excitatory	Double_Negative vs Intermediate	DownRegulated	30	GO:0016358	dendrite development	3.16E-02	8.88E-01	3.38E-01	0.00E+00
GO:0016358	dendrite development	BP	5.99E-05	Excitatory	Double_Negative vs Double_Positive	DownRegulated	28	GO:0016358	dendrite development	3.16E-02	8.88E-01	3.38E-01	0.00E+00
GO:0016358	dendrite development	BP	9.57E-06	Inhibitory	Double_Negative vs Intermediate	DownRegulated	22	GO:0016358	dendrite development	3.16E-02	8.88E-01	3.38E-01	0.00E+00
GO:0016444	somatic cell DNA recombination	BP	1.50E-02	Excitatory	Double_Negative vs Double_Positive	UpRegulated	31	GO:0045191	regulation of isotype switching	1.50E-02	8.72E-01	5.12E-01	3.10E-01
GO:0016445	somatic diversification of immunoglobulins	BP	4.90E-02	Excitatory	Double_Negative vs Double_Positive	UpRegulated	27	GO:0016445	somatic diversification of immunoglobulins	4.90E-02	9.17E-01	6.29E-01	0.00E+00
GO:0016447	somatic recombination of immunoglobulin gene segments	BP	9.86E-03	Excitatory	Double_Negative vs Double_Positive	UpRegulated	26	GO:0045191	regulation of isotype switching	9.86E-03	8.91E-01	4.42E-01	4.62E-01
GO:0016482	cytosolic transport	BP	5.22E-04	Excitatory	Double_Negative vs Intermediate	DownRegulated	18	GO:0016197	endosomal transport	5.22E-04	8.53E-01	3.84E-01	7.25E-01
GO:0016482	cytosolic transport	BP	3.81E-06	Excitatory	Double_Negative vs Double_Positive	UpRegulated	90	GO:0016197	endosomal transport	5.22E-04	8.53E-01	3.84E-01	7.25E-01
GO:0016482	cytosolic transport	BP	9.29E-03	Inhibitory	Double_Negative vs Intermediate	DownRegulated	13	GO:0016197	endosomal transport	5.22E-04	8.53E-01	3.84E-01	7.25E-01
GO:0016579	protein deubiquitination	BP	1.77E-10	Excitatory	Double_Negative vs Double_Positive	UpRegulated	145	GO:0000209	protein polyubiquitination	1.77E-10	8.91E-01	4.17E-01	5.52E-01
GO:0016601	Rac protein signal transduction	BP	5.77E-04	Excitatory	Double_Negative vs Intermediate	DownRegulated	8	GO:0007187	G protein-coupled receptor signaling pathway, coupled to cyclic nucleotide second messenger	5.77E-04	8.87E-01	4.87E-01	5.21E-01
GO:0016601	Rac protein signal transduction	BP	2.38E-03	Inhibitory	Double_Negative vs Intermediate	DownRegulated	7	GO:0007187	G protein-coupled receptor signaling pathway, coupled to cyclic nucleotide second messenger	5.77E-04	8.87E-01	4.87E-01	5.21E-01
GO:0017038	protein import	BP	2.06E-02	Excitatory	Double_Negative vs Double_Positive	UpRegulated	97	GO:0030150	protein import into mitochondrial matrix	2.06E-02	9.11E-01	4.60E-01	4.37E-01
GO:0017148	negative regulation of translation	BP	3.23E-02	OPC	Double_Negative vs Intermediate	UpRegulated	9	GO:0035278	miRNA-mediated gene silencing by inhibition of translation	3.23E-02	9.05E-01	3.17E-01	8.91E-01
GO:0017156	calcium ion regulated exocytosis	BP	6.72E-08	Excitatory	Double_Negative vs Intermediate	DownRegulated	24	GO:0140029	exocytic process	6.72E-08	8.91E-01	4.94E-01	7.19E-01
GO:0017156	calcium ion regulated exocytosis	BP	7.24E-04	Excitatory	Double_Negative vs Double_Positive	DownRegulated	20	GO:0140029	exocytic process	6.72E-08	8.91E-01	4.94E-01	7.19E-01
GO:0017156	calcium ion regulated exocytosis	BP	1.17E-02	Inhibitory	Double_Negative vs Intermediate	DownRegulated	12	GO:0140029	exocytic process	6.72E-08	8.91E-01	4.94E-01	7.19E-01
GO:0017157	regulation of exocytosis	BP	9.68E-06	Excitatory	Double_Negative vs Intermediate	DownRegulated	24	GO:0140029	exocytic process	9.68E-06	8.64E-01	4.61E-01	5.82E-01
GO:0017157	regulation of exocytosis	BP	1.21E-03	Excitatory	Double_Negative vs Double_Positive	DownRegulated	23	GO:0140029	exocytic process	9.68E-06	8.64E-01	4.61E-01	5.82E-01
GO:0017157	regulation of exocytosis	BP	2.71E-02	Inhibitory	Double_Negative vs Intermediate	DownRegulated	13	GO:0140029	exocytic process	9.68E-06	8.64E-01	4.61E-01	5.82E-01
GO:0017158	regulation of calcium ion-dependent exocytosis	BP	1.73E-06	Excitatory	Double_Negative vs Intermediate	DownRegulated	18	GO:0140029	exocytic process	1.73E-06	8.90E-01	4.53E-01	4.97E-01
GO:0017158	regulation of calcium ion-dependent exocytosis	BP	9.89E-04	Excitatory	Double_Negative vs Double_Positive	DownRegulated	16	GO:0140029	exocytic process	1.73E-06	8.90E-01	4.53E-01	4.97E-01
GO:0017158	regulation of calcium ion-dependent exocytosis	BP	3.20E-02	Inhibitory	Double_Negative vs Intermediate	DownRegulated	9	GO:0140029	exocytic process	1.73E-06	8.90E-01	4.53E-01	4.97E-01
GO:0018022	peptidyl-lysine methylation	BP	1.73E-03	Excitatory	Intermediate vs Double_Positive	DownRegulated	15	GO:0000209	protein polyubiquitination	1.73E-03	8.95E-01	4.76E-01	4.13E-01
GO:0018022	peptidyl-lysine methylation	BP	6.40E-04	Oligodendrocytes	Double_Negative vs Intermediate	UpRegulated	29	GO:0000209	protein polyubiquitination	1.73E-03	8.95E-01	4.76E-01	4.13E-01
GO:0018023	peptidyl-lysine trimethylation	BP	1.64E-02	Excitatory	Intermediate vs Double_Positive	DownRegulated	7	GO:0000209	protein polyubiquitination	1.64E-02	9.01E-01	5.07E-01	3.69E-01
GO:0018105	peptidyl-serine phosphorylation	BP	9.22E-06	Excitatory	Double_Negative vs Intermediate	DownRegulated	28	GO:0000209	protein polyubiquitination	9.22E-06	9.00E-01	4.82E-01	4.17E-01
GO:0018105	peptidyl-serine phosphorylation	BP	4.17E-02	Inhibitory	Double_Negative vs Intermediate	DownRegulated	15	GO:0000209	protein polyubiquitination	9.22E-06	9.00E-01	4.82E-01	4.17E-01
GO:0018107	peptidyl-threonine phosphorylation	BP	5.05E-05	Excitatory	Double_Negative vs Intermediate	DownRegulated	16	GO:0000209	protein polyubiquitination	5.05E-05	9.01E-01	4.82E-01	4.17E-01
GO:0018205	peptidyl-lysine modification	BP	1.15E-02	Excitatory	Double_Negative vs Double_Positive	UpRegulated	152	GO:0000209	protein polyubiquitination	1.15E-02	8.87E-01	4.00E-01	5.24E-01
GO:0018205	peptidyl-lysine modification	BP	6.40E-04	Oligodendrocytes	Double_Negative vs Intermediate	UpRegulated	61	GO:0000209	protein polyubiquitination	1.15E-02	8.87E-01	4.00E-01	5.24E-01
GO:0018209	peptidyl-serine modification	BP	3.08E-05	Excitatory	Double_Negative vs Intermediate	DownRegulated	28	GO:0000209	protein polyubiquitination	3.08E-05	8.88E-01	4.05E-01	5.24E-01
GO:0018210	peptidyl-threonine modification	BP	1.06E-04	Excitatory	Double_Negative vs Intermediate	DownRegulated	16	GO:0000209	protein polyubiquitination	1.06E-04	8.88E-01	4.05E-01	5.24E-01
GO:0018393	internal peptidyl-lysine acetylation	BP	9.65E-03	Excitatory	Double_Negative vs Double_Positive	UpRegulated	76	GO:2000756	regulation of peptidyl-lysine acetylation	9.65E-03	9.14E-01	4.25E-01	6.00E-01
GO:0018394	peptidyl-lysine acetylation	BP	4.97E-03	Excitatory	Double_Negative vs Double_Positive	UpRegulated	80	GO:2000756	regulation of peptidyl-lysine acetylation	4.97E-03	9.05E-01	3.83E-01	7.18E-01
GO:0019042	viral latency	BP	1.75E-03	Excitatory	Double_Negative vs Double_Positive	UpRegulated	10	GO:0019079	viral genome replication	1.75E-03	9.47E-01	6.21E-01	5.68E-01
GO:0019079	viral genome replication	BP	4.49E-02	Excitatory	Double_Negative vs Intermediate	DownRegulated	10	GO:0019079	viral genome replication	4.49E-02	9.50E-01	6.40E-01	0.00E+00
GO:0019081	viral translation	BP	7.41E-03	Excitatory	Double_Negative vs Double_Positive	UpRegulated	12	GO:0019079	viral genome replication	7.41E-03	9.51E-01	6.40E-01	5.11E-01
GO:0019098	reproductive behavior	BP	1.16E-02	Inhibitory	Double_Negative vs Intermediate	DownRegulated	5	GO:0007617	mating behavior	1.16E-02	9.27E-01	6.39E-01	7.22E-01
GO:0019226	transmission of nerve impulse	BP	4.39E-02	Excitatory	Double_Negative vs Intermediate	DownRegulated	8	GO:0019226	transmission of nerve impulse	4.39E-02	8.82E-01	7.12E-01	0.00E+00
GO:0019320	hexose catabolic process	BP	9.81E-03	Inhibitory	Intermediate vs Double_Positive	UpRegulated	6	GO:0046365	monosaccharide catabolic process	9.81E-03	9.40E-01	4.00E-01	8.64E-01
GO:0019439	aromatic compound catabolic process	BP	4.70E-03	Microglia	Intermediate vs Double_Positive	UpRegulated	7	GO:0006914	autophagy	4.70E-03	8.70E-01	5.74E-01	6.16E-01
GO:0019674	NAD metabolic process	BP	3.02E-02	Inhibitory	Intermediate vs Double_Positive	UpRegulated	6	GO:0019674	NAD metabolic process	3.02E-02	8.87E-01	5.57E-01	0.00E+00
GO:0019693	ribose phosphate metabolic process	BP	2.54E-05	Excitatory	Double_Negative vs Double_Positive	UpRegulated	226	GO:0008654	phospholipid biosynthetic process	2.54E-05	8.81E-01	6.02E-01	4.59E-01
GO:0019693	ribose phosphate metabolic process	BP	2.33E-02	Oligodendrocytes	Intermediate vs Double_Positive	UpRegulated	38	GO:0008654	phospholipid biosynthetic process	2.54E-05	8.81E-01	6.02E-01	4.59E-01
GO:0019722	calcium-mediated signaling	BP	1.35E-02	Excitatory	Double_Negative vs Intermediate	DownRegulated	16	GO:0007187	G protein-coupled receptor signaling pathway, coupled to cyclic nucleotide second messenger	1.35E-02	8.74E-01	4.54E-01	5.75E-01
GO:0019722	calcium-mediated signaling	BP	3.29E-02	OPC	Intermediate vs Double_Positive	DownRegulated	7	GO:0007187	G protein-coupled receptor signaling pathway, coupled to cyclic nucleotide second messenger	1.35E-02	8.74E-01	4.54E-01	5.75E-01
GO:0019882	antigen processing and presentation	BP	3.03E-03	Excitatory	Double_Negative vs Intermediate	DownRegulated	16	GO:0048002	antigen processing and presentation of peptide antigen	3.03E-03	9.08E-01	4.36E-01	7.88E-01
GO:0019882	antigen processing and presentation	BP	2.46E-02	Inhibitory	Double_Negative vs Intermediate	DownRegulated	11	GO:0048002	antigen processing and presentation of peptide antigen	3.03E-03	9.08E-01	4.36E-01	7.88E-01
GO:0019884	antigen processing and presentation of exogenous antigen	BP	5.41E-04	Excitatory	Double_Negative vs Intermediate	DownRegulated	15	GO:0048002	antigen processing and presentation of peptide antigen	5.41E-04	9.30E-01	4.75E-01	6.05E-01
GO:0019884	antigen processing and presentation of exogenous antigen	BP	1.40E-02	Inhibitory	Double_Negative vs Intermediate	DownRegulated	10	GO:0048002	antigen processing and presentation of peptide antigen	5.41E-04	9.30E-01	4.75E-01	6.05E-01
GO:0019886	antigen processing and presentation of exogenous peptide antigen via MHC class II	BP	6.33E-04	Excitatory	Double_Negative vs Intermediate	DownRegulated	13	GO:0048002	antigen processing and presentation of peptide antigen	6.33E-04	9.61E-01	5.04E-01	5.28E-01
GO:0019886	antigen processing and presentation of exogenous peptide antigen via MHC class II	BP	4.71E-02	Excitatory	Double_Negative vs Double_Positive	UpRegulated	46	GO:0048002	antigen processing and presentation of peptide antigen	6.33E-04	9.61E-01	5.04E-01	5.28E-01
GO:0019886	antigen processing and presentation of exogenous peptide antigen via MHC class II	BP	1.16E-02	Inhibitory	Double_Negative vs Intermediate	DownRegulated	9	GO:0048002	antigen processing and presentation of peptide antigen	6.33E-04	9.61E-01	5.04E-01	5.28E-01
GO:0019896	axonal transport of mitochondrion	BP	9.47E-03	Excitatory	Double_Negative vs Intermediate	DownRegulated	4	GO:0019896	axonal transport of mitochondrion	9.47E-03	9.15E-01	4.17E-01	0.00E+00
GO:0021700	developmental maturation	BP	1.71E-03	Excitatory	Double_Negative vs Intermediate	DownRegulated	22	GO:0021700	developmental maturation	1.71E-03	9.05E-01	7.21E-01	0.00E+00
GO:0021762	substantia nigra development	BP	2.07E-03	Excitatory	Double_Negative vs Double_Positive	UpRegulated	27	GO:0007507	heart development	2.07E-03	9.44E-01	5.29E-01	4.65E-01
GO:0021762	substantia nigra development	BP	5.81E-05	OPC	Double_Negative vs Intermediate	UpRegulated	8	GO:0007507	heart development	2.07E-03	9.44E-01	5.29E-01	4.65E-01
GO:0021953	central nervous system neuron differentiation	BP	4.90E-02	Excitatory	Double_Negative vs Intermediate	DownRegulated	13	GO:0021953	central nervous system neuron differentiation	4.90E-02	9.14E-01	4.46E-01	0.00E+00
GO:0021954	central nervous system neuron development	BP	5.86E-03	Excitatory	Double_Negative vs Intermediate	DownRegulated	10	GO:0021953	central nervous system neuron differentiation	5.86E-03	9.17E-01	4.54E-01	8.42E-01
GO:0022406	membrane docking	BP	9.44E-03	Excitatory	Double_Negative vs Double_Positive	UpRegulated	88	GO:0140056	organelle localization by membrane tethering	9.44E-03	8.28E-01	7.03E-01	5.95E-01
GO:0022406	membrane docking	BP	4.99E-03	Excitatory	Intermediate vs Double_Positive	DownRegulated	17	GO:0140056	organelle localization by membrane tethering	9.44E-03	8.28E-01	7.03E-01	5.95E-01
GO:0022406	membrane docking	BP	4.18E-02	Inhibitory	Double_Negative vs Intermediate	DownRegulated	12	GO:0140056	organelle localization by membrane tethering	9.44E-03	8.28E-01	7.03E-01	5.95E-01
GO:0022411	cellular component disassembly	BP	1.33E-03	Excitatory	Double_Negative vs Intermediate	DownRegulated	36	GO:0007062	sister chromatid cohesion	1.33E-03	8.55E-01	5.34E-01	3.50E-01
GO:0022411	cellular component disassembly	BP	2.48E-08	Excitatory	Double_Negative vs Double_Positive	UpRegulated	250	GO:0007062	sister chromatid cohesion	1.33E-03	8.55E-01	5.34E-01	3.50E-01
GO:0022604	regulation of cell morphogenesis	BP	6.70E-03	Astrocytes	Double_Negative vs Intermediate	UpRegulated	53	GO:0048857	neural nucleus development	6.70E-03	9.17E-01	7.64E-01	3.31E-01
GO:0022604	regulation of cell morphogenesis	BP	3.14E-05	Excitatory	Double_Negative vs Intermediate	DownRegulated	39	GO:0048857	neural nucleus development	6.70E-03	9.17E-01	7.64E-01	3.31E-01
GO:0022613	ribonucleoprotein complex biogenesis	BP	0.00E+00	Excitatory	Double_Negative vs Double_Positive	UpRegulated	269	GO:0000470	maturation of LSU-rRNA	0.00E+00	8.74E-01	4.86E-01	3.99E-01
GO:0022613	ribonucleoprotein complex biogenesis	BP	8.33E-03	OPC	Double_Negative vs Intermediate	DownRegulated	13	GO:0000470	maturation of LSU-rRNA	0.00E+00	8.74E-01	4.86E-01	3.99E-01
GO:0022618	ribonucleoprotein complex assembly	BP	4.07E-13	Excitatory	Double_Negative vs Double_Positive	UpRegulated	143	GO:0051131	chaperone-mediated protein complex assembly	4.07E-13	9.02E-01	4.61E-01	6.51E-01
GO:0022618	ribonucleoprotein complex assembly	BP	4.78E-02	Oligodendrocytes	Double_Negative vs Double_Positive	UpRegulated	28	GO:0051131	chaperone-mediated protein complex assembly	4.07E-13	9.02E-01	4.61E-01	6.51E-01
GO:0022898	regulation of transmembrane transporter activity	BP	9.20E-03	Excitatory	Double_Negative vs Intermediate	DownRegulated	19	GO:1903169	regulation of calcium ion transmembrane transport	9.20E-03	8.50E-01	4.85E-01	4.13E-01
GO:0022898	regulation of transmembrane transporter activity	BP	4.66E-03	OPC	Intermediate vs Double_Positive	DownRegulated	10	GO:1903169	regulation of calcium ion transmembrane transport	9.20E-03	8.50E-01	4.85E-01	4.13E-01
GO:0022900	electron transport chain	BP	5.42E-06	Excitatory	Double_Negative vs Double_Positive	UpRegulated	90	GO:0006122	mitochondrial electron transport, ubiquinol to cytochrome c	5.42E-06	8.68E-01	4.77E-01	4.90E-01
GO:0022900	electron transport chain	BP	2.75E-02	Microglia	Double_Negative vs Intermediate	UpRegulated	11	GO:0006122	mitochondrial electron transport, ubiquinol to cytochrome c	5.42E-06	8.68E-01	4.77E-01	4.90E-01
GO:0022900	electron transport chain	BP	3.47E-02	OPC	Double_Negative vs Intermediate	UpRegulated	10	GO:0006122	mitochondrial electron transport, ubiquinol to cytochrome c	5.42E-06	8.68E-01	4.77E-01	4.90E-01
GO:0022904	respiratory electron transport chain	BP	3.28E-10	Excitatory	Double_Negative vs Double_Positive	UpRegulated	62	GO:0006122	mitochondrial electron transport, ubiquinol to cytochrome c	3.28E-10	9.02E-01	4.07E-01	6.93E-01
GO:0022904	respiratory electron transport chain	BP	1.44E-02	OPC	Double_Negative vs Intermediate	UpRegulated	8	GO:0006122	mitochondrial electron transport, ubiquinol to cytochrome c	3.28E-10	9.02E-01	4.07E-01	6.93E-01
GO:0023061	signal release	BP	6.72E-10	Excitatory	Double_Negative vs Intermediate	DownRegulated	47	GO:0048791	calcium ion-regulated exocytosis of neurotransmitter	6.72E-10	8.71E-01	5.12E-01	4.99E-01
GO:0023061	signal release	BP	2.06E-04	Excitatory	Double_Negative vs Double_Positive	DownRegulated	40	GO:0048791	calcium ion-regulated exocytosis of neurotransmitter	6.72E-10	8.71E-01	5.12E-01	4.99E-01
GO:0030003	cellular cation homeostasis	BP	2.83E-02	OPC	Intermediate vs Double_Positive	DownRegulated	13	GO:0006873	intracellular monoatomic ion homeostasis	2.83E-02	9.14E-01	5.86E-01	8.25E-01
GO:0030041	actin filament polymerization	BP	3.94E-03	Excitatory	Double_Negative vs Intermediate	DownRegulated	16	GO:0051131	chaperone-mediated protein complex assembly	3.94E-03	9.12E-01	5.56E-01	4.84E-01
GO:0030042	actin filament depolymerization	BP	2.10E-02	Excitatory	Double_Negative vs Intermediate	DownRegulated	7	GO:0031032	actomyosin structure organization	2.10E-02	9.16E-01	5.37E-01	4.59E-01
GO:0030072	peptide hormone secretion	BP	8.40E-03	Excitatory	Double_Negative vs Intermediate	DownRegulated	19	GO:0002790	peptide secretion	8.40E-03	8.99E-01	4.95E-01	6.54E-01
GO:0030073	insulin secretion	BP	9.50E-03	Excitatory	Double_Negative vs Intermediate	DownRegulated	17	GO:0002790	peptide secretion	9.50E-03	9.02E-01	4.67E-01	5.20E-01
GO:0030073	insulin secretion	BP	2.31E-02	Excitatory	Double_Negative vs Double_Positive	DownRegulated	19	GO:0002790	peptide secretion	9.50E-03	9.02E-01	4.67E-01	5.20E-01
GO:0030100	regulation of endocytosis	BP	1.46E-03	Excitatory	Double_Negative vs Intermediate	DownRegulated	22	GO:0060628	regulation of ER to Golgi vesicle-mediated transport	1.46E-03	8.34E-01	4.33E-01	5.36E-01
GO:0030100	regulation of endocytosis	BP	3.47E-02	Inhibitory	Double_Negative vs Intermediate	DownRegulated	14	GO:0060628	regulation of ER to Golgi vesicle-mediated transport	1.46E-03	8.34E-01	4.33E-01	5.36E-01
GO:0030150	protein import into mitochondrial matrix	BP	4.80E-02	Excitatory	Double_Negative vs Double_Positive	UpRegulated	13	GO:0030150	protein import into mitochondrial matrix	4.80E-02	8.99E-01	5.09E-01	0.00E+00
GO:0030168	platelet activation	BP	7.31E-03	Excitatory	Double_Negative vs Intermediate	DownRegulated	14	GO:0007596	blood coagulation	7.31E-03	8.87E-01	5.69E-01	8.27E-01
GO:0030198	extracellular matrix organization	BP	4.36E-02	Astrocytes	Double_Negative vs Intermediate	DownRegulated	19	GO:0043062	extracellular structure organization	4.36E-02	8.94E-01	6.33E-01	7.35E-01
GO:0030516	regulation of axon extension	BP	1.84E-03	Excitatory	Double_Negative vs Intermediate	DownRegulated	12	GO:1990138	neuron projection extension	1.84E-03	9.03E-01	4.91E-01	6.85E-01
GO:0030516	regulation of axon extension	BP	4.98E-02	Oligodendrocytes	Intermediate vs Double_Positive	DownRegulated	8	GO:1990138	neuron projection extension	1.84E-03	9.03E-01	4.91E-01	6.85E-01
GO:0030534	adult behavior	BP	1.45E-03	Excitatory	Double_Negative vs Intermediate	DownRegulated	15	GO:0008344	adult locomotory behavior	1.45E-03	9.08E-01	5.40E-01	7.43E-01
GO:0030534	adult behavior	BP	2.08E-02	Excitatory	Double_Negative vs Double_Positive	DownRegulated	15	GO:0008344	adult locomotory behavior	1.45E-03	9.08E-01	5.40E-01	7.43E-01
GO:0030705	cytoskeleton-dependent intracellular transport	BP	3.42E-12	Excitatory	Double_Negative vs Intermediate	DownRegulated	32	GO:0016197	endosomal transport	3.42E-12	8.52E-01	4.09E-01	7.25E-01
GO:0030705	cytoskeleton-dependent intracellular transport	BP	1.36E-05	Excitatory	Double_Negative vs Double_Positive	UpRegulated	94	GO:0016197	endosomal transport	3.42E-12	8.52E-01	4.09E-01	7.25E-01
GO:0030705	cytoskeleton-dependent intracellular transport	BP	2.86E-02	Excitatory	Intermediate vs Double_Positive	DownRegulated	14	GO:0016197	endosomal transport	3.42E-12	8.52E-01	4.09E-01	7.25E-01
GO:0030705	cytoskeleton-dependent intracellular transport	BP	2.52E-02	OPC	Intermediate vs Double_Positive	DownRegulated	8	GO:0016197	endosomal transport	3.42E-12	8.52E-01	4.09E-01	7.25E-01
GO:0030832	regulation of actin filament length	BP	4.19E-03	Excitatory	Double_Negative vs Intermediate	DownRegulated	16	GO:0030837	negative regulation of actin filament polymerization	4.19E-03	8.77E-01	4.33E-01	5.27E-01
GO:0030833	regulation of actin filament polymerization	BP	1.23E-03	Excitatory	Double_Negative vs Intermediate	DownRegulated	16	GO:0030837	negative regulation of actin filament polymerization	1.23E-03	9.09E-01	4.18E-01	8.26E-01
GO:0030834	regulation of actin filament depolymerization	BP	1.50E-02	Excitatory	Double_Negative vs Intermediate	DownRegulated	7	GO:0030837	negative regulation of actin filament polymerization	1.50E-02	9.10E-01	4.12E-01	5.33E-01
GO:0030835	negative regulation of actin filament depolymerization	BP	5.45E-03	Excitatory	Double_Negative vs Intermediate	DownRegulated	7	GO:0030837	negative regulation of actin filament polymerization	5.45E-03	9.18E-01	4.35E-01	6.47E-01
GO:0030837	negative regulation of actin filament polymerization	BP	2.79E-02	Excitatory	Double_Negative vs Intermediate	DownRegulated	7	GO:0030837	negative regulation of actin filament polymerization	2.79E-02	9.16E-01	4.36E-01	0.00E+00
GO:0030901	midbrain development	BP	7.10E-04	OPC	Double_Negative vs Intermediate	UpRegulated	9	GO:0007507	heart development	7.10E-04	9.32E-01	4.68E-01	5.43E-01
GO:0030902	hindbrain development	BP	2.64E-02	Excitatory	Intermediate vs Double_Positive	DownRegulated	12	GO:0007507	heart development	2.64E-02	9.32E-01	4.86E-01	5.43E-01
GO:0030968	endoplasmic reticulum unfolded protein response	BP	2.79E-02	Excitatory	Double_Negative vs Double_Positive	UpRegulated	56	GO:0030968	endoplasmic reticulum unfolded protein response	2.79E-02	8.72E-01	5.07E-01	0.00E+00
GO:0031032	actomyosin structure organization	BP	4.36E-02	Excitatory	Intermediate vs Double_Positive	DownRegulated	14	GO:0031032	actomyosin structure organization	4.36E-02	8.80E-01	5.52E-01	0.00E+00
GO:0031109	microtubule polymerization or depolymerization	BP	8.59E-04	Excitatory	Double_Negative vs Intermediate	DownRegulated	14	GO:1902850	microtubule cytoskeleton organization involved in mitosis	8.59E-04	8.76E-01	4.56E-01	6.00E-01
GO:0031109	microtubule polymerization or depolymerization	BP	3.02E-03	Excitatory	Double_Negative vs Double_Positive	UpRegulated	58	GO:1902850	microtubule cytoskeleton organization involved in mitosis	8.59E-04	8.76E-01	4.56E-01	6.00E-01
GO:0031109	microtubule polymerization or depolymerization	BP	2.29E-02	Excitatory	Intermediate vs Double_Positive	DownRegulated	11	GO:1902850	microtubule cytoskeleton organization involved in mitosis	8.59E-04	8.76E-01	4.56E-01	6.00E-01
GO:0031109	microtubule polymerization or depolymerization	BP	1.55E-03	Inhibitory	Double_Negative vs Intermediate	DownRegulated	12	GO:1902850	microtubule cytoskeleton organization involved in mitosis	8.59E-04	8.76E-01	4.56E-01	6.00E-01
GO:0031110	regulation of microtubule polymerization or depolymerization	BP	1.03E-03	Excitatory	Double_Negative vs Intermediate	DownRegulated	11	GO:0031116	positive regulation of microtubule polymerization	1.03E-03	8.79E-01	4.14E-01	5.17E-01
GO:0031110	regulation of microtubule polymerization or depolymerization	BP	3.17E-02	Excitatory	Double_Negative vs Double_Positive	UpRegulated	38	GO:0031116	positive regulation of microtubule polymerization	1.03E-03	8.79E-01	4.14E-01	5.17E-01
GO:0031110	regulation of microtubule polymerization or depolymerization	BP	1.89E-02	Excitatory	Intermediate vs Double_Positive	DownRegulated	9	GO:0031116	positive regulation of microtubule polymerization	1.03E-03	8.79E-01	4.14E-01	5.17E-01
GO:0031110	regulation of microtubule polymerization or depolymerization	BP	3.89E-03	Inhibitory	Double_Negative vs Intermediate	DownRegulated	9	GO:0031116	positive regulation of microtubule polymerization	1.03E-03	8.79E-01	4.14E-01	5.17E-01
GO:0031111	negative regulation of microtubule polymerization or depolymerization	BP	3.98E-03	Excitatory	Double_Negative vs Intermediate	DownRegulated	7	GO:0031116	positive regulation of microtubule polymerization	3.98E-03	8.94E-01	4.51E-01	4.48E-01
GO:0031111	negative regulation of microtubule polymerization or depolymerization	BP	1.17E-02	Inhibitory	Double_Negative vs Intermediate	DownRegulated	6	GO:0031116	positive regulation of microtubule polymerization	3.98E-03	8.94E-01	4.51E-01	4.48E-01
GO:0031113	regulation of microtubule polymerization	BP	1.34E-02	Excitatory	Double_Negative vs Intermediate	DownRegulated	7	GO:0031116	positive regulation of microtubule polymerization	1.34E-02	8.99E-01	4.65E-01	7.95E-01
GO:0031113	regulation of microtubule polymerization	BP	7.66E-03	Excitatory	Intermediate vs Double_Positive	DownRegulated	8	GO:0031116	positive regulation of microtubule polymerization	1.34E-02	8.99E-01	4.65E-01	7.95E-01
GO:0031113	regulation of microtubule polymerization	BP	2.49E-02	Inhibitory	Double_Negative vs Intermediate	DownRegulated	6	GO:0031116	positive regulation of microtubule polymerization	1.34E-02	8.99E-01	4.65E-01	7.95E-01
GO:0031114	regulation of microtubule depolymerization	BP	2.34E-02	Excitatory	Double_Negative vs Intermediate	DownRegulated	5	GO:0031116	positive regulation of microtubule polymerization	2.34E-02	9.00E-01	4.57E-01	4.89E-01
GO:0031116	positive regulation of microtubule polymerization	BP	4.94E-02	Excitatory	Intermediate vs Double_Positive	DownRegulated	5	GO:0031116	positive regulation of microtubule polymerization	4.94E-02	9.16E-01	5.52E-01	0.00E+00
GO:0031122	cytoplasmic microtubule organization	BP	1.84E-02	Excitatory	Intermediate vs Double_Positive	DownRegulated	8	GO:1902850	microtubule cytoskeleton organization involved in mitosis	1.84E-02	8.81E-01	4.76E-01	5.77E-01
GO:0031123	RNA 3'-end processing	BP	1.04E-05	Excitatory	Double_Negative vs Double_Positive	UpRegulated	77	GO:0031440	regulation of mRNA 3'-end processing	1.04E-05	8.78E-01	4.52E-01	6.01E-01
GO:0031124	mRNA 3'-end processing	BP	1.73E-04	Excitatory	Double_Negative vs Double_Positive	UpRegulated	55	GO:0031440	regulation of mRNA 3'-end processing	1.73E-04	8.96E-01	4.76E-01	7.23E-01
GO:0031330	negative regulation of cellular catabolic process	BP	2.24E-02	Excitatory	Double_Negative vs Intermediate	DownRegulated	18	GO:0009895	negative regulation of catabolic process	2.24E-02	8.73E-01	5.25E-01	6.40E-01
GO:0031331	positive regulation of cellular catabolic process	BP	5.19E-03	Excitatory	Double_Negative vs Intermediate	DownRegulated	26	GO:0009895	negative regulation of catabolic process	5.19E-03	8.71E-01	4.76E-01	3.85E-01
GO:0031333	negative regulation of protein complex assembly	BP	2.34E-06	Excitatory	Double_Negative vs Intermediate	DownRegulated	20	GO:0051131	chaperone-mediated protein complex assembly	2.34E-06	8.69E-01	5.55E-01	4.50E-01
GO:0031338	regulation of vesicle fusion	BP	7.74E-03	Excitatory	Double_Negative vs Intermediate	DownRegulated	6	GO:0060628	regulation of ER to Golgi vesicle-mediated transport	7.74E-03	8.55E-01	5.55E-01	4.63E-01
GO:0031345	negative regulation of cell projection organization	BP	3.15E-03	Excitatory	Double_Negative vs Intermediate	DownRegulated	17	GO:0031346	positive regulation of cell projection organization	3.15E-03	8.60E-01	5.13E-01	6.16E-01
GO:0031346	positive regulation of cell projection organization	BP	2.84E-02	Astrocytes	Double_Negative vs Intermediate	UpRegulated	41	GO:0031346	positive regulation of cell projection organization	2.84E-02	8.59E-01	6.19E-01	0.00E+00
GO:0031346	positive regulation of cell projection organization	BP	1.47E-04	Excitatory	Double_Negative vs Intermediate	DownRegulated	31	GO:0031346	positive regulation of cell projection organization	2.84E-02	8.59E-01	6.19E-01	0.00E+00
GO:0031346	positive regulation of cell projection organization	BP	1.46E-03	Excitatory	Double_Negative vs Double_Positive	DownRegulated	33	GO:0031346	positive regulation of cell projection organization	2.84E-02	8.59E-01	6.19E-01	0.00E+00
GO:0031346	positive regulation of cell projection organization	BP	8.88E-04	Inhibitory	Double_Negative vs Intermediate	DownRegulated	24	GO:0031346	positive regulation of cell projection organization	2.84E-02	8.59E-01	6.19E-01	0.00E+00
GO:0031396	regulation of protein ubiquitination	BP	2.82E-03	Excitatory	Double_Negative vs Intermediate	DownRegulated	18	GO:0031398	positive regulation of protein ubiquitination	2.82E-03	8.82E-01	5.07E-01	7.98E-01
GO:0031396	regulation of protein ubiquitination	BP	1.18E-03	Excitatory	Double_Negative vs Double_Positive	UpRegulated	93	GO:0031398	positive regulation of protein ubiquitination	2.82E-03	8.82E-01	5.07E-01	7.98E-01
GO:0031398	positive regulation of protein ubiquitination	BP	3.98E-02	Excitatory	Double_Negative vs Intermediate	DownRegulated	10	GO:0031398	positive regulation of protein ubiquitination	3.98E-02	8.96E-01	4.80E-01	0.00E+00
GO:0031398	positive regulation of protein ubiquitination	BP	2.22E-02	Excitatory	Double_Negative vs Double_Positive	UpRegulated	51	GO:0031398	positive regulation of protein ubiquitination	3.98E-02	8.96E-01	4.80E-01	0.00E+00
GO:0031440	regulation of mRNA 3'-end processing	BP	3.56E-02	Excitatory	Double_Negative vs Double_Positive	UpRegulated	18	GO:0031440	regulation of mRNA 3'-end processing	3.56E-02	8.83E-01	4.54E-01	0.00E+00
GO:0031503	protein-containing complex localization	BP	2.59E-04	Excitatory	Double_Negative vs Intermediate	DownRegulated	26	GO:1905383	protein localization to presynapse	2.59E-04	9.15E-01	5.84E-01	4.53E-01
GO:0031503	protein-containing complex localization	BP	1.41E-07	Excitatory	Double_Negative vs Double_Positive	UpRegulated	149	GO:1905383	protein localization to presynapse	2.59E-04	9.15E-01	5.84E-01	4.53E-01
GO:0031503	protein-containing complex localization	BP	2.74E-02	Excitatory	Intermediate vs Double_Positive	DownRegulated	19	GO:1905383	protein localization to presynapse	2.59E-04	9.15E-01	5.84E-01	4.53E-01
GO:0031589	cell-substrate adhesion	BP	2.97E-02	Astrocytes	Double_Negative vs Intermediate	DownRegulated	20	GO:0007160	cell-matrix adhesion	2.97E-02	8.77E-01	5.11E-01	8.37E-01
GO:0031589	cell-substrate adhesion	BP	4.49E-02	Astrocytes	Double_Negative vs Double_Positive	UpRegulated	27	GO:0007160	cell-matrix adhesion	2.97E-02	8.77E-01	5.11E-01	8.37E-01
GO:0031623	receptor internalization	BP	6.19E-03	Excitatory	Double_Negative vs Intermediate	DownRegulated	12	GO:0001881	receptor recycling	6.19E-03	8.65E-01	6.03E-01	5.77E-01
GO:0031647	regulation of protein stability	BP	8.40E-03	Excitatory	Double_Negative vs Intermediate	DownRegulated	21	GO:1905710	positive regulation of membrane permeability	8.40E-03	8.97E-01	4.79E-01	4.91E-01
GO:0031647	regulation of protein stability	BP	1.71E-05	Excitatory	Double_Negative vs Double_Positive	UpRegulated	134	GO:1905710	positive regulation of membrane permeability	8.40E-03	8.97E-01	4.79E-01	4.91E-01
GO:0031647	regulation of protein stability	BP	2.23E-02	Inhibitory	Double_Negative vs Intermediate	DownRegulated	16	GO:1905710	positive regulation of membrane permeability	8.40E-03	8.97E-01	4.79E-01	4.91E-01
GO:0031668	cellular response to extracellular stimulus	BP	3.86E-02	Astrocytes	Double_Negative vs Intermediate	UpRegulated	29	GO:0031668	cellular response to extracellular stimulus	3.86E-02	8.85E-01	8.32E-01	0.00E+00
GO:0032092	positive regulation of protein binding	BP	6.67E-03	Excitatory	Double_Negative vs Intermediate	DownRegulated	11	GO:0043393	regulation of protein binding	6.67E-03	9.46E-01	4.94E-01	6.83E-01
GO:0032147	activation of protein kinase activity	BP	3.32E-02	Excitatory	Double_Negative vs Intermediate	DownRegulated	21	GO:0031398	positive regulation of protein ubiquitination	3.32E-02	9.05E-01	4.74E-01	4.68E-01
GO:0032200	telomere organization	BP	7.14E-05	Excitatory	Double_Negative vs Double_Positive	UpRegulated	77	GO:0007062	sister chromatid cohesion	7.14E-05	8.91E-01	5.28E-01	4.97E-01
GO:0032204	regulation of telomere maintenance	BP	1.07E-04	Excitatory	Double_Negative vs Double_Positive	UpRegulated	48	GO:0032212	positive regulation of telomere maintenance via telomerase	1.07E-04	8.51E-01	3.51E-01	6.00E-01
GO:0032206	positive regulation of telomere maintenance	BP	5.20E-04	Excitatory	Double_Negative vs Double_Positive	UpRegulated	33	GO:0032212	positive regulation of telomere maintenance via telomerase	5.20E-04	8.75E-01	3.60E-01	7.21E-01
GO:0032210	regulation of telomere maintenance via telomerase	BP	9.68E-04	Excitatory	Double_Negative vs Double_Positive	UpRegulated	34	GO:0032212	positive regulation of telomere maintenance via telomerase	9.68E-04	8.83E-01	4.09E-01	8.19E-01
GO:0032212	positive regulation of telomere maintenance via telomerase	BP	1.53E-03	Excitatory	Double_Negative vs Double_Positive	UpRegulated	24	GO:0032212	positive regulation of telomere maintenance via telomerase	1.53E-03	9.01E-01	4.21E-01	0.00E+00
GO:0032228	regulation of synaptic transmission, GABAergic	BP	4.14E-02	Excitatory	Double_Negative vs Intermediate	DownRegulated	5	GO:1900273	positive regulation of long-term synaptic potentiation	4.14E-02	8.98E-01	3.64E-01	5.70E-01
GO:0032252	secretory granule localization	BP	2.49E-06	Excitatory	Double_Negative vs Intermediate	DownRegulated	7	GO:0048311	mitochondrion distribution	2.49E-06	8.93E-01	5.12E-01	3.64E-01
GO:0032252	secretory granule localization	BP	1.04E-02	Inhibitory	Double_Negative vs Intermediate	DownRegulated	4	GO:0048311	mitochondrion distribution	2.49E-06	8.93E-01	5.12E-01	3.64E-01
GO:0032271	regulation of protein polymerization	BP	2.21E-05	Excitatory	Double_Negative vs Intermediate	DownRegulated	23	GO:0051131	chaperone-mediated protein complex assembly	2.21E-05	8.76E-01	4.87E-01	5.27E-01
GO:0032271	regulation of protein polymerization	BP	9.27E-03	Excitatory	Double_Negative vs Double_Positive	UpRegulated	92	GO:0051131	chaperone-mediated protein complex assembly	2.21E-05	8.76E-01	4.87E-01	5.27E-01
GO:0032271	regulation of protein polymerization	BP	6.72E-03	Excitatory	Intermediate vs Double_Positive	DownRegulated	17	GO:0051131	chaperone-mediated protein complex assembly	2.21E-05	8.76E-01	4.87E-01	5.27E-01
GO:0032271	regulation of protein polymerization	BP	1.04E-02	Inhibitory	Double_Negative vs Intermediate	DownRegulated	14	GO:0051131	chaperone-mediated protein complex assembly	2.21E-05	8.76E-01	4.87E-01	5.27E-01
GO:0032272	negative regulation of protein polymerization	BP	2.28E-03	Excitatory	Double_Negative vs Intermediate	DownRegulated	10	GO:0051131	chaperone-mediated protein complex assembly	2.28E-03	8.90E-01	5.38E-01	4.50E-01
GO:0032386	regulation of intracellular transport	BP	1.15E-11	Excitatory	Double_Negative vs Intermediate	DownRegulated	49	GO:0060628	regulation of ER to Golgi vesicle-mediated transport	1.15E-11	8.37E-01	4.56E-01	7.95E-01
GO:0032386	regulation of intracellular transport	BP	5.76E-03	Excitatory	Double_Negative vs Double_Positive	DownRegulated	34	GO:0060628	regulation of ER to Golgi vesicle-mediated transport	1.15E-11	8.37E-01	4.56E-01	7.95E-01
GO:0032386	regulation of intracellular transport	BP	2.35E-04	Excitatory	Double_Negative vs Double_Positive	UpRegulated	191	GO:0060628	regulation of ER to Golgi vesicle-mediated transport	1.15E-11	8.37E-01	4.56E-01	7.95E-01
GO:0032386	regulation of intracellular transport	BP	3.31E-03	Inhibitory	Double_Negative vs Intermediate	DownRegulated	24	GO:0060628	regulation of ER to Golgi vesicle-mediated transport	1.15E-11	8.37E-01	4.56E-01	7.95E-01
GO:0032388	positive regulation of intracellular transport	BP	3.48E-04	Excitatory	Double_Negative vs Intermediate	DownRegulated	21	GO:0060628	regulation of ER to Golgi vesicle-mediated transport	3.48E-04	8.40E-01	5.28E-01	6.65E-01
GO:0032388	positive regulation of intracellular transport	BP	1.63E-02	Excitatory	Double_Negative vs Double_Positive	UpRegulated	95	GO:0060628	regulation of ER to Golgi vesicle-mediated transport	3.48E-04	8.40E-01	5.28E-01	6.65E-01
GO:0032409	regulation of transporter activity	BP	2.82E-03	Excitatory	Double_Negative vs Intermediate	DownRegulated	21	GO:0050999	regulation of nitric-oxide synthase activity	2.82E-03	9.05E-01	8.16E-01	3.68E-01
GO:0032409	regulation of transporter activity	BP	5.64E-03	OPC	Intermediate vs Double_Positive	DownRegulated	10	GO:0050999	regulation of nitric-oxide synthase activity	2.82E-03	9.05E-01	8.16E-01	3.68E-01
GO:0032410	negative regulation of transporter activity	BP	1.32E-02	Excitatory	Double_Negative vs Intermediate	DownRegulated	9	GO:0050765	negative regulation of phagocytosis	1.32E-02	8.88E-01	5.62E-01	5.06E-01
GO:0032412	regulation of ion transmembrane transporter activity	BP	3.04E-02	Excitatory	Double_Negative vs Intermediate	DownRegulated	17	GO:1903169	regulation of calcium ion transmembrane transport	3.04E-02	8.77E-01	4.26E-01	5.07E-01
GO:0032412	regulation of ion transmembrane transporter activity	BP	4.10E-03	OPC	Intermediate vs Double_Positive	DownRegulated	10	GO:1903169	regulation of calcium ion transmembrane transport	3.04E-02	8.77E-01	4.26E-01	5.07E-01
GO:0032434	regulation of proteasomal ubiquitin-dependent protein catabolic process	BP	2.02E-02	Excitatory	Double_Negative vs Intermediate	DownRegulated	12	GO:0061684	chaperone-mediated autophagy	2.02E-02	9.03E-01	3.58E-01	4.30E-01
GO:0032434	regulation of proteasomal ubiquitin-dependent protein catabolic process	BP	1.89E-04	Excitatory	Double_Negative vs Double_Positive	UpRegulated	69	GO:0061684	chaperone-mediated autophagy	2.02E-02	9.03E-01	3.58E-01	4.30E-01
GO:0032435	negative regulation of proteasomal ubiquitin-dependent protein catabolic process	BP	1.38E-02	Excitatory	Double_Negative vs Intermediate	DownRegulated	6	GO:0061684	chaperone-mediated autophagy	1.38E-02	9.16E-01	4.04E-01	3.65E-01
GO:0032435	negative regulation of proteasomal ubiquitin-dependent protein catabolic process	BP	2.33E-02	Excitatory	Double_Negative vs Double_Positive	UpRegulated	21	GO:0061684	chaperone-mediated autophagy	1.38E-02	9.16E-01	4.04E-01	3.65E-01
GO:0032436	positive regulation of proteasomal ubiquitin-dependent protein catabolic process	BP	3.33E-02	Excitatory	Double_Negative vs Double_Positive	UpRegulated	43	GO:0061684	chaperone-mediated autophagy	3.33E-02	9.15E-01	4.22E-01	3.65E-01
GO:0032509	endosome transport via multivesicular body sorting pathway	BP	1.78E-02	Excitatory	Double_Negative vs Double_Positive	UpRegulated	16	GO:0016197	endosomal transport	1.78E-02	8.72E-01	4.55E-01	8.43E-01
GO:0032527	protein exit from endoplasmic reticulum	BP	2.42E-03	Excitatory	Double_Negative vs Double_Positive	UpRegulated	30	GO:0030150	protein import into mitochondrial matrix	2.42E-03	8.79E-01	3.59E-01	5.21E-01
GO:0032535	regulation of cellular component size	BP	2.01E-06	Excitatory	Double_Negative vs Intermediate	DownRegulated	35	GO:0006884	cell volume homeostasis	2.01E-06	8.53E-01	4.57E-01	7.12E-01
GO:0032535	regulation of cellular component size	BP	4.02E-02	Inhibitory	Double_Negative vs Intermediate	DownRegulated	18	GO:0006884	cell volume homeostasis	2.01E-06	8.53E-01	4.57E-01	7.12E-01
GO:0032543	mitochondrial translation	BP	7.68E-09	Excitatory	Double_Negative vs Double_Positive	UpRegulated	84	GO:0006487	protein N-linked glycosylation	7.68E-09	8.95E-01	3.23E-01	4.83E-01
GO:0032594	protein transport within lipid bilayer	BP	5.77E-04	Excitatory	Double_Negative vs Intermediate	DownRegulated	8	GO:0030150	protein import into mitochondrial matrix	5.77E-04	8.67E-01	4.03E-01	5.32E-01
GO:0032784	regulation of DNA-templated transcription, elongation	BP	3.17E-05	Excitatory	Double_Negative vs Double_Positive	UpRegulated	33	GO:0032968	positive regulation of transcription elongation by RNA polymerase II	3.17E-05	8.87E-01	3.92E-01	7.63E-01
GO:0032786	positive regulation of DNA-templated transcription, elongation	BP	7.38E-03	Excitatory	Double_Negative vs Double_Positive	UpRegulated	20	GO:0032968	positive regulation of transcription elongation by RNA polymerase II	7.38E-03	8.99E-01	4.27E-01	8.75E-01
GO:0032868	response to insulin	BP	1.34E-03	Excitatory	Double_Negative vs Intermediate	DownRegulated	22	GO:0043200	response to amino acid	1.34E-03	9.49E-01	4.95E-01	5.32E-01
GO:0032868	response to insulin	BP	3.42E-02	Oligodendrocytes	Double_Negative vs Double_Positive	UpRegulated	28	GO:0043200	response to amino acid	1.34E-03	9.49E-01	4.95E-01	5.32E-01
GO:0032869	cellular response to insulin stimulus	BP	1.40E-03	Excitatory	Double_Negative vs Intermediate	DownRegulated	19	GO:1904646	cellular response to amyloid-beta	1.40E-03	9.39E-01	3.69E-01	6.58E-01
GO:0032869	cellular response to insulin stimulus	BP	3.97E-02	Oligodendrocytes	Double_Negative vs Double_Positive	UpRegulated	24	GO:1904646	cellular response to amyloid-beta	1.40E-03	9.39E-01	3.69E-01	6.58E-01
GO:0032886	regulation of microtubule-based process	BP	1.06E-03	Excitatory	Double_Negative vs Intermediate	DownRegulated	20	GO:0007187	G protein-coupled receptor signaling pathway, coupled to cyclic nucleotide second messenger	1.06E-03	8.26E-01	6.23E-01	4.18E-01
GO:0032886	regulation of microtubule-based process	BP	1.34E-02	Excitatory	Double_Negative vs Double_Positive	UpRegulated	96	GO:0007187	G protein-coupled receptor signaling pathway, coupled to cyclic nucleotide second messenger	1.06E-03	8.26E-01	6.23E-01	4.18E-01
GO:0032886	regulation of microtubule-based process	BP	1.07E-02	Excitatory	Intermediate vs Double_Positive	DownRegulated	17	GO:0007187	G protein-coupled receptor signaling pathway, coupled to cyclic nucleotide second messenger	1.06E-03	8.26E-01	6.23E-01	4.18E-01
GO:0032886	regulation of microtubule-based process	BP	1.64E-02	Inhibitory	Double_Negative vs Intermediate	DownRegulated	14	GO:0007187	G protein-coupled receptor signaling pathway, coupled to cyclic nucleotide second messenger	1.06E-03	8.26E-01	6.23E-01	4.18E-01
GO:0032890	regulation of organic acid transport	BP	2.10E-02	Excitatory	Double_Negative vs Intermediate	DownRegulated	7	GO:0044070	regulation of monoatomic anion transport	2.10E-02	9.07E-01	4.16E-01	7.99E-01
GO:0032892	positive regulation of organic acid transport	BP	3.10E-02	Excitatory	Double_Negative vs Intermediate	DownRegulated	5	GO:0044070	regulation of monoatomic anion transport	3.10E-02	9.14E-01	4.60E-01	6.37E-01
GO:0032956	regulation of actin cytoskeleton organization	BP	4.99E-03	Excitatory	Double_Negative vs Intermediate	DownRegulated	24	GO:0030837	negative regulation of actin filament polymerization	4.99E-03	8.63E-01	4.66E-01	4.74E-01
GO:0032968	positive regulation of transcription elongation from RNA polymerase II promoter	BP	4.80E-02	Excitatory	Double_Negative vs Double_Positive	UpRegulated	13	GO:0032968	positive regulation of transcription elongation by RNA polymerase II	4.80E-02	9.07E-01	4.74E-01	0.00E+00
GO:0032970	regulation of actin filament-based process	BP	2.60E-03	Excitatory	Double_Negative vs Intermediate	DownRegulated	27	GO:0007187	G protein-coupled receptor signaling pathway, coupled to cyclic nucleotide second messenger	2.60E-03	8.28E-01	6.23E-01	4.18E-01
GO:0032970	regulation of actin filament-based process	BP	2.32E-02	Excitatory	Intermediate vs Double_Positive	DownRegulated	22	GO:0007187	G protein-coupled receptor signaling pathway, coupled to cyclic nucleotide second messenger	2.60E-03	8.28E-01	6.23E-01	4.18E-01
GO:0032981	mitochondrial respiratory chain complex I assembly	BP	3.08E-09	Excitatory	Double_Negative vs Double_Positive	UpRegulated	44	GO:0051131	chaperone-mediated protein complex assembly	3.08E-09	9.13E-01	5.39E-01	5.32E-01
GO:0032984	protein-containing complex disassembly	BP	1.34E-02	Excitatory	Double_Negative vs Intermediate	DownRegulated	23	GO:0032984	protein-containing complex disassembly	1.34E-02	8.85E-01	5.09E-01	0.00E+00
GO:0032984	protein-containing complex disassembly	BP	3.28E-10	Excitatory	Double_Negative vs Double_Positive	UpRegulated	174	GO:0032984	protein-containing complex disassembly	1.34E-02	8.85E-01	5.09E-01	0.00E+00
GO:0032988	ribonucleoprotein complex disassembly	BP	7.41E-03	Excitatory	Double_Negative vs Double_Positive	UpRegulated	12	GO:0032984	protein-containing complex disassembly	7.41E-03	9.08E-01	5.15E-01	7.85E-01
GO:0033044	regulation of chromosome organization	BP	1.17E-05	Excitatory	Double_Negative vs Double_Positive	UpRegulated	155	GO:1902115	regulation of organelle assembly	1.17E-05	8.57E-01	4.37E-01	5.94E-01
GO:0033108	mitochondrial respiratory chain complex assembly	BP	1.38E-08	Excitatory	Double_Negative vs Double_Positive	UpRegulated	61	GO:0051131	chaperone-mediated protein complex assembly	1.38E-08	8.99E-01	4.70E-01	6.42E-01
GO:0033135	regulation of peptidyl-serine phosphorylation	BP	2.34E-02	Excitatory	Double_Negative vs Intermediate	DownRegulated	11	GO:0031398	positive regulation of protein ubiquitination	2.34E-02	8.92E-01	4.87E-01	4.17E-01
GO:0033135	regulation of peptidyl-serine phosphorylation	BP	3.86E-02	Inhibitory	Double_Negative vs Intermediate	DownRegulated	9	GO:0031398	positive regulation of protein ubiquitination	2.34E-02	8.92E-01	4.87E-01	4.17E-01
GO:0033138	positive regulation of peptidyl-serine phosphorylation	BP	2.67E-02	Excitatory	Double_Negative vs Intermediate	DownRegulated	9	GO:0031398	positive regulation of protein ubiquitination	2.67E-02	9.06E-01	4.59E-01	5.04E-01
GO:0033138	positive regulation of peptidyl-serine phosphorylation	BP	2.28E-02	Inhibitory	Double_Negative vs Intermediate	DownRegulated	8	GO:0031398	positive regulation of protein ubiquitination	2.67E-02	9.06E-01	4.59E-01	5.04E-01
GO:0033157	regulation of intracellular protein transport	BP	1.56E-04	Excitatory	Double_Negative vs Intermediate	DownRegulated	23	GO:0035774	positive regulation of insulin secretion involved in cellular response to glucose stimulus	1.56E-04	8.83E-01	4.31E-01	4.13E-01
GO:0033157	regulation of intracellular protein transport	BP	1.10E-04	Excitatory	Double_Negative vs Double_Positive	UpRegulated	114	GO:0035774	positive regulation of insulin secretion involved in cellular response to glucose stimulus	1.56E-04	8.83E-01	4.31E-01	4.13E-01
GO:0033173	calcineurin-NFAT signaling cascade	BP	2.86E-02	OPC	Intermediate vs Double_Positive	DownRegulated	4	GO:0007187	G protein-coupled receptor signaling pathway, coupled to cyclic nucleotide second messenger	2.86E-02	8.99E-01	5.47E-01	4.59E-01
GO:0033238	regulation of cellular amine metabolic process	BP	3.98E-03	Excitatory	Double_Negative vs Intermediate	DownRegulated	7	GO:0034249	negative regulation of amide metabolic process	3.98E-03	8.44E-01	4.55E-01	5.55E-01
GO:0033500	carbohydrate homeostasis	BP	4.53E-02	Excitatory	Double_Negative vs Intermediate	DownRegulated	16	GO:0033500	carbohydrate homeostasis	4.53E-02	9.31E-01	5.21E-01	0.00E+00
GO:0033866	nucleoside bisphosphate biosynthetic process	BP	3.56E-02	Excitatory	Double_Negative vs Double_Positive	UpRegulated	35	GO:0009132	nucleoside diphosphate metabolic process	3.56E-02	9.02E-01	4.04E-01	6.09E-01
GO:0034030	ribonucleoside bisphosphate biosynthetic process	BP	3.56E-02	Excitatory	Double_Negative vs Double_Positive	UpRegulated	35	GO:0009132	nucleoside diphosphate metabolic process	3.56E-02	9.09E-01	4.52E-01	5.74E-01
GO:0034033	purine nucleoside bisphosphate biosynthetic process	BP	3.56E-02	Excitatory	Double_Negative vs Double_Positive	UpRegulated	35	GO:0009132	nucleoside diphosphate metabolic process	3.56E-02	9.09E-01	4.94E-01	5.03E-01
GO:0034063	stress granule assembly	BP	4.53E-02	Excitatory	Double_Negative vs Intermediate	DownRegulated	4	GO:0034063	stress granule assembly	4.53E-02	8.95E-01	5.92E-01	0.00E+00
GO:0034063	stress granule assembly	BP	1.36E-02	Excitatory	Double_Negative vs Double_Positive	UpRegulated	14	GO:0034063	stress granule assembly	4.53E-02	8.95E-01	5.92E-01	0.00E+00
GO:0034243	regulation of transcription elongation from RNA polymerase II promoter	BP	1.37E-02	Excitatory	Double_Negative vs Double_Positive	UpRegulated	20	GO:0032968	positive regulation of transcription elongation by RNA polymerase II	1.37E-02	8.91E-01	4.19E-01	8.13E-01
GO:0034248	regulation of cellular amide metabolic process	BP	3.82E-07	Excitatory	Double_Negative vs Double_Positive	UpRegulated	191	GO:0034249	negative regulation of amide metabolic process	3.82E-07	8.41E-01	4.52E-01	7.76E-01
GO:0034248	regulation of cellular amide metabolic process	BP	3.22E-03	OPC	Double_Negative vs Intermediate	UpRegulated	19	GO:0034249	negative regulation of amide metabolic process	3.82E-07	8.41E-01	4.52E-01	7.76E-01
GO:0034249	negative regulation of cellular amide metabolic process	BP	4.91E-02	Excitatory	Double_Negative vs Double_Positive	UpRegulated	68	GO:0034249	negative regulation of amide metabolic process	4.91E-02	8.67E-01	5.41E-01	0.00E+00
GO:0034250	positive regulation of cellular amide metabolic process	BP	3.42E-03	Excitatory	Double_Negative vs Double_Positive	UpRegulated	68	GO:0034249	negative regulation of amide metabolic process	3.42E-03	8.65E-01	5.41E-01	6.12E-01
GO:0034329	cell junction assembly	BP	1.46E-03	Astrocytes	Double_Negative vs Double_Positive	UpRegulated	25	GO:0048041	focal adhesion assembly	1.46E-03	8.88E-01	5.26E-01	6.16E-01
GO:0034329	cell junction assembly	BP	4.22E-02	Excitatory	Intermediate vs Double_Positive	DownRegulated	16	GO:0048041	focal adhesion assembly	1.46E-03	8.88E-01	5.26E-01	6.16E-01
GO:0034330	cell junction organization	BP	1.46E-03	Astrocytes	Double_Negative vs Double_Positive	UpRegulated	28	GO:0099010	modification of postsynaptic structure	1.46E-03	8.54E-01	4.44E-01	6.30E-01
GO:0034332	adherens junction organization	BP	4.49E-02	Astrocytes	Double_Negative vs Double_Positive	UpRegulated	16	GO:0034332	adherens junction organization	4.49E-02	9.01E-01	6.74E-01	0.00E+00
GO:0034332	adherens junction organization	BP	4.20E-02	Excitatory	Intermediate vs Double_Positive	DownRegulated	12	GO:0034332	adherens junction organization	4.49E-02	9.01E-01	6.74E-01	0.00E+00
GO:0034333	adherens junction assembly	BP	7.72E-03	Excitatory	Intermediate vs Double_Positive	DownRegulated	11	GO:0034332	adherens junction organization	7.72E-03	9.23E-01	6.74E-01	6.52E-01
GO:0034341	response to interferon-gamma	BP	4.30E-02	Excitatory	Double_Negative vs Intermediate	DownRegulated	13	GO:0071346	cellular response to type II interferon	4.30E-02	9.50E-01	5.94E-01	7.99E-01
GO:0034453	microtubule anchoring	BP	3.24E-03	Excitatory	Intermediate vs Double_Positive	DownRegulated	7	GO:1902850	microtubule cytoskeleton organization involved in mitosis	3.24E-03	8.78E-01	4.56E-01	6.00E-01
GO:0034470	ncRNA processing	BP	3.92E-11	Excitatory	Double_Negative vs Double_Positive	UpRegulated	197	GO:0031440	regulation of mRNA 3'-end processing	3.92E-11	8.84E-01	4.69E-01	4.70E-01
GO:0034498	early endosome to Golgi transport	BP	2.81E-02	Excitatory	Double_Negative vs Double_Positive	UpRegulated	10	GO:0016197	endosomal transport	2.81E-02	8.79E-01	4.66E-01	7.47E-01
GO:0034502	protein localization to chromosome	BP	1.71E-04	Excitatory	Double_Negative vs Double_Positive	UpRegulated	47	GO:0070200	establishment of protein localization to telomere	1.71E-04	8.95E-01	4.00E-01	6.31E-01
GO:0034605	cellular response to heat	BP	1.49E-02	Excitatory	Double_Negative vs Double_Positive	UpRegulated	49	GO:0009408	response to heat	1.49E-02	9.04E-01	6.17E-01	7.14E-01
GO:0034643	establishment of mitochondrion localization, microtubule-mediated	BP	1.95E-05	Excitatory	Double_Negative vs Intermediate	DownRegulated	8	GO:0019896	axonal transport of mitochondrion	1.95E-05	8.92E-01	5.32E-01	6.70E-01
GO:0034655	nucleobase-containing compound catabolic process	BP	2.84E-02	Astrocytes	Double_Negative vs Intermediate	UpRegulated	56	GO:0043488	regulation of mRNA stability	2.84E-02	8.81E-01	4.27E-01	5.38E-01
GO:0034655	nucleobase-containing compound catabolic process	BP	2.87E-03	Inhibitory	Intermediate vs Double_Positive	UpRegulated	20	GO:0043488	regulation of mRNA stability	2.84E-02	8.81E-01	4.27E-01	5.38E-01
GO:0034655	nucleobase-containing compound catabolic process	BP	3.96E-03	Microglia	Intermediate vs Double_Positive	UpRegulated	7	GO:0043488	regulation of mRNA stability	2.84E-02	8.81E-01	4.27E-01	5.38E-01
GO:0034655	nucleobase-containing compound catabolic process	BP	2.86E-06	Oligodendrocytes	Double_Negative vs Double_Positive	UpRegulated	64	GO:0043488	regulation of mRNA stability	2.84E-02	8.81E-01	4.27E-01	5.38E-01
GO:0034655	nucleobase-containing compound catabolic process	BP	1.95E-10	OPC	Double_Negative vs Intermediate	DownRegulated	24	GO:0043488	regulation of mRNA stability	2.84E-02	8.81E-01	4.27E-01	5.38E-01
GO:0034655	nucleobase-containing compound catabolic process	BP	1.62E-13	OPC	Double_Negative vs Intermediate	UpRegulated	40	GO:0043488	regulation of mRNA stability	2.84E-02	8.81E-01	4.27E-01	5.38E-01
GO:0034660	ncRNA metabolic process	BP	0.00E+00	Excitatory	Double_Negative vs Double_Positive	UpRegulated	275	GO:0031440	regulation of mRNA 3'-end processing	0.00E+00	8.71E-01	4.35E-01	4.42E-01
GO:0034762	regulation of transmembrane transport	BP	5.90E-03	Excitatory	Double_Negative vs Intermediate	DownRegulated	33	GO:1903169	regulation of calcium ion transmembrane transport	5.90E-03	8.15E-01	4.40E-01	5.35E-01
GO:0034762	regulation of transmembrane transport	BP	9.87E-03	Excitatory	Double_Negative vs Double_Positive	DownRegulated	38	GO:1903169	regulation of calcium ion transmembrane transport	5.90E-03	8.15E-01	4.40E-01	5.35E-01
GO:0034762	regulation of transmembrane transport	BP	2.55E-03	OPC	Intermediate vs Double_Positive	DownRegulated	15	GO:1903169	regulation of calcium ion transmembrane transport	5.90E-03	8.15E-01	4.40E-01	5.35E-01
GO:0034765	regulation of ion transmembrane transport	BP	2.54E-02	Excitatory	Double_Negative vs Intermediate	DownRegulated	27	GO:1903169	regulation of calcium ion transmembrane transport	2.54E-02	8.52E-01	3.90E-01	6.44E-01
GO:0034765	regulation of ion transmembrane transport	BP	1.84E-02	Excitatory	Double_Negative vs Double_Positive	DownRegulated	33	GO:1903169	regulation of calcium ion transmembrane transport	2.54E-02	8.52E-01	3.90E-01	6.44E-01
GO:0034765	regulation of ion transmembrane transport	BP	1.81E-03	OPC	Intermediate vs Double_Positive	DownRegulated	14	GO:1903169	regulation of calcium ion transmembrane transport	2.54E-02	8.52E-01	3.90E-01	6.44E-01
GO:0034776	response to histamine	BP	9.47E-03	Excitatory	Double_Negative vs Intermediate	DownRegulated	4	GO:0043200	response to amino acid	9.47E-03	9.47E-01	5.61E-01	5.58E-01
GO:0034975	protein folding in endoplasmic reticulum	BP	9.08E-04	Excitatory	Double_Negative vs Double_Positive	UpRegulated	15	GO:0051084	'de novo' post-translational protein folding	9.08E-04	8.70E-01	4.97E-01	4.91E-01
GO:0034975	protein folding in endoplasmic reticulum	BP	5.07E-03	Inhibitory	Double_Negative vs Intermediate	DownRegulated	5	GO:0051084	'de novo' post-translational protein folding	9.08E-04	8.70E-01	4.97E-01	4.91E-01
GO:0034976	response to endoplasmic reticulum stress	BP	7.24E-06	Excitatory	Double_Negative vs Double_Positive	UpRegulated	135	GO:0030968	endoplasmic reticulum unfolded protein response	7.24E-06	8.89E-01	6.28E-01	5.01E-01
GO:0035020	regulation of Rac protein signal transduction	BP	1.62E-02	Excitatory	Double_Negative vs Intermediate	DownRegulated	4	GO:0050848	regulation of calcium-mediated signaling	1.62E-02	9.10E-01	4.39E-01	5.61E-01
GO:0035023	regulation of Rho protein signal transduction	BP	6.23E-04	Astrocytes	Double_Negative vs Intermediate	UpRegulated	24	GO:0050848	regulation of calcium-mediated signaling	6.23E-04	9.10E-01	4.39E-01	5.61E-01
GO:0035249	synaptic transmission, glutamatergic	BP	6.67E-03	Excitatory	Double_Negative vs Intermediate	DownRegulated	11	GO:1900273	positive regulation of long-term synaptic potentiation	6.67E-03	9.28E-01	5.59E-01	3.55E-01
GO:0035278	miRNA mediated inhibition of translation	BP	4.41E-02	Oligodendrocytes	Double_Negative vs Intermediate	UpRegulated	7	GO:0035278	miRNA-mediated gene silencing by inhibition of translation	4.41E-02	9.05E-01	3.68E-01	0.00E+00
GO:0035303	regulation of dephosphorylation	BP	2.35E-02	Excitatory	Double_Negative vs Intermediate	DownRegulated	16	GO:0035303	regulation of dephosphorylation	2.35E-02	8.84E-01	4.81E-01	0.00E+00
GO:0035307	positive regulation of protein dephosphorylation	BP	1.54E-02	Excitatory	Double_Negative vs Double_Positive	UpRegulated	24	GO:0031398	positive regulation of protein ubiquitination	1.54E-02	9.00E-01	4.92E-01	5.82E-01
GO:0035372	protein localization to microtubule	BP	3.10E-02	Excitatory	Double_Negative vs Intermediate	DownRegulated	4	GO:0035372	protein localization to microtubule	3.10E-02	9.15E-01	5.32E-01	0.00E+00
GO:0035418	protein localization to synapse	BP	2.84E-07	Excitatory	Double_Negative vs Intermediate	DownRegulated	15	GO:1905383	protein localization to presynapse	2.84E-07	9.30E-01	4.70E-01	8.33E-01
GO:0035567	non-canonical Wnt signaling pathway	BP	4.56E-03	Excitatory	Double_Negative vs Intermediate	DownRegulated	12	GO:0007223	Wnt signaling pathway, calcium modulating pathway	4.56E-03	8.90E-01	4.01E-01	8.96E-01
GO:0035774	positive regulation of insulin secretion involved in cellular response to glucose stimulus	BP	4.65E-02	Excitatory	Double_Negative vs Intermediate	DownRegulated	5	GO:0035774	positive regulation of insulin secretion involved in cellular response to glucose stimulus	4.65E-02	9.12E-01	6.19E-01	0.00E+00
GO:0035966	response to topologically incorrect protein	BP	1.10E-02	Excitatory	Double_Negative vs Double_Positive	UpRegulated	89	GO:0030968	endoplasmic reticulum unfolded protein response	1.10E-02	9.22E-01	6.42E-01	4.02E-01
GO:0035967	cellular response to topologically incorrect protein	BP	2.33E-02	Excitatory	Double_Negative vs Double_Positive	UpRegulated	71	GO:0030968	endoplasmic reticulum unfolded protein response	2.33E-02	9.05E-01	5.14E-01	6.54E-01
GO:0036465	synaptic vesicle recycling	BP	1.60E-05	Excitatory	Double_Negative vs Intermediate	DownRegulated	13	GO:0016197	endosomal transport	1.60E-05	8.63E-01	4.27E-01	6.54E-01
GO:0036465	synaptic vesicle recycling	BP	2.38E-04	Excitatory	Double_Negative vs Double_Positive	UpRegulated	40	GO:0016197	endosomal transport	1.60E-05	8.63E-01	4.27E-01	6.54E-01
GO:0036500	ATF6-mediated unfolded protein response	BP	1.90E-02	Excitatory	Double_Negative vs Double_Positive	UpRegulated	9	GO:0030968	endoplasmic reticulum unfolded protein response	1.90E-02	8.87E-01	5.18E-01	9.09E-01
GO:0036503	ERAD pathway	BP	2.69E-04	Excitatory	Double_Negative vs Double_Positive	UpRegulated	55	GO:0061684	chaperone-mediated autophagy	2.69E-04	8.99E-01	5.40E-01	5.00E-01
GO:0036507	protein demannosylation	BP	1.36E-02	Excitatory	Double_Negative vs Double_Positive	UpRegulated	14	GO:0000209	protein polyubiquitination	1.36E-02	8.87E-01	4.11E-01	5.18E-01
GO:0036508	protein alpha-1,2-demannosylation	BP	1.36E-02	Excitatory	Double_Negative vs Double_Positive	UpRegulated	14	GO:0000209	protein polyubiquitination	1.36E-02	8.95E-01	4.59E-01	4.46E-01
GO:0038093	Fc receptor signaling pathway	BP	5.77E-04	Excitatory	Double_Negative vs Intermediate	DownRegulated	15	GO:0002764	immune response-regulating signaling pathway	5.77E-04	8.87E-01	3.02E-01	8.44E-01
GO:0038093	Fc receptor signaling pathway	BP	5.97E-03	Inhibitory	Double_Negative vs Intermediate	DownRegulated	11	GO:0002764	immune response-regulating signaling pathway	5.77E-04	8.87E-01	3.02E-01	8.44E-01
GO:0038094	Fc-gamma receptor signaling pathway	BP	5.86E-03	Excitatory	Double_Negative vs Intermediate	DownRegulated	10	GO:0002764	immune response-regulating signaling pathway	5.86E-03	8.95E-01	3.42E-01	8.08E-01
GO:0038094	Fc-gamma receptor signaling pathway	BP	3.89E-03	Inhibitory	Double_Negative vs Intermediate	DownRegulated	9	GO:0002764	immune response-regulating signaling pathway	5.86E-03	8.95E-01	3.42E-01	8.08E-01
GO:0038095	Fc-epsilon receptor signaling pathway	BP	1.32E-02	Excitatory	Double_Negative vs Intermediate	DownRegulated	8	GO:0002764	immune response-regulating signaling pathway	1.32E-02	8.95E-01	3.55E-01	8.08E-01
GO:0038096	Fc-gamma receptor signaling pathway involved in phagocytosis	BP	5.34E-03	Excitatory	Double_Negative vs Intermediate	DownRegulated	10	GO:0002764	immune response-regulating signaling pathway	5.34E-03	8.96E-01	4.36E-01	5.86E-01
GO:0038096	Fc-gamma receptor signaling pathway involved in phagocytosis	BP	3.89E-03	Inhibitory	Double_Negative vs Intermediate	DownRegulated	9	GO:0002764	immune response-regulating signaling pathway	5.34E-03	8.96E-01	4.36E-01	5.86E-01
GO:0038179	neurotrophin signaling pathway	BP	2.63E-02	Excitatory	Double_Negative vs Intermediate	DownRegulated	6	GO:0008625	extrinsic apoptotic signaling pathway via death domain receptors	2.63E-02	8.76E-01	5.40E-01	4.96E-01
GO:0040029	regulation of gene expression, epigenetic	BP	5.08E-04	Excitatory	Double_Negative vs Double_Positive	UpRegulated	118	GO:0040029	epigenetic regulation of gene expression	5.08E-04	8.98E-01	5.87E-01	0.00E+00
GO:0040029	regulation of gene expression, epigenetic	BP	1.49E-02	Oligodendrocytes	Double_Negative vs Intermediate	UpRegulated	43	GO:0040029	epigenetic regulation of gene expression	5.08E-04	8.98E-01	5.87E-01	0.00E+00
GO:0040033	negative regulation of translation, ncRNA-mediated	BP	4.41E-02	Oligodendrocytes	Double_Negative vs Intermediate	UpRegulated	7	GO:0035278	miRNA-mediated gene silencing by inhibition of translation	4.41E-02	9.04E-01	3.27E-01	9.08E-01
GO:0042026	protein refolding	BP	1.02E-03	Excitatory	Double_Negative vs Double_Positive	UpRegulated	18	GO:0051084	'de novo' post-translational protein folding	1.02E-03	8.70E-01	4.97E-01	4.91E-01
GO:0042053	regulation of dopamine metabolic process	BP	9.62E-03	Excitatory	Double_Negative vs Intermediate	DownRegulated	5	GO:0034249	negative regulation of amide metabolic process	9.62E-03	8.80E-01	5.15E-01	3.90E-01
GO:0042060	wound healing	BP	4.53E-02	Excitatory	Double_Negative vs Intermediate	DownRegulated	28	GO:0042060	wound healing	4.53E-02	9.36E-01	1.00E+00	0.00E+00
GO:0042069	regulation of catecholamine metabolic process	BP	9.62E-03	Excitatory	Double_Negative vs Intermediate	DownRegulated	5	GO:0034249	negative regulation of amide metabolic process	9.62E-03	8.68E-01	4.95E-01	4.21E-01
GO:0042147	retrograde transport, endosome to Golgi	BP	9.92E-04	Excitatory	Double_Negative vs Double_Positive	UpRegulated	50	GO:0016197	endosomal transport	9.92E-04	8.71E-01	4.26E-01	8.43E-01
GO:0042176	regulation of protein catabolic process	BP	1.89E-02	Excitatory	Double_Negative vs Intermediate	DownRegulated	25	GO:0042177	negative regulation of protein catabolic process	1.89E-02	8.95E-01	5.14E-01	8.17E-01
GO:0042176	regulation of protein catabolic process	BP	5.83E-03	Excitatory	Double_Negative vs Double_Positive	UpRegulated	165	GO:0042177	negative regulation of protein catabolic process	1.89E-02	8.95E-01	5.14E-01	8.17E-01
GO:0042177	negative regulation of protein catabolic process	BP	4.21E-02	Excitatory	Double_Negative vs Intermediate	DownRegulated	11	GO:0042177	negative regulation of protein catabolic process	4.21E-02	9.10E-01	5.59E-01	0.00E+00
GO:0042254	ribosome biogenesis	BP	1.20E-13	Excitatory	Double_Negative vs Double_Positive	UpRegulated	167	GO:0000470	maturation of LSU-rRNA	1.20E-13	8.96E-01	4.27E-01	4.55E-01
GO:0042254	ribosome biogenesis	BP	6.91E-05	OPC	Double_Negative vs Intermediate	DownRegulated	13	GO:0000470	maturation of LSU-rRNA	1.20E-13	8.96E-01	4.27E-01	4.55E-01
GO:0042255	ribosome assembly	BP	6.40E-03	Excitatory	Double_Negative vs Double_Positive	UpRegulated	35	GO:0034063	stress granule assembly	6.40E-03	9.04E-01	6.21E-01	6.45E-01
GO:0042255	ribosome assembly	BP	3.11E-06	OPC	Double_Negative vs Intermediate	DownRegulated	8	GO:0034063	stress granule assembly	6.40E-03	9.04E-01	6.21E-01	6.45E-01
GO:0042273	ribosomal large subunit biogenesis	BP	5.74E-05	Excitatory	Double_Negative vs Double_Positive	UpRegulated	46	GO:0000470	maturation of LSU-rRNA	5.74E-05	9.04E-01	4.55E-01	5.52E-01
GO:0042273	ribosomal large subunit biogenesis	BP	4.16E-03	OPC	Double_Negative vs Intermediate	DownRegulated	6	GO:0000470	maturation of LSU-rRNA	5.74E-05	9.04E-01	4.55E-01	5.52E-01
GO:0042274	ribosomal small subunit biogenesis	BP	6.64E-04	Excitatory	Double_Negative vs Double_Positive	UpRegulated	39	GO:0000470	maturation of LSU-rRNA	6.64E-04	9.04E-01	4.80E-01	4.00E-01
GO:0042274	ribosomal small subunit biogenesis	BP	2.25E-03	OPC	Double_Negative vs Intermediate	DownRegulated	6	GO:0000470	maturation of LSU-rRNA	6.64E-04	9.04E-01	4.80E-01	4.00E-01
GO:0042276	error-prone translesion synthesis	BP	1.57E-02	Excitatory	Double_Negative vs Double_Positive	UpRegulated	15	GO:0032968	positive regulation of transcription elongation by RNA polymerase II	1.57E-02	8.97E-01	5.22E-01	3.01E-01
GO:0042326	negative regulation of phosphorylation	BP	1.77E-02	Excitatory	Double_Negative vs Intermediate	DownRegulated	27	GO:0035303	regulation of dephosphorylation	1.77E-02	9.00E-01	5.23E-01	5.26E-01
GO:0042330	taxis	BP	4.34E-02	Excitatory	Double_Negative vs Intermediate	DownRegulated	31	GO:0042330	taxis	4.34E-02	9.14E-01	6.12E-01	0.00E+00
GO:0042391	regulation of membrane potential	BP	9.28E-09	Excitatory	Double_Negative vs Intermediate	DownRegulated	44	GO:1905710	positive regulation of membrane permeability	9.28E-09	8.97E-01	4.25E-01	4.91E-01
GO:0042391	regulation of membrane potential	BP	3.43E-03	Excitatory	Double_Negative vs Double_Positive	DownRegulated	35	GO:1905710	positive regulation of membrane permeability	9.28E-09	8.97E-01	4.25E-01	4.91E-01
GO:0042391	regulation of membrane potential	BP	2.49E-02	Inhibitory	Double_Negative vs Intermediate	DownRegulated	21	GO:1905710	positive regulation of membrane permeability	9.28E-09	8.97E-01	4.25E-01	4.91E-01
GO:0042407	cristae formation	BP	4.25E-06	Excitatory	Double_Negative vs Double_Positive	UpRegulated	24	GO:0061025	membrane fusion	4.25E-06	9.11E-01	5.48E-01	4.34E-01
GO:0042593	glucose homeostasis	BP	4.40E-02	Excitatory	Double_Negative vs Intermediate	DownRegulated	16	GO:0033500	carbohydrate homeostasis	4.40E-02	9.41E-01	4.91E-01	8.33E-01
GO:0042752	regulation of circadian rhythm	BP	2.37E-02	Excitatory	Double_Negative vs Intermediate	DownRegulated	10	GO:0007623	circadian rhythm	2.37E-02	8.79E-01	6.27E-01	6.39E-01
GO:0042773	ATP synthesis coupled electron transport	BP	3.28E-10	Excitatory	Double_Negative vs Double_Positive	UpRegulated	52	GO:0006122	mitochondrial electron transport, ubiquinol to cytochrome c	3.28E-10	9.07E-01	4.11E-01	8.72E-01
GO:0042773	ATP synthesis coupled electron transport	BP	4.03E-02	Microglia	Double_Negative vs Intermediate	UpRegulated	7	GO:0006122	mitochondrial electron transport, ubiquinol to cytochrome c	3.28E-10	9.07E-01	4.11E-01	8.72E-01
GO:0042773	ATP synthesis coupled electron transport	BP	3.22E-03	OPC	Double_Negative vs Intermediate	UpRegulated	8	GO:0006122	mitochondrial electron transport, ubiquinol to cytochrome c	3.28E-10	9.07E-01	4.11E-01	8.72E-01
GO:0042775	mitochondrial ATP synthesis coupled electron transport	BP	1.18E-10	Excitatory	Double_Negative vs Double_Positive	UpRegulated	52	GO:0006122	mitochondrial electron transport, ubiquinol to cytochrome c	1.18E-10	9.15E-01	4.16E-01	9.18E-01
GO:0042775	mitochondrial ATP synthesis coupled electron transport	BP	4.03E-02	Microglia	Double_Negative vs Intermediate	UpRegulated	7	GO:0006122	mitochondrial electron transport, ubiquinol to cytochrome c	1.18E-10	9.15E-01	4.16E-01	9.18E-01
GO:0042775	mitochondrial ATP synthesis coupled electron transport	BP	2.99E-03	OPC	Double_Negative vs Intermediate	UpRegulated	8	GO:0006122	mitochondrial electron transport, ubiquinol to cytochrome c	1.18E-10	9.15E-01	4.16E-01	9.18E-01
GO:0042776	mitochondrial ATP synthesis coupled proton transport	BP	2.09E-03	Excitatory	Double_Negative vs Double_Positive	UpRegulated	12	GO:0042776	proton motive force-driven mitochondrial ATP synthesis	2.09E-03	8.94E-01	5.84E-01	0.00E+00
GO:0042795	snRNA transcription by RNA polymerase II	BP	1.65E-02	Excitatory	Double_Negative vs Double_Positive	UpRegulated	39	GO:0032968	positive regulation of transcription elongation by RNA polymerase II	1.65E-02	8.96E-01	4.26E-01	4.80E-01
GO:0042866	pyruvate biosynthetic process	BP	3.24E-02	Inhibitory	Intermediate vs Double_Positive	UpRegulated	6	GO:0006090	pyruvate metabolic process	3.24E-02	9.27E-01	6.38E-01	6.53E-01
GO:0043062	extracellular structure organization	BP	4.72E-02	Astrocytes	Double_Negative vs Intermediate	DownRegulated	20	GO:0043062	extracellular structure organization	4.72E-02	8.57E-01	6.33E-01	0.00E+00
GO:0043065	positive regulation of apoptotic process	BP	4.27E-03	OPC	Double_Negative vs Intermediate	UpRegulated	23	GO:2001235	positive regulation of apoptotic signaling pathway	4.27E-03	9.07E-01	4.56E-01	6.11E-01
GO:0043068	positive regulation of programmed cell death	BP	4.57E-03	OPC	Double_Negative vs Intermediate	UpRegulated	23	GO:2001235	positive regulation of apoptotic signaling pathway	4.57E-03	8.86E-01	5.08E-01	5.16E-01
GO:0043087	regulation of GTPase activity	BP	1.38E-04	Astrocytes	Double_Negative vs Intermediate	UpRegulated	56	GO:0043087	regulation of GTPase activity	1.38E-04	9.38E-01	6.68E-01	0.00E+00
GO:0043087	regulation of GTPase activity	BP	3.45E-02	Astrocytes	Intermediate vs Double_Positive	DownRegulated	17	GO:0043087	regulation of GTPase activity	1.38E-04	9.38E-01	6.68E-01	0.00E+00
GO:0043087	regulation of GTPase activity	BP	8.40E-03	Excitatory	Double_Negative vs Intermediate	DownRegulated	30	GO:0043087	regulation of GTPase activity	1.38E-04	9.38E-01	6.68E-01	0.00E+00
GO:0043087	regulation of GTPase activity	BP	1.24E-02	Excitatory	Intermediate vs Double_Positive	DownRegulated	27	GO:0043087	regulation of GTPase activity	1.38E-04	9.38E-01	6.68E-01	0.00E+00
GO:0043112	receptor metabolic process	BP	1.43E-03	Excitatory	Double_Negative vs Intermediate	DownRegulated	18	GO:0001881	receptor recycling	1.43E-03	8.49E-01	4.93E-01	8.70E-01
GO:0043161	proteasome-mediated ubiquitin-dependent protein catabolic process	BP	8.59E-11	Excitatory	Double_Negative vs Double_Positive	UpRegulated	210	GO:0061684	chaperone-mediated autophagy	8.59E-11	9.09E-01	4.39E-01	5.71E-01
GO:0043200	response to amino acid	BP	3.20E-02	Excitatory	Double_Negative vs Double_Positive	DownRegulated	13	GO:0043200	response to amino acid	3.20E-02	9.43E-01	4.93E-01	0.00E+00
GO:0043242	negative regulation of protein complex disassembly	BP	1.33E-04	Excitatory	Double_Negative vs Intermediate	DownRegulated	12	GO:0007019	microtubule depolymerization	1.33E-04	8.67E-01	4.87E-01	3.52E-01
GO:0043244	regulation of protein complex disassembly	BP	4.92E-03	Excitatory	Double_Negative vs Intermediate	DownRegulated	12	GO:0007019	microtubule depolymerization	4.92E-03	8.47E-01	4.63E-01	3.99E-01
GO:0043248	proteasome assembly	BP	2.81E-02	Excitatory	Double_Negative vs Double_Positive	UpRegulated	10	GO:0051131	chaperone-mediated protein complex assembly	2.81E-02	9.07E-01	4.60E-01	7.31E-01
GO:0043254	regulation of protein complex assembly	BP	2.03E-07	Excitatory	Double_Negative vs Intermediate	DownRegulated	42	GO:0051131	chaperone-mediated protein complex assembly	2.03E-07	8.54E-01	5.10E-01	5.20E-01
GO:0043254	regulation of protein complex assembly	BP	1.40E-05	Excitatory	Double_Negative vs Double_Positive	UpRegulated	203	GO:0051131	chaperone-mediated protein complex assembly	2.03E-07	8.54E-01	5.10E-01	5.20E-01
GO:0043254	regulation of protein complex assembly	BP	2.77E-02	Excitatory	Intermediate vs Double_Positive	DownRegulated	25	GO:0051131	chaperone-mediated protein complex assembly	2.03E-07	8.54E-01	5.10E-01	5.20E-01
GO:0043254	regulation of protein complex assembly	BP	2.97E-02	Inhibitory	Double_Negative vs Intermediate	DownRegulated	21	GO:0051131	chaperone-mediated protein complex assembly	2.03E-07	8.54E-01	5.10E-01	5.20E-01
GO:0043269	regulation of ion transport	BP	2.54E-02	Astrocytes	Intermediate vs Double_Positive	DownRegulated	20	GO:0044070	regulation of monoatomic anion transport	2.54E-02	8.71E-01	5.01E-01	8.30E-01
GO:0043269	regulation of ion transport	BP	8.78E-04	OPC	Intermediate vs Double_Positive	DownRegulated	17	GO:0044070	regulation of monoatomic anion transport	2.54E-02	8.71E-01	5.01E-01	8.30E-01
GO:0043271	negative regulation of ion transport	BP	2.95E-02	Excitatory	Double_Negative vs Intermediate	DownRegulated	12	GO:0050765	negative regulation of phagocytosis	2.95E-02	8.80E-01	5.52E-01	5.19E-01
GO:0043271	negative regulation of ion transport	BP	3.43E-02	OPC	Intermediate vs Double_Positive	DownRegulated	6	GO:0050765	negative regulation of phagocytosis	2.95E-02	8.80E-01	5.52E-01	5.19E-01
GO:0043299	leukocyte degranulation	BP	2.37E-02	Excitatory	Double_Negative vs Intermediate	DownRegulated	30	GO:0140029	exocytic process	2.37E-02	8.74E-01	5.65E-01	6.03E-01
GO:0043393	regulation of protein binding	BP	3.30E-02	Excitatory	Double_Negative vs Intermediate	DownRegulated	16	GO:0043393	regulation of protein binding	3.30E-02	9.25E-01	4.84E-01	0.00E+00
GO:0043434	response to peptide hormone	BP	1.50E-03	Excitatory	Double_Negative vs Intermediate	DownRegulated	29	GO:0043200	response to amino acid	1.50E-03	9.43E-01	4.62E-01	5.74E-01
GO:0043484	regulation of RNA splicing	BP	5.39E-04	Excitatory	Double_Negative vs Double_Positive	UpRegulated	69	GO:0031440	regulation of mRNA 3'-end processing	5.39E-04	8.65E-01	4.53E-01	6.64E-01
GO:0043484	regulation of RNA splicing	BP	3.80E-02	Oligodendrocytes	Double_Negative vs Intermediate	UpRegulated	26	GO:0031440	regulation of mRNA 3'-end processing	5.39E-04	8.65E-01	4.53E-01	6.64E-01
GO:0043487	regulation of RNA stability	BP	2.80E-02	Excitatory	Double_Negative vs Double_Positive	UpRegulated	64	GO:0043488	regulation of mRNA stability	2.80E-02	8.70E-01	4.04E-01	8.87E-01
GO:0043488	regulation of mRNA stability	BP	3.48E-02	Excitatory	Double_Negative vs Double_Positive	UpRegulated	60	GO:0043488	regulation of mRNA stability	3.48E-02	8.84E-01	3.88E-01	0.00E+00
GO:0043500	muscle adaptation	BP	1.94E-02	Excitatory	Double_Negative vs Intermediate	DownRegulated	10	GO:0043500	muscle adaptation	1.94E-02	9.03E-01	4.25E-01	0.00E+00
GO:0043523	regulation of neuron apoptotic process	BP	1.86E-07	Excitatory	Double_Negative vs Intermediate	DownRegulated	26	GO:0043524	negative regulation of neuron apoptotic process	1.86E-07	9.08E-01	5.40E-01	7.60E-01
GO:0043523	regulation of neuron apoptotic process	BP	4.09E-02	Inhibitory	Double_Negative vs Intermediate	DownRegulated	12	GO:0043524	negative regulation of neuron apoptotic process	1.86E-07	9.08E-01	5.40E-01	7.60E-01
GO:0043524	negative regulation of neuron apoptotic process	BP	1.71E-05	Excitatory	Double_Negative vs Intermediate	DownRegulated	19	GO:0043524	negative regulation of neuron apoptotic process	1.71E-05	9.24E-01	5.81E-01	0.00E+00
GO:0043524	negative regulation of neuron apoptotic process	BP	3.96E-02	Inhibitory	Double_Negative vs Intermediate	DownRegulated	10	GO:0043524	negative regulation of neuron apoptotic process	1.71E-05	9.24E-01	5.81E-01	0.00E+00
GO:0043525	positive regulation of neuron apoptotic process	BP	1.34E-02	Excitatory	Double_Negative vs Intermediate	DownRegulated	7	GO:2001235	positive regulation of apoptotic signaling pathway	1.34E-02	9.22E-01	5.32E-01	4.83E-01
GO:0043543	protein acylation	BP	5.38E-03	Excitatory	Double_Negative vs Double_Positive	UpRegulated	109	GO:2000756	regulation of peptidyl-lysine acetylation	5.38E-03	8.77E-01	3.78E-01	5.73E-01
GO:0043547	positive regulation of GTPase activity	BP	7.40E-05	Astrocytes	Double_Negative vs Intermediate	UpRegulated	50	GO:0043087	regulation of GTPase activity	7.40E-05	9.55E-01	6.68E-01	6.64E-01
GO:0043547	positive regulation of GTPase activity	BP	2.54E-02	Astrocytes	Intermediate vs Double_Positive	DownRegulated	16	GO:0043087	regulation of GTPase activity	7.40E-05	9.55E-01	6.68E-01	6.64E-01
GO:0043547	positive regulation of GTPase activity	BP	3.53E-02	Excitatory	Double_Negative vs Intermediate	DownRegulated	24	GO:0043087	regulation of GTPase activity	7.40E-05	9.55E-01	6.68E-01	6.64E-01
GO:0043547	positive regulation of GTPase activity	BP	1.24E-02	Excitatory	Intermediate vs Double_Positive	DownRegulated	24	GO:0043087	regulation of GTPase activity	7.40E-05	9.55E-01	6.68E-01	6.64E-01
GO:0043547	positive regulation of GTPase activity	BP	2.61E-02	Oligodendrocytes	Double_Negative vs Intermediate	UpRegulated	56	GO:0043087	regulation of GTPase activity	7.40E-05	9.55E-01	6.68E-01	6.64E-01
GO:0043555	regulation of translation in response to stress	BP	5.52E-03	Excitatory	Double_Negative vs Double_Positive	UpRegulated	14	GO:0035278	miRNA-mediated gene silencing by inhibition of translation	5.52E-03	8.75E-01	3.00E-01	6.45E-01
GO:0043558	regulation of translational initiation in response to stress	BP	1.50E-02	Excitatory	Double_Negative vs Double_Positive	UpRegulated	11	GO:0035278	miRNA-mediated gene silencing by inhibition of translation	1.50E-02	8.79E-01	3.35E-01	5.75E-01
GO:0043574	peroxisomal transport	BP	2.33E-02	Excitatory	Double_Negative vs Double_Positive	UpRegulated	38	GO:0016197	endosomal transport	2.33E-02	8.54E-01	4.09E-01	7.25E-01
GO:0043687	post-translational protein modification	BP	2.70E-05	Excitatory	Double_Negative vs Double_Positive	UpRegulated	169	GO:0000209	protein polyubiquitination	2.70E-05	8.78E-01	3.60E-01	6.29E-01
GO:0043949	regulation of cAMP-mediated signaling	BP	3.37E-02	OPC	Intermediate vs Double_Positive	DownRegulated	4	GO:0050848	regulation of calcium-mediated signaling	3.37E-02	8.95E-01	4.58E-01	7.38E-01
GO:0044057	regulation of system process	BP	1.19E-03	Excitatory	Double_Negative vs Intermediate	DownRegulated	35	GO:0014733	regulation of skeletal muscle adaptation	1.19E-03	8.93E-01	7.31E-01	5.38E-01
GO:0044070	regulation of anion transport	BP	3.57E-02	Excitatory	Double_Negative vs Intermediate	DownRegulated	9	GO:0044070	regulation of monoatomic anion transport	3.57E-02	8.90E-01	4.41E-01	0.00E+00
GO:0044088	regulation of vacuole organization	BP	9.65E-03	Excitatory	Double_Negative vs Double_Positive	UpRegulated	25	GO:1902115	regulation of organelle assembly	9.65E-03	8.59E-01	4.54E-01	5.94E-01
GO:0044270	cellular nitrogen compound catabolic process	BP	4.70E-03	Microglia	Intermediate vs Double_Positive	UpRegulated	7	GO:0006914	autophagy	4.70E-03	8.64E-01	5.92E-01	5.84E-01
GO:0044380	protein localization to cytoskeleton	BP	9.77E-03	Excitatory	Double_Negative vs Intermediate	DownRegulated	8	GO:0035372	protein localization to microtubule	9.77E-03	8.95E-01	4.40E-01	7.70E-01
GO:0044743	protein transmembrane import into intracellular organelle	BP	1.18E-03	Excitatory	Double_Negative vs Double_Positive	UpRegulated	28	GO:0030150	protein import into mitochondrial matrix	1.18E-03	9.05E-01	5.12E-01	5.92E-01
GO:0044782	cilium organization	BP	4.88E-07	Excitatory	Double_Negative vs Intermediate	UpRegulated	150	GO:0034063	stress granule assembly	4.88E-07	8.83E-01	6.10E-01	4.11E-01
GO:0044782	cilium organization	BP	4.34E-03	Excitatory	Double_Negative vs Double_Positive	UpRegulated	176	GO:0034063	stress granule assembly	4.88E-07	8.83E-01	6.10E-01	4.11E-01
GO:0044782	cilium organization	BP	2.45E-03	Excitatory	Intermediate vs Double_Positive	DownRegulated	28	GO:0034063	stress granule assembly	4.88E-07	8.83E-01	6.10E-01	4.11E-01
GO:0045047	protein targeting to ER	BP	1.22E-06	Astrocytes	Double_Negative vs Intermediate	UpRegulated	27	GO:0030150	protein import into mitochondrial matrix	1.22E-06	8.97E-01	4.18E-01	5.44E-01
GO:0045047	protein targeting to ER	BP	2.57E-03	Excitatory	Double_Negative vs Intermediate	DownRegulated	13	GO:0030150	protein import into mitochondrial matrix	1.22E-06	8.97E-01	4.18E-01	5.44E-01
GO:0045047	protein targeting to ER	BP	2.97E-10	Excitatory	Double_Negative vs Double_Positive	UpRegulated	74	GO:0030150	protein import into mitochondrial matrix	1.22E-06	8.97E-01	4.18E-01	5.44E-01
GO:0045047	protein targeting to ER	BP	1.54E-02	Inhibitory	Double_Negative vs Intermediate	DownRegulated	10	GO:0030150	protein import into mitochondrial matrix	1.22E-06	8.97E-01	4.18E-01	5.44E-01
GO:0045047	protein targeting to ER	BP	3.82E-02	Inhibitory	Intermediate vs Double_Positive	UpRegulated	7	GO:0030150	protein import into mitochondrial matrix	1.22E-06	8.97E-01	4.18E-01	5.44E-01
GO:0045047	protein targeting to ER	BP	9.23E-04	Microglia	Intermediate vs Double_Positive	UpRegulated	5	GO:0030150	protein import into mitochondrial matrix	1.22E-06	8.97E-01	4.18E-01	5.44E-01
GO:0045047	protein targeting to ER	BP	3.68E-11	Oligodendrocytes	Double_Negative vs Double_Positive	UpRegulated	31	GO:0030150	protein import into mitochondrial matrix	1.22E-06	8.97E-01	4.18E-01	5.44E-01
GO:0045047	protein targeting to ER	BP	0.00E+00	OPC	Double_Negative vs Intermediate	DownRegulated	24	GO:0030150	protein import into mitochondrial matrix	1.22E-06	8.97E-01	4.18E-01	5.44E-01
GO:0045047	protein targeting to ER	BP	0.00E+00	OPC	Double_Negative vs Intermediate	UpRegulated	29	GO:0030150	protein import into mitochondrial matrix	1.22E-06	8.97E-01	4.18E-01	5.44E-01
GO:0045047	protein targeting to ER	BP	5.86E-04	OPC	Intermediate vs Double_Positive	DownRegulated	9	GO:0030150	protein import into mitochondrial matrix	1.22E-06	8.97E-01	4.18E-01	5.44E-01
GO:0045056	transcytosis	BP	2.54E-02	Excitatory	Double_Negative vs Intermediate	DownRegulated	4	GO:0072583	clathrin-dependent endocytosis	2.54E-02	8.38E-01	4.22E-01	5.49E-01
GO:0045069	regulation of viral genome replication	BP	2.33E-02	Excitatory	Double_Negative vs Intermediate	DownRegulated	9	GO:0045069	regulation of viral genome replication	2.33E-02	9.42E-01	5.00E-01	0.00E+00
GO:0045070	positive regulation of viral genome replication	BP	5.45E-03	Excitatory	Double_Negative vs Intermediate	DownRegulated	7	GO:0045069	regulation of viral genome replication	5.45E-03	9.30E-01	4.72E-01	8.29E-01
GO:0045070	positive regulation of viral genome replication	BP	1.53E-02	Excitatory	Double_Negative vs Double_Positive	UpRegulated	23	GO:0045069	regulation of viral genome replication	5.45E-03	9.30E-01	4.72E-01	8.29E-01
GO:0045190	isotype switching	BP	1.54E-02	Excitatory	Double_Negative vs Double_Positive	UpRegulated	24	GO:0045191	regulation of isotype switching	1.54E-02	9.18E-01	4.95E-01	6.87E-01
GO:0045191	regulation of isotype switching	BP	3.56E-02	Excitatory	Double_Negative vs Double_Positive	UpRegulated	18	GO:0045191	regulation of isotype switching	3.56E-02	9.19E-01	6.06E-01	0.00E+00
GO:0045292	mRNA cis splicing, via spliceosome	BP	2.29E-02	Excitatory	Double_Negative vs Double_Positive	UpRegulated	20	GO:0045292	mRNA cis splicing, via spliceosome	2.29E-02	9.03E-01	3.68E-01	0.00E+00
GO:0045333	cellular respiration	BP	3.31E-13	Excitatory	Double_Negative vs Double_Positive	UpRegulated	104	GO:0006122	mitochondrial electron transport, ubiquinol to cytochrome c	3.31E-13	8.90E-01	4.13E-01	5.29E-01
GO:0045333	cellular respiration	BP	4.03E-02	Microglia	Double_Negative vs Intermediate	UpRegulated	10	GO:0006122	mitochondrial electron transport, ubiquinol to cytochrome c	3.31E-13	8.90E-01	4.13E-01	5.29E-01
GO:0045665	negative regulation of neuron differentiation	BP	9.23E-03	Excitatory	Double_Negative vs Intermediate	DownRegulated	18	GO:2001014	regulation of skeletal muscle cell differentiation	9.23E-03	8.89E-01	5.50E-01	4.68E-01
GO:0045666	positive regulation of neuron differentiation	BP	6.04E-03	Astrocytes	Double_Negative vs Intermediate	UpRegulated	42	GO:2001014	regulation of skeletal muscle cell differentiation	6.04E-03	8.88E-01	5.65E-01	4.68E-01
GO:0045666	positive regulation of neuron differentiation	BP	1.59E-04	Excitatory	Double_Negative vs Intermediate	DownRegulated	30	GO:2001014	regulation of skeletal muscle cell differentiation	6.04E-03	8.88E-01	5.65E-01	4.68E-01
GO:0045666	positive regulation of neuron differentiation	BP	1.04E-02	Excitatory	Double_Negative vs Double_Positive	DownRegulated	29	GO:2001014	regulation of skeletal muscle cell differentiation	6.04E-03	8.88E-01	5.65E-01	4.68E-01
GO:0045666	positive regulation of neuron differentiation	BP	4.47E-04	Inhibitory	Double_Negative vs Intermediate	DownRegulated	24	GO:2001014	regulation of skeletal muscle cell differentiation	6.04E-03	8.88E-01	5.65E-01	4.68E-01
GO:0045727	positive regulation of translation	BP	1.04E-03	Excitatory	Double_Negative vs Double_Positive	UpRegulated	60	GO:0035278	miRNA-mediated gene silencing by inhibition of translation	1.04E-03	9.05E-01	3.43E-01	5.99E-01
GO:0045773	positive regulation of axon extension	BP	6.35E-03	Excitatory	Double_Negative vs Intermediate	DownRegulated	7	GO:1990138	neuron projection extension	6.35E-03	9.23E-01	5.03E-01	5.31E-01
GO:0045806	negative regulation of endocytosis	BP	2.79E-02	Excitatory	Double_Negative vs Intermediate	DownRegulated	7	GO:0060628	regulation of ER to Golgi vesicle-mediated transport	2.79E-02	8.49E-01	4.92E-01	4.58E-01
GO:0045806	negative regulation of endocytosis	BP	1.82E-03	Inhibitory	Double_Negative vs Intermediate	DownRegulated	8	GO:0060628	regulation of ER to Golgi vesicle-mediated transport	2.79E-02	8.49E-01	4.92E-01	4.58E-01
GO:0045860	positive regulation of protein kinase activity	BP	7.89E-04	Excitatory	Double_Negative vs Intermediate	DownRegulated	36	GO:0031398	positive regulation of protein ubiquitination	7.89E-04	9.11E-01	4.73E-01	4.76E-01
GO:0045936	negative regulation of phosphate metabolic process	BP	1.15E-02	Excitatory	Double_Negative vs Intermediate	DownRegulated	33	GO:0035303	regulation of dephosphorylation	1.15E-02	8.83E-01	4.60E-01	6.33E-01
GO:0045945	positive regulation of transcription by RNA polymerase III	BP	3.64E-02	Excitatory	Double_Negative vs Intermediate	UpRegulated	9	GO:0032968	positive regulation of transcription elongation by RNA polymerase II	3.64E-02	8.97E-01	4.60E-01	7.33E-01
GO:0045945	positive regulation of transcription by RNA polymerase III	BP	4.10E-02	Oligodendrocytes	Double_Negative vs Intermediate	UpRegulated	6	GO:0032968	positive regulation of transcription elongation by RNA polymerase II	3.64E-02	8.97E-01	4.60E-01	7.33E-01
GO:0045974	regulation of translation, ncRNA-mediated	BP	4.41E-02	Oligodendrocytes	Double_Negative vs Intermediate	UpRegulated	7	GO:0035278	miRNA-mediated gene silencing by inhibition of translation	4.41E-02	8.84E-01	2.70E-01	7.37E-01
GO:0046031	ADP metabolic process	BP	4.99E-02	Inhibitory	Intermediate vs Double_Positive	UpRegulated	6	GO:0046031	ADP metabolic process	4.99E-02	9.12E-01	3.76E-01	0.00E+00
GO:0046034	ATP metabolic process	BP	1.38E-06	Excitatory	Double_Negative vs Double_Positive	UpRegulated	119	GO:0019674	NAD metabolic process	1.38E-06	8.86E-01	6.35E-01	5.43E-01
GO:0046034	ATP metabolic process	BP	1.68E-02	Inhibitory	Intermediate vs Double_Positive	UpRegulated	11	GO:0019674	NAD metabolic process	1.38E-06	8.86E-01	6.35E-01	5.43E-01
GO:0046034	ATP metabolic process	BP	2.18E-04	OPC	Double_Negative vs Intermediate	UpRegulated	16	GO:0019674	NAD metabolic process	1.38E-06	8.86E-01	6.35E-01	5.43E-01
GO:0046365	monosaccharide catabolic process	BP	1.80E-02	Inhibitory	Intermediate vs Double_Positive	UpRegulated	6	GO:0046365	monosaccharide catabolic process	1.80E-02	9.29E-01	4.37E-01	0.00E+00
GO:0046390	ribose phosphate biosynthetic process	BP	2.33E-02	Oligodendrocytes	Intermediate vs Double_Positive	UpRegulated	24	GO:0008654	phospholipid biosynthetic process	2.33E-02	9.08E-01	5.73E-01	5.46E-01
GO:0046578	regulation of Ras protein signal transduction	BP	6.90E-04	Astrocytes	Double_Negative vs Intermediate	UpRegulated	34	GO:0050848	regulation of calcium-mediated signaling	6.90E-04	9.00E-01	3.79E-01	6.29E-01
GO:0046578	regulation of Ras protein signal transduction	BP	3.05E-02	Inhibitory	Double_Negative vs Intermediate	DownRegulated	14	GO:0050848	regulation of calcium-mediated signaling	6.90E-04	9.00E-01	3.79E-01	6.29E-01
GO:0046626	regulation of insulin receptor signaling pathway	BP	5.41E-04	Excitatory	Double_Negative vs Intermediate	DownRegulated	10	GO:1904646	cellular response to amyloid-beta	5.41E-04	8.95E-01	4.37E-01	4.63E-01
GO:0046628	positive regulation of insulin receptor signaling pathway	BP	7.48E-04	Excitatory	Double_Negative vs Intermediate	DownRegulated	6	GO:1904646	cellular response to amyloid-beta	7.48E-04	9.12E-01	4.97E-01	3.83E-01
GO:0046700	heterocycle catabolic process	BP	4.70E-03	Microglia	Intermediate vs Double_Positive	UpRegulated	7	GO:0006914	autophagy	4.70E-03	8.70E-01	5.74E-01	6.16E-01
GO:0046717	acid secretion	BP	1.84E-03	Excitatory	Double_Negative vs Intermediate	DownRegulated	12	GO:0006836	neurotransmitter transport	1.84E-03	9.11E-01	6.16E-01	5.27E-01
GO:0046777	protein autophosphorylation	BP	1.38E-02	Excitatory	Double_Negative vs Intermediate	DownRegulated	18	GO:0000209	protein polyubiquitination	1.38E-02	8.92E-01	4.62E-01	4.67E-01
GO:0046777	protein autophosphorylation	BP	9.87E-03	Excitatory	Double_Negative vs Double_Positive	DownRegulated	22	GO:0000209	protein polyubiquitination	1.38E-02	8.92E-01	4.62E-01	4.67E-01
GO:0046785	microtubule polymerization	BP	5.86E-03	Excitatory	Double_Negative vs Intermediate	DownRegulated	10	GO:0051131	chaperone-mediated protein complex assembly	5.86E-03	9.01E-01	5.24E-01	4.97E-01
GO:0046785	microtubule polymerization	BP	3.73E-03	Excitatory	Double_Negative vs Double_Positive	UpRegulated	42	GO:0051131	chaperone-mediated protein complex assembly	5.86E-03	9.01E-01	5.24E-01	4.97E-01
GO:0046785	microtubule polymerization	BP	2.31E-02	Excitatory	Intermediate vs Double_Positive	DownRegulated	9	GO:0051131	chaperone-mediated protein complex assembly	5.86E-03	9.01E-01	5.24E-01	4.97E-01
GO:0046785	microtubule polymerization	BP	1.47E-03	Inhibitory	Double_Negative vs Intermediate	DownRegulated	10	GO:0051131	chaperone-mediated protein complex assembly	5.86E-03	9.01E-01	5.24E-01	4.97E-01
GO:0046822	regulation of nucleocytoplasmic transport	BP	2.09E-02	Excitatory	Double_Negative vs Intermediate	DownRegulated	11	GO:0060628	regulation of ER to Golgi vesicle-mediated transport	2.09E-02	8.63E-01	5.34E-01	6.61E-01
GO:0046831	regulation of RNA export from nucleus	BP	3.24E-02	Oligodendrocytes	Double_Negative vs Intermediate	UpRegulated	7	GO:0046831	regulation of RNA export from nucleus	3.24E-02	8.99E-01	5.53E-01	0.00E+00
GO:0046879	hormone secretion	BP	1.41E-02	Excitatory	Double_Negative vs Intermediate	DownRegulated	21	GO:0048791	calcium ion-regulated exocytosis of neurotransmitter	1.41E-02	8.81E-01	5.56E-01	4.46E-01
GO:0046928	regulation of neurotransmitter secretion	BP	1.51E-08	Excitatory	Double_Negative vs Intermediate	DownRegulated	21	GO:0048791	calcium ion-regulated exocytosis of neurotransmitter	1.51E-08	8.84E-01	4.44E-01	5.93E-01
GO:0046928	regulation of neurotransmitter secretion	BP	3.01E-03	Excitatory	Double_Negative vs Double_Positive	DownRegulated	15	GO:0048791	calcium ion-regulated exocytosis of neurotransmitter	1.51E-08	8.84E-01	4.44E-01	5.93E-01
GO:0047496	vesicle transport along microtubule	BP	1.98E-08	Excitatory	Double_Negative vs Intermediate	DownRegulated	14	GO:0019896	axonal transport of mitochondrion	1.98E-08	9.06E-01	4.70E-01	5.95E-01
GO:0047496	vesicle transport along microtubule	BP	2.38E-02	Excitatory	Double_Negative vs Double_Positive	UpRegulated	25	GO:0019896	axonal transport of mitochondrion	1.98E-08	9.06E-01	4.70E-01	5.95E-01
GO:0047496	vesicle transport along microtubule	BP	2.28E-02	Inhibitory	Double_Negative vs Intermediate	DownRegulated	6	GO:0019896	axonal transport of mitochondrion	1.98E-08	9.06E-01	4.70E-01	5.95E-01
GO:0047497	mitochondrion transport along microtubule	BP	1.95E-05	Excitatory	Double_Negative vs Intermediate	DownRegulated	8	GO:0019896	axonal transport of mitochondrion	1.95E-05	9.05E-01	4.12E-01	8.66E-01
GO:0048002	antigen processing and presentation of peptide antigen	BP	3.45E-03	Excitatory	Double_Negative vs Intermediate	DownRegulated	14	GO:0048002	antigen processing and presentation of peptide antigen	3.45E-03	9.30E-01	4.34E-01	0.00E+00
GO:0048002	antigen processing and presentation of peptide antigen	BP	1.89E-02	Inhibitory	Double_Negative vs Intermediate	DownRegulated	10	GO:0048002	antigen processing and presentation of peptide antigen	3.45E-03	9.30E-01	4.34E-01	0.00E+00
GO:0048011	neurotrophin TRK receptor signaling pathway	BP	4.14E-02	Excitatory	Double_Negative vs Intermediate	DownRegulated	5	GO:0008625	extrinsic apoptotic signaling pathway via death domain receptors	4.14E-02	8.95E-01	5.34E-01	4.10E-01
GO:0048013	ephrin receptor signaling pathway	BP	1.53E-04	Excitatory	Double_Negative vs Intermediate	DownRegulated	13	GO:0008625	extrinsic apoptotic signaling pathway via death domain receptors	1.53E-04	8.87E-01	6.09E-01	4.68E-01
GO:0048024	regulation of mRNA splicing, via spliceosome	BP	6.49E-04	Excitatory	Double_Negative vs Double_Positive	UpRegulated	52	GO:0031440	regulation of mRNA 3'-end processing	6.49E-04	8.89E-01	4.93E-01	6.94E-01
GO:0048024	regulation of mRNA splicing, via spliceosome	BP	4.84E-02	Inhibitory	Double_Negative vs Intermediate	DownRegulated	8	GO:0031440	regulation of mRNA 3'-end processing	6.49E-04	8.89E-01	4.93E-01	6.94E-01
GO:0048024	regulation of mRNA splicing, via spliceosome	BP	1.46E-02	Oligodendrocytes	Double_Negative vs Intermediate	UpRegulated	22	GO:0031440	regulation of mRNA 3'-end processing	6.49E-04	8.89E-01	4.93E-01	6.94E-01
GO:0048041	focal adhesion assembly	BP	1.07E-02	Excitatory	Intermediate vs Double_Positive	DownRegulated	10	GO:0048041	focal adhesion assembly	1.07E-02	9.15E-01	5.47E-01	0.00E+00
GO:0048148	behavioral response to cocaine	BP	2.08E-02	Excitatory	Double_Negative vs Intermediate	DownRegulated	4	GO:0043200	response to amino acid	2.08E-02	9.37E-01	6.07E-01	4.89E-01
GO:0048167	regulation of synaptic plasticity	BP	3.54E-11	Excitatory	Double_Negative vs Intermediate	DownRegulated	31	GO:1900273	positive regulation of long-term synaptic potentiation	3.54E-11	8.73E-01	2.96E-01	7.27E-01
GO:0048167	regulation of synaptic plasticity	BP	5.73E-07	Inhibitory	Double_Negative vs Intermediate	DownRegulated	21	GO:1900273	positive regulation of long-term synaptic potentiation	3.54E-11	8.73E-01	2.96E-01	7.27E-01
GO:0048168	regulation of neuronal synaptic plasticity	BP	2.48E-07	Excitatory	Double_Negative vs Intermediate	DownRegulated	14	GO:1900273	positive regulation of long-term synaptic potentiation	2.48E-07	8.84E-01	3.31E-01	6.47E-01
GO:0048168	regulation of neuronal synaptic plasticity	BP	3.22E-03	Inhibitory	Double_Negative vs Intermediate	DownRegulated	8	GO:1900273	positive regulation of long-term synaptic potentiation	2.48E-07	8.84E-01	3.31E-01	6.47E-01
GO:0048169	regulation of long-term neuronal synaptic plasticity	BP	1.36E-04	Excitatory	Double_Negative vs Intermediate	DownRegulated	8	GO:1900273	positive regulation of long-term synaptic potentiation	1.36E-04	8.93E-01	3.75E-01	5.84E-01
GO:0048169	regulation of long-term neuronal synaptic plasticity	BP	3.80E-03	Inhibitory	Double_Negative vs Intermediate	DownRegulated	6	GO:1900273	positive regulation of long-term synaptic potentiation	1.36E-04	8.93E-01	3.75E-01	5.84E-01
GO:0048172	regulation of short-term neuronal synaptic plasticity	BP	2.44E-04	Excitatory	Double_Negative vs Intermediate	DownRegulated	6	GO:1900273	positive regulation of long-term synaptic potentiation	2.44E-04	8.93E-01	3.75E-01	5.84E-01
GO:0048193	Golgi vesicle transport	BP	3.92E-06	Excitatory	Double_Negative vs Intermediate	DownRegulated	35	GO:0072583	clathrin-dependent endocytosis	3.92E-06	8.36E-01	3.42E-01	5.49E-01
GO:0048193	Golgi vesicle transport	BP	4.36E-10	Excitatory	Double_Negative vs Double_Positive	UpRegulated	192	GO:0072583	clathrin-dependent endocytosis	3.92E-06	8.36E-01	3.42E-01	5.49E-01
GO:0048194	Golgi vesicle budding	BP	3.57E-03	Excitatory	Double_Negative vs Double_Positive	UpRegulated	44	GO:0061025	membrane fusion	3.57E-03	8.66E-01	5.49E-01	3.97E-01
GO:0048199	vesicle targeting, to, from or within Golgi	BP	5.60E-03	Excitatory	Double_Negative vs Double_Positive	UpRegulated	41	GO:0048208	COPII vesicle coating	5.60E-03	8.66E-01	4.34E-01	5.53E-01
GO:0048207	vesicle targeting, rough ER to cis-Golgi	BP	6.18E-03	Excitatory	Double_Negative vs Double_Positive	UpRegulated	37	GO:0048208	COPII vesicle coating	6.18E-03	8.85E-01	4.37E-01	6.52E-01
GO:0048208	COPII vesicle coating	BP	6.18E-03	Excitatory	Double_Negative vs Double_Positive	UpRegulated	37	GO:0048208	COPII vesicle coating	6.18E-03	9.00E-01	5.70E-01	0.00E+00
GO:0048259	regulation of receptor-mediated endocytosis	BP	3.39E-02	Inhibitory	Double_Negative vs Intermediate	DownRegulated	8	GO:0060628	regulation of ER to Golgi vesicle-mediated transport	3.39E-02	8.54E-01	4.80E-01	4.73E-01
GO:0048261	negative regulation of receptor-mediated endocytosis	BP	2.98E-02	Inhibitory	Double_Negative vs Intermediate	DownRegulated	4	GO:0060628	regulation of ER to Golgi vesicle-mediated transport	2.98E-02	8.69E-01	5.29E-01	4.05E-01
GO:0048268	clathrin coat assembly	BP	2.79E-02	Excitatory	Double_Negative vs Double_Positive	UpRegulated	14	GO:0051131	chaperone-mediated protein complex assembly	2.79E-02	9.07E-01	4.60E-01	7.31E-01
GO:0048284	organelle fusion	BP	1.68E-02	Excitatory	Double_Negative vs Intermediate	DownRegulated	12	GO:0007062	sister chromatid cohesion	1.68E-02	8.72E-01	4.50E-01	4.15E-01
GO:0048311	mitochondrion distribution	BP	1.62E-02	Excitatory	Double_Negative vs Intermediate	DownRegulated	4	GO:0048311	mitochondrion distribution	1.62E-02	8.79E-01	6.28E-01	0.00E+00
GO:0048488	synaptic vesicle endocytosis	BP	9.58E-06	Excitatory	Double_Negative vs Intermediate	DownRegulated	12	GO:0016197	endosomal transport	9.58E-06	8.91E-01	5.17E-01	5.33E-01
GO:0048488	synaptic vesicle endocytosis	BP	5.20E-04	Excitatory	Double_Negative vs Double_Positive	UpRegulated	33	GO:0016197	endosomal transport	9.58E-06	8.91E-01	5.17E-01	5.33E-01
GO:0048489	synaptic vesicle transport	BP	2.73E-12	Excitatory	Double_Negative vs Intermediate	DownRegulated	30	GO:0051654	establishment of mitochondrion localization	2.73E-12	8.80E-01	4.38E-01	4.80E-01
GO:0048489	synaptic vesicle transport	BP	1.48E-03	Excitatory	Double_Negative vs Double_Positive	DownRegulated	19	GO:0051654	establishment of mitochondrion localization	2.73E-12	8.80E-01	4.38E-01	4.80E-01
GO:0048489	synaptic vesicle transport	BP	2.98E-03	Excitatory	Double_Negative vs Double_Positive	UpRegulated	76	GO:0051654	establishment of mitochondrion localization	2.73E-12	8.80E-01	4.38E-01	4.80E-01
GO:0048489	synaptic vesicle transport	BP	4.42E-03	Inhibitory	Double_Negative vs Intermediate	DownRegulated	13	GO:0051654	establishment of mitochondrion localization	2.73E-12	8.80E-01	4.38E-01	4.80E-01
GO:0048511	rhythmic process	BP	8.40E-03	Excitatory	Double_Negative vs Intermediate	DownRegulated	21	GO:0007623	circadian rhythm	8.40E-03	8.79E-01	5.92E-01	7.43E-01
GO:0048588	developmental cell growth	BP	8.57E-06	Excitatory	Double_Negative vs Intermediate	DownRegulated	25	GO:0016049	cell growth	8.57E-06	8.94E-01	7.35E-01	5.30E-01
GO:0048588	developmental cell growth	BP	3.89E-03	Inhibitory	Double_Negative vs Intermediate	DownRegulated	16	GO:0016049	cell growth	8.57E-06	8.94E-01	7.35E-01	5.30E-01
GO:0048639	positive regulation of developmental growth	BP	3.54E-02	Astrocytes	Double_Negative vs Intermediate	UpRegulated	21	GO:0048639	positive regulation of developmental growth	3.54E-02	9.23E-01	1.00E+00	0.00E+00
GO:0048667	cell morphogenesis involved in neuron differentiation	BP	8.74E-03	Inhibitory	Intermediate vs Double_Positive	UpRegulated	19	GO:0021953	central nervous system neuron differentiation	8.74E-03	9.15E-01	5.26E-01	5.99E-01
GO:0048667	cell morphogenesis involved in neuron differentiation	BP	1.53E-02	OPC	Intermediate vs Double_Positive	DownRegulated	15	GO:0021953	central nervous system neuron differentiation	8.74E-03	9.15E-01	5.26E-01	5.99E-01
GO:0048675	axon extension	BP	3.10E-05	Excitatory	Double_Negative vs Intermediate	DownRegulated	17	GO:1990138	neuron projection extension	3.10E-05	9.23E-01	4.31E-01	8.66E-01
GO:0048675	axon extension	BP	6.87E-03	Inhibitory	Double_Negative vs Intermediate	DownRegulated	11	GO:1990138	neuron projection extension	3.10E-05	9.23E-01	4.31E-01	8.66E-01
GO:0048675	axon extension	BP	4.98E-02	Oligodendrocytes	Intermediate vs Double_Positive	DownRegulated	9	GO:1990138	neuron projection extension	3.10E-05	9.23E-01	4.31E-01	8.66E-01
GO:0048708	astrocyte differentiation	BP	2.51E-02	Excitatory	Double_Negative vs Intermediate	DownRegulated	8	GO:0021953	central nervous system neuron differentiation	2.51E-02	9.18E-01	5.56E-01	6.69E-01
GO:0048708	astrocyte differentiation	BP	1.89E-02	Inhibitory	Double_Negative vs Intermediate	DownRegulated	7	GO:0021953	central nervous system neuron differentiation	2.51E-02	9.18E-01	5.56E-01	6.69E-01
GO:0048715	negative regulation of oligodendrocyte differentiation	BP	4.36E-02	Astrocytes	Double_Negative vs Intermediate	DownRegulated	4	GO:2001014	regulation of skeletal muscle cell differentiation	4.36E-02	9.23E-01	5.51E-01	3.69E-01
GO:0048791	calcium ion-regulated exocytosis of neurotransmitter	BP	2.54E-02	Excitatory	Double_Negative vs Intermediate	DownRegulated	4	GO:0048791	calcium ion-regulated exocytosis of neurotransmitter	2.54E-02	9.01E-01	4.21E-01	0.00E+00
GO:0048813	dendrite morphogenesis	BP	5.13E-07	Excitatory	Double_Negative vs Intermediate	DownRegulated	22	GO:1990138	neuron projection extension	5.13E-07	9.15E-01	3.88E-01	6.95E-01
GO:0048813	dendrite morphogenesis	BP	2.51E-03	Excitatory	Double_Negative vs Double_Positive	DownRegulated	18	GO:1990138	neuron projection extension	5.13E-07	9.15E-01	3.88E-01	6.95E-01
GO:0048813	dendrite morphogenesis	BP	3.31E-03	Inhibitory	Double_Negative vs Intermediate	DownRegulated	13	GO:1990138	neuron projection extension	5.13E-07	9.15E-01	3.88E-01	6.95E-01
GO:0048814	regulation of dendrite morphogenesis	BP	5.74E-04	Excitatory	Double_Negative vs Intermediate	DownRegulated	13	GO:1990138	neuron projection extension	5.74E-04	9.01E-01	4.01E-01	5.57E-01
GO:0048814	regulation of dendrite morphogenesis	BP	2.31E-02	Excitatory	Double_Negative vs Double_Positive	DownRegulated	12	GO:1990138	neuron projection extension	5.74E-04	9.01E-01	4.01E-01	5.57E-01
GO:0048857	neural nucleus development	BP	1.49E-02	Excitatory	Double_Negative vs Double_Positive	UpRegulated	32	GO:0048857	neural nucleus development	1.49E-02	9.21E-01	7.49E-01	0.00E+00
GO:0048857	neural nucleus development	BP	5.86E-04	OPC	Double_Negative vs Intermediate	UpRegulated	8	GO:0048857	neural nucleus development	1.49E-02	9.21E-01	7.49E-01	0.00E+00
GO:0050435	amyloid-beta metabolic process	BP	2.95E-02	Excitatory	Double_Negative vs Intermediate	DownRegulated	6	GO:0050435	amyloid-beta metabolic process	2.95E-02	8.84E-01	1.00E+00	0.00E+00
GO:0050657	nucleic acid transport	BP	3.50E-06	Excitatory	Double_Negative vs Double_Positive	UpRegulated	105	GO:0046831	regulation of RNA export from nucleus	3.50E-06	9.20E-01	4.72E-01	4.26E-01
GO:0050658	RNA transport	BP	3.50E-06	Excitatory	Double_Negative vs Double_Positive	UpRegulated	105	GO:0046831	regulation of RNA export from nucleus	3.50E-06	9.13E-01	4.04E-01	5.56E-01
GO:0050684	regulation of mRNA processing	BP	3.20E-06	Excitatory	Double_Negative vs Double_Positive	UpRegulated	77	GO:0031440	regulation of mRNA 3'-end processing	3.20E-06	8.71E-01	4.17E-01	8.76E-01
GO:0050684	regulation of mRNA processing	BP	2.32E-03	Oligodendrocytes	Double_Negative vs Intermediate	UpRegulated	30	GO:0031440	regulation of mRNA 3'-end processing	3.20E-06	8.71E-01	4.17E-01	8.76E-01
GO:0050686	negative regulation of mRNA processing	BP	2.20E-02	Excitatory	Double_Negative vs Double_Positive	UpRegulated	19	GO:0031440	regulation of mRNA 3'-end processing	2.20E-02	8.88E-01	5.06E-01	6.99E-01
GO:0050765	negative regulation of phagocytosis	BP	3.10E-02	Excitatory	Double_Negative vs Intermediate	DownRegulated	4	GO:0050765	negative regulation of phagocytosis	3.10E-02	8.51E-01	5.95E-01	0.00E+00
GO:0050768	negative regulation of neurogenesis	BP	4.66E-03	Excitatory	Double_Negative vs Intermediate	DownRegulated	22	GO:2001014	regulation of skeletal muscle cell differentiation	4.66E-03	9.10E-01	4.88E-01	4.01E-01
GO:0050768	negative regulation of neurogenesis	BP	1.64E-02	Inhibitory	Intermediate vs Double_Positive	UpRegulated	12	GO:2001014	regulation of skeletal muscle cell differentiation	4.66E-03	9.10E-01	4.88E-01	4.01E-01
GO:0050769	positive regulation of neurogenesis	BP	2.84E-02	Astrocytes	Double_Negative vs Intermediate	UpRegulated	47	GO:2001014	regulation of skeletal muscle cell differentiation	2.84E-02	9.08E-01	5.18E-01	4.01E-01
GO:0050769	positive regulation of neurogenesis	BP	7.18E-05	Excitatory	Double_Negative vs Intermediate	DownRegulated	36	GO:2001014	regulation of skeletal muscle cell differentiation	2.84E-02	9.08E-01	5.18E-01	4.01E-01
GO:0050769	positive regulation of neurogenesis	BP	2.49E-02	Excitatory	Double_Negative vs Double_Positive	DownRegulated	33	GO:2001014	regulation of skeletal muscle cell differentiation	2.84E-02	9.08E-01	5.18E-01	4.01E-01
GO:0050769	positive regulation of neurogenesis	BP	1.12E-04	Inhibitory	Double_Negative vs Intermediate	DownRegulated	29	GO:2001014	regulation of skeletal muscle cell differentiation	2.84E-02	9.08E-01	5.18E-01	4.01E-01
GO:0050770	regulation of axonogenesis	BP	2.34E-04	Excitatory	Double_Negative vs Intermediate	DownRegulated	20	GO:1990138	neuron projection extension	2.34E-04	9.00E-01	3.80E-01	5.67E-01
GO:0050771	negative regulation of axonogenesis	BP	3.02E-02	Inhibitory	Intermediate vs Double_Positive	UpRegulated	6	GO:1990138	neuron projection extension	3.02E-02	9.22E-01	4.47E-01	4.74E-01
GO:0050772	positive regulation of axonogenesis	BP	2.67E-02	Excitatory	Double_Negative vs Intermediate	DownRegulated	9	GO:1990138	neuron projection extension	2.67E-02	9.18E-01	4.22E-01	4.75E-01
GO:0050773	regulation of dendrite development	BP	1.53E-02	Astrocytes	Double_Negative vs Intermediate	UpRegulated	22	GO:0016358	dendrite development	1.53E-02	8.73E-01	3.46E-01	7.31E-01
GO:0050773	regulation of dendrite development	BP	4.88E-04	Excitatory	Double_Negative vs Intermediate	DownRegulated	17	GO:0016358	dendrite development	1.53E-02	8.73E-01	3.46E-01	7.31E-01
GO:0050773	regulation of dendrite development	BP	1.08E-03	Excitatory	Double_Negative vs Double_Positive	DownRegulated	19	GO:0016358	dendrite development	1.53E-02	8.73E-01	3.46E-01	7.31E-01
GO:0050774	negative regulation of dendrite morphogenesis	BP	2.54E-02	Excitatory	Double_Negative vs Intermediate	DownRegulated	4	GO:1990138	neuron projection extension	2.54E-02	9.19E-01	4.52E-01	4.73E-01
GO:0050775	positive regulation of dendrite morphogenesis	BP	1.46E-03	Excitatory	Double_Negative vs Intermediate	DownRegulated	8	GO:1990138	neuron projection extension	1.46E-03	9.22E-01	4.47E-01	4.52E-01
GO:0050796	regulation of insulin secretion	BP	2.32E-02	Excitatory	Double_Negative vs Double_Positive	DownRegulated	17	GO:0035774	positive regulation of insulin secretion involved in cellular response to glucose stimulus	2.32E-02	9.04E-01	6.17E-01	6.75E-01
GO:0050803	regulation of synapse structure or activity	BP	8.02E-03	Astrocytes	Double_Negative vs Intermediate	UpRegulated	30	GO:1905710	positive regulation of membrane permeability	8.02E-03	8.97E-01	5.09E-01	4.91E-01
GO:0050803	regulation of synapse structure or activity	BP	9.49E-08	Excitatory	Double_Negative vs Intermediate	DownRegulated	29	GO:1905710	positive regulation of membrane permeability	8.02E-03	8.97E-01	5.09E-01	4.91E-01
GO:0050804	modulation of chemical synaptic transmission	BP	1.21E-03	Astrocytes	Double_Negative vs Intermediate	UpRegulated	50	GO:1900273	positive regulation of long-term synaptic potentiation	1.21E-03	8.82E-01	2.72E-01	6.78E-01
GO:0050804	modulation of chemical synaptic transmission	BP	0.00E+00	Excitatory	Double_Negative vs Intermediate	DownRegulated	59	GO:1900273	positive regulation of long-term synaptic potentiation	1.21E-03	8.82E-01	2.72E-01	6.78E-01
GO:0050804	modulation of chemical synaptic transmission	BP	6.16E-07	Excitatory	Double_Negative vs Double_Positive	DownRegulated	46	GO:1900273	positive regulation of long-term synaptic potentiation	1.21E-03	8.82E-01	2.72E-01	6.78E-01
GO:0050804	modulation of chemical synaptic transmission	BP	6.03E-05	Inhibitory	Double_Negative vs Intermediate	DownRegulated	29	GO:1900273	positive regulation of long-term synaptic potentiation	1.21E-03	8.82E-01	2.72E-01	6.78E-01
GO:0050805	negative regulation of synaptic transmission	BP	1.01E-02	Excitatory	Double_Negative vs Intermediate	DownRegulated	9	GO:1900273	positive regulation of long-term synaptic potentiation	1.01E-02	8.87E-01	4.08E-01	5.61E-01
GO:0050805	negative regulation of synaptic transmission	BP	4.18E-02	Inhibitory	Double_Negative vs Intermediate	DownRegulated	7	GO:1900273	positive regulation of long-term synaptic potentiation	1.01E-02	8.87E-01	4.08E-01	5.61E-01
GO:0050806	positive regulation of synaptic transmission	BP	2.09E-09	Excitatory	Double_Negative vs Intermediate	DownRegulated	27	GO:1900273	positive regulation of long-term synaptic potentiation	2.09E-09	8.85E-01	3.55E-01	8.42E-01
GO:0050806	positive regulation of synaptic transmission	BP	2.58E-03	Inhibitory	Double_Negative vs Intermediate	DownRegulated	14	GO:1900273	positive regulation of long-term synaptic potentiation	2.09E-09	8.85E-01	3.55E-01	8.42E-01
GO:0050807	regulation of synapse organization	BP	1.03E-02	Astrocytes	Double_Negative vs Intermediate	UpRegulated	29	GO:0031346	positive regulation of cell projection organization	1.03E-02	8.50E-01	5.19E-01	4.49E-01
GO:0050807	regulation of synapse organization	BP	7.13E-07	Excitatory	Double_Negative vs Intermediate	DownRegulated	27	GO:0031346	positive regulation of cell projection organization	1.03E-02	8.50E-01	5.19E-01	4.49E-01
GO:0050807	regulation of synapse organization	BP	4.77E-02	Inhibitory	Double_Negative vs Intermediate	DownRegulated	13	GO:0031346	positive regulation of cell projection organization	1.03E-02	8.50E-01	5.19E-01	4.49E-01
GO:0050808	synapse organization	BP	5.27E-03	Astrocytes	Double_Negative vs Intermediate	UpRegulated	46	GO:0099010	modification of postsynaptic structure	5.27E-03	8.80E-01	3.91E-01	7.21E-01
GO:0050808	synapse organization	BP	1.14E-09	Excitatory	Double_Negative vs Intermediate	DownRegulated	44	GO:0099010	modification of postsynaptic structure	5.27E-03	8.80E-01	3.91E-01	7.21E-01
GO:0050808	synapse organization	BP	2.28E-03	Inhibitory	Intermediate vs Double_Positive	UpRegulated	17	GO:0099010	modification of postsynaptic structure	5.27E-03	8.80E-01	3.91E-01	7.21E-01
GO:0050817	coagulation	BP	2.34E-02	Excitatory	Double_Negative vs Intermediate	DownRegulated	20	GO:0050885	neuromuscular process controlling balance	2.34E-02	9.01E-01	7.09E-01	3.11E-01
GO:0050821	protein stabilization	BP	2.31E-02	Excitatory	Double_Negative vs Intermediate	DownRegulated	14	GO:1905710	positive regulation of membrane permeability	2.31E-02	9.20E-01	5.68E-01	3.87E-01
GO:0050821	protein stabilization	BP	1.37E-04	Excitatory	Double_Negative vs Double_Positive	UpRegulated	86	GO:1905710	positive regulation of membrane permeability	2.31E-02	9.20E-01	5.68E-01	3.87E-01
GO:0050821	protein stabilization	BP	2.15E-02	Inhibitory	Double_Negative vs Intermediate	DownRegulated	12	GO:1905710	positive regulation of membrane permeability	2.31E-02	9.20E-01	5.68E-01	3.87E-01
GO:0050848	regulation of calcium-mediated signaling	BP	4.64E-02	Excitatory	Double_Negative vs Intermediate	DownRegulated	9	GO:0050848	regulation of calcium-mediated signaling	4.64E-02	8.92E-01	4.46E-01	0.00E+00
GO:0050848	regulation of calcium-mediated signaling	BP	4.52E-02	OPC	Intermediate vs Double_Positive	DownRegulated	5	GO:0050848	regulation of calcium-mediated signaling	4.64E-02	8.92E-01	4.46E-01	0.00E+00
GO:0050885	neuromuscular process controlling balance	BP	3.16E-02	Astrocytes	Double_Negative vs Intermediate	UpRegulated	10	GO:0050885	neuromuscular process controlling balance	3.16E-02	9.47E-01	6.26E-01	0.00E+00
GO:0050885	neuromuscular process controlling balance	BP	1.20E-02	Excitatory	Double_Negative vs Intermediate	DownRegulated	7	GO:0050885	neuromuscular process controlling balance	3.16E-02	9.47E-01	6.26E-01	0.00E+00
GO:0050890	cognition	BP	2.07E-11	Excitatory	Double_Negative vs Intermediate	DownRegulated	39	GO:0007613	memory	2.07E-11	9.35E-01	4.63E-01	6.66E-01
GO:0050890	cognition	BP	5.73E-07	Inhibitory	Double_Negative vs Intermediate	DownRegulated	26	GO:0007613	memory	2.07E-11	9.35E-01	4.63E-01	6.66E-01
GO:0050905	neuromuscular process	BP	5.74E-04	Excitatory	Double_Negative vs Intermediate	DownRegulated	13	GO:0050885	neuromuscular process controlling balance	5.74E-04	9.36E-01	5.88E-01	8.25E-01
GO:0050999	regulation of nitric-oxide synthase activity	BP	4.39E-02	Astrocytes	Intermediate vs Double_Positive	DownRegulated	5	GO:0050999	regulation of nitric-oxide synthase activity	4.39E-02	9.48E-01	8.16E-01	0.00E+00
GO:0051028	mRNA transport	BP	3.78E-04	Excitatory	Double_Negative vs Double_Positive	UpRegulated	78	GO:0046831	regulation of RNA export from nucleus	3.78E-04	9.21E-01	4.37E-01	4.78E-01
GO:0051047	positive regulation of secretion	BP	1.19E-02	Excitatory	Double_Negative vs Intermediate	DownRegulated	25	GO:0050765	negative regulation of phagocytosis	1.19E-02	8.84E-01	5.81E-01	3.65E-01
GO:0051051	negative regulation of transport	BP	1.96E-04	Excitatory	Double_Negative vs Intermediate	DownRegulated	34	GO:0050765	negative regulation of phagocytosis	1.96E-04	8.52E-01	4.64E-01	6.59E-01
GO:0051051	negative regulation of transport	BP	9.87E-03	Excitatory	Double_Negative vs Double_Positive	DownRegulated	34	GO:0050765	negative regulation of phagocytosis	1.96E-04	8.52E-01	4.64E-01	6.59E-01
GO:0051052	regulation of DNA metabolic process	BP	1.18E-03	Excitatory	Double_Negative vs Double_Positive	UpRegulated	177	GO:0031440	regulation of mRNA 3'-end processing	1.18E-03	8.42E-01	4.69E-01	6.23E-01
GO:0051054	positive regulation of DNA metabolic process	BP	2.20E-02	Excitatory	Double_Negative vs Double_Positive	UpRegulated	99	GO:0031440	regulation of mRNA 3'-end processing	2.20E-02	8.62E-01	5.55E-01	4.87E-01
GO:0051056	regulation of small GTPase mediated signal transduction	BP	7.40E-05	Astrocytes	Double_Negative vs Intermediate	UpRegulated	46	GO:0050848	regulation of calcium-mediated signaling	7.40E-05	8.88E-01	3.61E-01	7.23E-01
GO:0051056	regulation of small GTPase mediated signal transduction	BP	4.36E-02	Excitatory	Intermediate vs Double_Positive	DownRegulated	20	GO:0050848	regulation of calcium-mediated signaling	7.40E-05	8.88E-01	3.61E-01	7.23E-01
GO:0051084	'de novo' posttranslational protein folding	BP	3.68E-02	Excitatory	Double_Negative vs Double_Positive	UpRegulated	20	GO:0051084	'de novo' post-translational protein folding	3.68E-02	8.97E-01	5.29E-01	0.00E+00
GO:0051098	regulation of binding	BP	1.70E-02	Excitatory	Double_Negative vs Intermediate	DownRegulated	24	GO:0043393	regulation of protein binding	1.70E-02	9.04E-01	4.76E-01	8.12E-01
GO:0051099	positive regulation of binding	BP	1.34E-02	Excitatory	Double_Negative vs Intermediate	DownRegulated	15	GO:0043393	regulation of protein binding	1.34E-02	9.30E-01	4.85E-01	5.68E-01
GO:0051131	chaperone-mediated protein complex assembly	BP	4.80E-02	Excitatory	Double_Negative vs Double_Positive	UpRegulated	13	GO:0051131	chaperone-mediated protein complex assembly	4.80E-02	9.07E-01	4.60E-01	0.00E+00
GO:0051168	nuclear export	BP	9.36E-08	Excitatory	Double_Negative vs Double_Positive	UpRegulated	110	GO:0016197	endosomal transport	9.36E-08	8.88E-01	5.04E-01	5.80E-01
GO:0051169	nuclear transport	BP	7.24E-06	Excitatory	Double_Negative vs Double_Positive	UpRegulated	173	GO:0016197	endosomal transport	7.24E-06	8.53E-01	3.89E-01	7.25E-01
GO:0051208	sequestering of calcium ion	BP	2.21E-02	OPC	Intermediate vs Double_Positive	DownRegulated	6	GO:0055074	calcium ion homeostasis	2.21E-02	8.90E-01	3.99E-01	5.48E-01
GO:0051222	positive regulation of protein transport	BP	2.05E-05	Excitatory	Double_Negative vs Intermediate	DownRegulated	33	GO:0035774	positive regulation of insulin secretion involved in cellular response to glucose stimulus	2.05E-05	9.04E-01	4.81E-01	5.00E-01
GO:0051236	establishment of RNA localization	BP	1.07E-06	Excitatory	Double_Negative vs Double_Positive	UpRegulated	108	GO:0090672	telomerase RNA localization	1.07E-06	8.95E-01	5.66E-01	5.84E-01
GO:0051258	protein polymerization	BP	2.60E-06	Excitatory	Double_Negative vs Intermediate	DownRegulated	29	GO:0051131	chaperone-mediated protein complex assembly	2.60E-06	9.06E-01	4.19E-01	7.31E-01
GO:0051258	protein polymerization	BP	9.26E-04	Excitatory	Double_Negative vs Double_Positive	UpRegulated	123	GO:0051131	chaperone-mediated protein complex assembly	2.60E-06	9.06E-01	4.19E-01	7.31E-01
GO:0051258	protein polymerization	BP	2.58E-02	Excitatory	Intermediate vs Double_Positive	DownRegulated	18	GO:0051131	chaperone-mediated protein complex assembly	2.60E-06	9.06E-01	4.19E-01	7.31E-01
GO:0051258	protein polymerization	BP	1.38E-03	Inhibitory	Double_Negative vs Intermediate	DownRegulated	19	GO:0051131	chaperone-mediated protein complex assembly	2.60E-06	9.06E-01	4.19E-01	7.31E-01
GO:0051261	protein depolymerization	BP	2.79E-05	Excitatory	Double_Negative vs Intermediate	DownRegulated	16	GO:0007019	microtubule depolymerization	2.79E-05	9.11E-01	5.19E-01	6.38E-01
GO:0051261	protein depolymerization	BP	1.65E-02	Excitatory	Intermediate vs Double_Positive	DownRegulated	11	GO:0007019	microtubule depolymerization	2.79E-05	9.11E-01	5.19E-01	6.38E-01
GO:0051261	protein depolymerization	BP	9.58E-03	Inhibitory	Double_Negative vs Intermediate	DownRegulated	10	GO:0007019	microtubule depolymerization	2.79E-05	9.11E-01	5.19E-01	6.38E-01
GO:0051282	regulation of sequestering of calcium ion	BP	1.91E-02	OPC	Intermediate vs Double_Positive	DownRegulated	6	GO:0055074	calcium ion homeostasis	1.91E-02	8.59E-01	4.65E-01	4.94E-01
GO:0051402	neuron apoptotic process	BP	1.62E-07	Excitatory	Double_Negative vs Intermediate	DownRegulated	28	GO:0043524	negative regulation of neuron apoptotic process	1.62E-07	9.09E-01	6.28E-01	4.96E-01
GO:0051402	neuron apoptotic process	BP	1.81E-02	Inhibitory	Double_Negative vs Intermediate	DownRegulated	14	GO:0043524	negative regulation of neuron apoptotic process	1.62E-07	9.09E-01	6.28E-01	4.96E-01
GO:0051480	regulation of cytosolic calcium ion concentration	BP	2.54E-02	Astrocytes	Intermediate vs Double_Positive	DownRegulated	13	GO:0055074	calcium ion homeostasis	2.54E-02	9.40E-01	3.64E-01	6.44E-01
GO:0051493	regulation of cytoskeleton organization	BP	1.30E-05	Excitatory	Double_Negative vs Intermediate	DownRegulated	41	GO:1902115	regulation of organelle assembly	1.30E-05	8.55E-01	4.74E-01	5.94E-01
GO:0051493	regulation of cytoskeleton organization	BP	1.75E-03	Excitatory	Intermediate vs Double_Positive	DownRegulated	33	GO:1902115	regulation of organelle assembly	1.30E-05	8.55E-01	4.74E-01	5.94E-01
GO:0051493	regulation of cytoskeleton organization	BP	1.56E-02	Inhibitory	Double_Negative vs Intermediate	DownRegulated	24	GO:1902115	regulation of organelle assembly	1.30E-05	8.55E-01	4.74E-01	5.94E-01
GO:0051494	negative regulation of cytoskeleton organization	BP	1.55E-03	Excitatory	Double_Negative vs Intermediate	DownRegulated	15	GO:0031346	positive regulation of cell projection organization	1.55E-03	8.76E-01	5.53E-01	3.32E-01
GO:0051588	regulation of neurotransmitter transport	BP	1.56E-07	Excitatory	Double_Negative vs Intermediate	DownRegulated	23	GO:0006836	neurotransmitter transport	1.56E-07	8.80E-01	6.45E-01	6.38E-01
GO:0051588	regulation of neurotransmitter transport	BP	7.56E-03	Excitatory	Double_Negative vs Double_Positive	DownRegulated	17	GO:0006836	neurotransmitter transport	1.56E-07	8.80E-01	6.45E-01	6.38E-01
GO:0051592	response to calcium ion	BP	1.02E-02	Astrocytes	Double_Negative vs Intermediate	UpRegulated	21	GO:0072347	response to anesthetic	1.02E-02	9.47E-01	7.37E-01	3.19E-01
GO:0051642	centrosome localization	BP	1.07E-02	Excitatory	Intermediate vs Double_Positive	DownRegulated	6	GO:0048311	mitochondrion distribution	1.07E-02	8.61E-01	4.96E-01	4.36E-01
GO:0051646	mitochondrion localization	BP	7.20E-05	Excitatory	Double_Negative vs Intermediate	DownRegulated	10	GO:0048311	mitochondrion distribution	7.20E-05	8.71E-01	4.78E-01	6.56E-01
GO:0051648	vesicle localization	BP	0.00E+00	Excitatory	Double_Negative vs Intermediate	DownRegulated	48	GO:0048311	mitochondrion distribution	0.00E+00	8.69E-01	4.41E-01	4.46E-01
GO:0051648	vesicle localization	BP	3.31E-02	Excitatory	Double_Negative vs Double_Positive	DownRegulated	25	GO:0048311	mitochondrion distribution	0.00E+00	8.69E-01	4.41E-01	4.46E-01
GO:0051648	vesicle localization	BP	2.50E-07	Excitatory	Double_Negative vs Double_Positive	UpRegulated	157	GO:0048311	mitochondrion distribution	0.00E+00	8.69E-01	4.41E-01	4.46E-01
GO:0051648	vesicle localization	BP	3.31E-03	Inhibitory	Double_Negative vs Intermediate	DownRegulated	20	GO:0048311	mitochondrion distribution	0.00E+00	8.69E-01	4.41E-01	4.46E-01
GO:0051650	establishment of vesicle localization	BP	0.00E+00	Excitatory	Double_Negative vs Intermediate	DownRegulated	46	GO:0051654	establishment of mitochondrion localization	0.00E+00	8.75E-01	3.71E-01	5.92E-01
GO:0051650	establishment of vesicle localization	BP	3.45E-02	Excitatory	Double_Negative vs Double_Positive	DownRegulated	24	GO:0051654	establishment of mitochondrion localization	0.00E+00	8.75E-01	3.71E-01	5.92E-01
GO:0051650	establishment of vesicle localization	BP	6.47E-08	Excitatory	Double_Negative vs Double_Positive	UpRegulated	152	GO:0051654	establishment of mitochondrion localization	0.00E+00	8.75E-01	3.71E-01	5.92E-01
GO:0051650	establishment of vesicle localization	BP	4.12E-03	Inhibitory	Double_Negative vs Intermediate	DownRegulated	19	GO:0051654	establishment of mitochondrion localization	0.00E+00	8.75E-01	3.71E-01	5.92E-01
GO:0051654	establishment of mitochondrion localization	BP	5.52E-05	Excitatory	Double_Negative vs Intermediate	DownRegulated	8	GO:0051654	establishment of mitochondrion localization	5.52E-05	8.82E-01	5.28E-01	0.00E+00
GO:0051656	establishment of organelle localization	BP	0.00E+00	Excitatory	Double_Negative vs Intermediate	DownRegulated	61	GO:0051654	establishment of mitochondrion localization	0.00E+00	8.49E-01	4.31E-01	8.03E-01
GO:0051656	establishment of organelle localization	BP	1.32E-06	Excitatory	Double_Negative vs Double_Positive	UpRegulated	234	GO:0051654	establishment of mitochondrion localization	0.00E+00	8.49E-01	4.31E-01	8.03E-01
GO:0051656	establishment of organelle localization	BP	3.55E-02	Inhibitory	Double_Negative vs Intermediate	DownRegulated	23	GO:0051654	establishment of mitochondrion localization	0.00E+00	8.49E-01	4.31E-01	8.03E-01
GO:0051668	localization within membrane	BP	2.47E-07	Excitatory	Double_Negative vs Intermediate	DownRegulated	23	GO:0048311	mitochondrion distribution	2.47E-07	8.42E-01	5.32E-01	3.78E-01
GO:0051668	localization within membrane	BP	3.55E-02	Inhibitory	Double_Negative vs Intermediate	DownRegulated	11	GO:0048311	mitochondrion distribution	2.47E-07	8.42E-01	5.32E-01	3.78E-01
GO:0051693	actin filament capping	BP	3.36E-03	Excitatory	Double_Negative vs Intermediate	DownRegulated	7	GO:0030837	negative regulation of actin filament polymerization	3.36E-03	9.24E-01	4.40E-01	8.53E-01
GO:0051881	regulation of mitochondrial membrane potential	BP	2.94E-02	Excitatory	Double_Negative vs Intermediate	DownRegulated	8	GO:1905710	positive regulation of membrane permeability	2.94E-02	9.19E-01	5.27E-01	3.87E-01
GO:0051924	regulation of calcium ion transport	BP	2.08E-02	Astrocytes	Intermediate vs Double_Positive	DownRegulated	12	GO:1903169	regulation of calcium ion transmembrane transport	2.08E-02	9.11E-01	5.67E-01	6.38E-01
GO:0051932	synaptic transmission, GABAergic	BP	8.98E-05	Excitatory	Double_Negative vs Intermediate	DownRegulated	10	GO:1900273	positive regulation of long-term synaptic potentiation	8.98E-05	9.28E-01	5.59E-01	3.55E-01
GO:0051952	regulation of amine transport	BP	1.07E-02	Excitatory	Double_Negative vs Intermediate	DownRegulated	10	GO:0044070	regulation of monoatomic anion transport	1.07E-02	9.07E-01	4.20E-01	7.68E-01
GO:0051955	regulation of amino acid transport	BP	1.92E-03	Excitatory	Double_Negative vs Intermediate	DownRegulated	7	GO:0044070	regulation of monoatomic anion transport	1.92E-03	9.19E-01	4.17E-01	6.20E-01
GO:0051957	positive regulation of amino acid transport	BP	3.59E-03	Excitatory	Double_Negative vs Intermediate	DownRegulated	5	GO:0044070	regulation of monoatomic anion transport	3.59E-03	9.29E-01	4.70E-01	4.94E-01
GO:0051961	negative regulation of nervous system development	BP	2.25E-03	Excitatory	Double_Negative vs Intermediate	DownRegulated	24	GO:2001014	regulation of skeletal muscle cell differentiation	2.25E-03	9.16E-01	5.59E-01	3.28E-01
GO:0051961	negative regulation of nervous system development	BP	9.81E-03	Inhibitory	Intermediate vs Double_Positive	UpRegulated	13	GO:2001014	regulation of skeletal muscle cell differentiation	2.25E-03	9.16E-01	5.59E-01	3.28E-01
GO:0051962	positive regulation of nervous system development	BP	1.02E-02	Astrocytes	Double_Negative vs Intermediate	UpRegulated	54	GO:2001014	regulation of skeletal muscle cell differentiation	1.02E-02	9.15E-01	5.80E-01	3.28E-01
GO:0051962	positive regulation of nervous system development	BP	2.10E-04	Excitatory	Double_Negative vs Intermediate	DownRegulated	38	GO:2001014	regulation of skeletal muscle cell differentiation	1.02E-02	9.15E-01	5.80E-01	3.28E-01
GO:0051962	positive regulation of nervous system development	BP	5.23E-03	Excitatory	Double_Negative vs Double_Positive	DownRegulated	39	GO:2001014	regulation of skeletal muscle cell differentiation	1.02E-02	9.15E-01	5.80E-01	3.28E-01
GO:0051962	positive regulation of nervous system development	BP	6.20E-05	Inhibitory	Double_Negative vs Intermediate	DownRegulated	32	GO:2001014	regulation of skeletal muscle cell differentiation	1.02E-02	9.15E-01	5.80E-01	3.28E-01
GO:0051963	regulation of synapse assembly	BP	1.70E-02	Excitatory	Double_Negative vs Intermediate	DownRegulated	11	GO:0097104	postsynaptic membrane assembly	1.70E-02	8.85E-01	4.81E-01	5.00E-01
GO:0051963	regulation of synapse assembly	BP	4.09E-02	OPC	Double_Negative vs Double_Positive	DownRegulated	3	GO:0097104	postsynaptic membrane assembly	1.70E-02	8.85E-01	4.81E-01	5.00E-01
GO:0051965	positive regulation of synapse assembly	BP	1.64E-02	OPC	Double_Negative vs Double_Positive	DownRegulated	3	GO:0097104	postsynaptic membrane assembly	1.64E-02	9.05E-01	5.59E-01	4.05E-01
GO:0051966	regulation of synaptic transmission, glutamatergic	BP	2.94E-02	Excitatory	Double_Negative vs Intermediate	DownRegulated	8	GO:1900273	positive regulation of long-term synaptic potentiation	2.94E-02	8.98E-01	3.64E-01	5.70E-01
GO:0051972	regulation of telomerase activity	BP	3.36E-02	Excitatory	Double_Negative vs Double_Positive	UpRegulated	28	GO:0032968	positive regulation of transcription elongation by RNA polymerase II	3.36E-02	8.81E-01	4.73E-01	4.80E-01
GO:0051973	positive regulation of telomerase activity	BP	4.67E-02	Inhibitory	Double_Negative vs Intermediate	DownRegulated	5	GO:0032968	positive regulation of transcription elongation by RNA polymerase II	4.67E-02	9.02E-01	5.31E-01	5.21E-01
GO:0055006	cardiac cell development	BP	2.97E-02	Astrocytes	Double_Negative vs Intermediate	DownRegulated	9	GO:0007507	heart development	2.97E-02	9.07E-01	6.27E-01	6.63E-01
GO:0055013	cardiac muscle cell development	BP	4.72E-02	Astrocytes	Double_Negative vs Intermediate	DownRegulated	8	GO:0003301	physiological cardiac muscle hypertrophy	4.72E-02	9.36E-01	6.48E-01	3.40E-01
GO:0055074	calcium ion homeostasis	BP	3.45E-02	Astrocytes	Intermediate vs Double_Positive	DownRegulated	15	GO:0055074	calcium ion homeostasis	3.45E-02	9.56E-01	5.04E-01	0.00E+00
GO:0055074	calcium ion homeostasis	BP	1.15E-03	Excitatory	Double_Negative vs Intermediate	DownRegulated	31	GO:0055074	calcium ion homeostasis	3.45E-02	9.56E-01	5.04E-01	0.00E+00
GO:0055074	calcium ion homeostasis	BP	1.87E-02	OPC	Intermediate vs Double_Positive	DownRegulated	11	GO:0055074	calcium ion homeostasis	3.45E-02	9.56E-01	5.04E-01	0.00E+00
GO:0055119	relaxation of cardiac muscle	BP	2.54E-02	Excitatory	Double_Negative vs Intermediate	DownRegulated	4	GO:0003298	physiological muscle hypertrophy	2.54E-02	9.47E-01	5.80E-01	4.22E-01
GO:0060009	Sertoli cell development	BP	4.22E-02	Excitatory	Intermediate vs Double_Positive	DownRegulated	4	GO:0060009	Sertoli cell development	4.22E-02	9.29E-01	1.00E+00	0.00E+00
GO:0060074	synapse maturation	BP	2.34E-02	Excitatory	Double_Negative vs Intermediate	DownRegulated	5	GO:0097104	postsynaptic membrane assembly	2.34E-02	8.90E-01	5.40E-01	4.86E-01
GO:0060074	synapse maturation	BP	2.74E-02	Inhibitory	Intermediate vs Double_Positive	UpRegulated	4	GO:0097104	postsynaptic membrane assembly	2.34E-02	8.90E-01	5.40E-01	4.86E-01
GO:0060078	regulation of postsynaptic membrane potential	BP	1.45E-06	Excitatory	Double_Negative vs Intermediate	DownRegulated	21	GO:1905710	positive regulation of membrane permeability	1.45E-06	9.19E-01	5.27E-01	3.87E-01
GO:0060078	regulation of postsynaptic membrane potential	BP	1.64E-02	Inhibitory	Double_Negative vs Intermediate	DownRegulated	11	GO:1905710	positive regulation of membrane permeability	1.45E-06	9.19E-01	5.27E-01	3.87E-01
GO:0060079	excitatory postsynaptic potential	BP	1.27E-03	Excitatory	Double_Negative vs Intermediate	DownRegulated	13	GO:0019226	transmission of nerve impulse	1.27E-03	8.98E-01	5.83E-01	4.00E-01
GO:0060271	cilium assembly	BP	5.78E-07	Excitatory	Double_Negative vs Intermediate	UpRegulated	144	GO:0034063	stress granule assembly	5.78E-07	9.14E-01	5.04E-01	5.50E-01
GO:0060271	cilium assembly	BP	2.33E-03	Excitatory	Double_Negative vs Double_Positive	UpRegulated	171	GO:0034063	stress granule assembly	5.78E-07	9.14E-01	5.04E-01	5.50E-01
GO:0060271	cilium assembly	BP	1.91E-03	Excitatory	Intermediate vs Double_Positive	DownRegulated	28	GO:0034063	stress granule assembly	5.78E-07	9.14E-01	5.04E-01	5.50E-01
GO:0060291	long-term synaptic potentiation	BP	6.92E-06	Excitatory	Double_Negative vs Intermediate	DownRegulated	15	GO:1900273	positive regulation of long-term synaptic potentiation	6.92E-06	8.92E-01	3.66E-01	9.14E-01
GO:0060291	long-term synaptic potentiation	BP	1.94E-03	Inhibitory	Double_Negative vs Intermediate	DownRegulated	10	GO:1900273	positive regulation of long-term synaptic potentiation	6.92E-06	8.92E-01	3.66E-01	9.14E-01
GO:0060348	bone development	BP	3.64E-02	Astrocytes	Double_Negative vs Intermediate	UpRegulated	24	GO:0007507	heart development	3.64E-02	9.37E-01	5.08E-01	6.26E-01
GO:0060359	response to ammonium ion	BP	5.41E-04	Excitatory	Double_Negative vs Intermediate	DownRegulated	15	GO:0072347	response to anesthetic	5.41E-04	9.39E-01	7.29E-01	3.44E-01
GO:0060402	calcium ion transport into cytosol	BP	2.84E-02	Astrocytes	Double_Negative vs Intermediate	UpRegulated	19	GO:0010880	regulation of release of sequestered calcium ion into cytosol by sarcoplasmic reticulum	2.84E-02	8.87E-01	5.38E-01	5.61E-01
GO:0060402	calcium ion transport into cytosol	BP	1.23E-02	OPC	Intermediate vs Double_Positive	DownRegulated	7	GO:0010880	regulation of release of sequestered calcium ion into cytosol by sarcoplasmic reticulum	2.84E-02	8.87E-01	5.38E-01	5.61E-01
GO:0060560	developmental growth involved in morphogenesis	BP	5.84E-05	Excitatory	Double_Negative vs Intermediate	DownRegulated	24	GO:0048857	neural nucleus development	5.84E-05	9.33E-01	7.33E-01	4.23E-01
GO:0060560	developmental growth involved in morphogenesis	BP	1.45E-02	Inhibitory	Double_Negative vs Intermediate	DownRegulated	15	GO:0048857	neural nucleus development	5.84E-05	9.33E-01	7.33E-01	4.23E-01
GO:0060627	regulation of vesicle-mediated transport	BP	1.14E-09	Excitatory	Double_Negative vs Intermediate	DownRegulated	50	GO:0060628	regulation of ER to Golgi vesicle-mediated transport	1.14E-09	8.11E-01	4.04E-01	7.06E-01
GO:0060627	regulation of vesicle-mediated transport	BP	2.65E-04	Excitatory	Double_Negative vs Double_Positive	DownRegulated	43	GO:0060628	regulation of ER to Golgi vesicle-mediated transport	1.14E-09	8.11E-01	4.04E-01	7.06E-01
GO:0060627	regulation of vesicle-mediated transport	BP	3.51E-04	Inhibitory	Double_Negative vs Intermediate	DownRegulated	29	GO:0060628	regulation of ER to Golgi vesicle-mediated transport	1.14E-09	8.11E-01	4.04E-01	7.06E-01
GO:0060628	regulation of ER to Golgi vesicle-mediated transport	BP	4.80E-02	Excitatory	Double_Negative vs Double_Positive	UpRegulated	13	GO:0060628	regulation of ER to Golgi vesicle-mediated transport	4.80E-02	8.57E-01	4.74E-01	0.00E+00
GO:0060996	dendritic spine development	BP	4.29E-05	Excitatory	Double_Negative vs Intermediate	DownRegulated	15	GO:0016358	dendrite development	4.29E-05	8.90E-01	3.67E-01	9.25E-01
GO:0060996	dendritic spine development	BP	8.82E-03	Excitatory	Double_Negative vs Double_Positive	DownRegulated	13	GO:0016358	dendrite development	4.29E-05	8.90E-01	3.67E-01	9.25E-01
GO:0060996	dendritic spine development	BP	1.89E-02	Inhibitory	Double_Negative vs Intermediate	DownRegulated	9	GO:0016358	dendrite development	4.29E-05	8.90E-01	3.67E-01	9.25E-01
GO:0060997	dendritic spine morphogenesis	BP	1.65E-04	Excitatory	Double_Negative vs Intermediate	DownRegulated	11	GO:1990138	neuron projection extension	1.65E-04	9.24E-01	4.35E-01	6.17E-01
GO:0060998	regulation of dendritic spine development	BP	2.05E-04	Excitatory	Double_Negative vs Intermediate	DownRegulated	12	GO:0016358	dendrite development	2.05E-04	8.71E-01	3.83E-01	7.73E-01
GO:0060998	regulation of dendritic spine development	BP	3.43E-02	Excitatory	Double_Negative vs Double_Positive	DownRegulated	10	GO:0016358	dendrite development	2.05E-04	8.71E-01	3.83E-01	7.73E-01
GO:0060999	positive regulation of dendritic spine development	BP	9.50E-03	Excitatory	Double_Negative vs Intermediate	DownRegulated	7	GO:0016358	dendrite development	9.50E-03	8.84E-01	4.22E-01	7.02E-01
GO:0061001	regulation of dendritic spine morphogenesis	BP	7.20E-05	Excitatory	Double_Negative vs Intermediate	DownRegulated	10	GO:1990138	neuron projection extension	7.20E-05	9.08E-01	4.53E-01	4.84E-01
GO:0061003	positive regulation of dendritic spine morphogenesis	BP	1.34E-03	Excitatory	Double_Negative vs Intermediate	DownRegulated	6	GO:1990138	neuron projection extension	1.34E-03	9.29E-01	4.99E-01	3.88E-01
GO:0061025	membrane fusion	BP	2.25E-02	Excitatory	Double_Negative vs Intermediate	DownRegulated	13	GO:0061025	membrane fusion	2.25E-02	8.83E-01	6.09E-01	0.00E+00
GO:0061049	cell growth involved in cardiac muscle cell development	BP	4.72E-02	Astrocytes	Double_Negative vs Intermediate	DownRegulated	5	GO:0003301	physiological cardiac muscle hypertrophy	4.72E-02	9.40E-01	5.27E-01	7.05E-01
GO:0061077	chaperone-mediated protein folding	BP	1.49E-02	Excitatory	Double_Negative vs Double_Positive	UpRegulated	32	GO:0051084	'de novo' post-translational protein folding	1.49E-02	8.70E-01	4.97E-01	4.91E-01
GO:0061136	regulation of proteasomal protein catabolic process	BP	1.69E-07	Excitatory	Double_Negative vs Double_Positive	UpRegulated	102	GO:0061684	chaperone-mediated autophagy	1.69E-07	8.92E-01	3.30E-01	4.83E-01
GO:0061337	cardiac conduction	BP	1.38E-02	Excitatory	Double_Negative vs Intermediate	DownRegulated	11	GO:0010882	regulation of cardiac muscle contraction by calcium ion signaling	1.38E-02	9.24E-01	4.80E-01	4.93E-01
GO:0061387	regulation of extent of cell growth	BP	6.19E-03	Excitatory	Double_Negative vs Intermediate	DownRegulated	12	GO:0006884	cell volume homeostasis	6.19E-03	8.70E-01	5.69E-01	5.12E-01
GO:0061564	axon development	BP	3.28E-13	Excitatory	Double_Negative vs Intermediate	DownRegulated	57	GO:0016358	dendrite development	3.28E-13	9.02E-01	4.07E-01	8.46E-01
GO:0061564	axon development	BP	1.30E-04	Excitatory	Double_Negative vs Double_Positive	DownRegulated	44	GO:0016358	dendrite development	3.28E-13	9.02E-01	4.07E-01	8.46E-01
GO:0061564	axon development	BP	1.38E-03	Inhibitory	Double_Negative vs Intermediate	DownRegulated	28	GO:0016358	dendrite development	3.28E-13	9.02E-01	4.07E-01	8.46E-01
GO:0061564	axon development	BP	2.84E-02	Inhibitory	Intermediate vs Double_Positive	UpRegulated	16	GO:0016358	dendrite development	3.28E-13	9.02E-01	4.07E-01	8.46E-01
GO:0061564	axon development	BP	1.30E-02	OPC	Intermediate vs Double_Positive	DownRegulated	14	GO:0016358	dendrite development	3.28E-13	9.02E-01	4.07E-01	8.46E-01
GO:0061615	glycolytic process through fructose-6-phosphate	BP	5.35E-04	Inhibitory	Intermediate vs Double_Positive	UpRegulated	6	GO:0046031	ADP metabolic process	5.35E-04	9.10E-01	3.72E-01	6.89E-01
GO:0061620	glycolytic process through glucose-6-phosphate	BP	5.35E-04	Inhibitory	Intermediate vs Double_Positive	UpRegulated	6	GO:0046031	ADP metabolic process	5.35E-04	9.10E-01	3.65E-01	6.99E-01
GO:0061621	canonical glycolysis	BP	5.35E-04	Inhibitory	Intermediate vs Double_Positive	UpRegulated	6	GO:0046031	ADP metabolic process	5.35E-04	9.21E-01	4.74E-01	5.52E-01
GO:0061640	cytoskeleton-dependent cytokinesis	BP	1.03E-03	Excitatory	Double_Negative vs Double_Positive	UpRegulated	47	GO:0000281	mitotic cytokinesis	1.03E-03	9.07E-01	6.25E-01	7.50E-01
GO:0061684	chaperone-mediated autophagy	BP	4.63E-02	OPC	Intermediate vs Double_Positive	DownRegulated	3	GO:0061684	chaperone-mediated autophagy	4.63E-02	8.80E-01	5.73E-01	0.00E+00
GO:0061718	glucose catabolic process to pyruvate	BP	5.35E-04	Inhibitory	Intermediate vs Double_Positive	UpRegulated	6	GO:0046365	monosaccharide catabolic process	5.35E-04	9.32E-01	4.84E-01	6.22E-01
GO:0061842	microtubule organizing center localization	BP	1.24E-02	Excitatory	Intermediate vs Double_Positive	DownRegulated	6	GO:0048311	mitochondrion distribution	1.24E-02	8.15E-01	5.69E-01	3.24E-01
GO:0061919	process utilizing autophagic mechanism	BP	1.14E-02	Excitatory	Double_Negative vs Intermediate	DownRegulated	31	GO:0051084	'de novo' post-translational protein folding	1.14E-02	8.26E-01	6.27E-01	3.57E-01
GO:0061919	process utilizing autophagic mechanism	BP	7.64E-10	Excitatory	Double_Negative vs Double_Positive	UpRegulated	240	GO:0051084	'de novo' post-translational protein folding	1.14E-02	8.26E-01	6.27E-01	3.57E-01
GO:0061951	establishment of protein localization to plasma membrane	BP	4.44E-02	Excitatory	Double_Negative vs Intermediate	DownRegulated	7	GO:0061951	establishment of protein localization to plasma membrane	4.44E-02	9.02E-01	4.26E-01	0.00E+00
GO:0065002	intracellular protein transmembrane transport	BP	2.16E-04	Excitatory	Double_Negative vs Double_Positive	UpRegulated	38	GO:0030150	protein import into mitochondrial matrix	2.16E-04	8.91E-01	3.79E-01	6.89E-01
GO:0065004	protein-DNA complex assembly	BP	1.10E-04	Excitatory	Double_Negative vs Double_Positive	UpRegulated	91	GO:0051131	chaperone-mediated protein complex assembly	1.10E-04	9.06E-01	4.80E-01	6.84E-01
GO:0070050	neuron cellular homeostasis	BP	6.44E-05	Excitatory	Double_Negative vs Intermediate	DownRegulated	9	GO:0006873	intracellular monoatomic ion homeostasis	6.44E-05	8.71E-01	6.97E-01	4.91E-01
GO:0070125	mitochondrial translational elongation	BP	5.78E-06	Excitatory	Double_Negative vs Double_Positive	UpRegulated	56	GO:0006487	protein N-linked glycosylation	5.78E-06	8.99E-01	3.55E-01	4.55E-01
GO:0070126	mitochondrial translational termination	BP	5.78E-06	Excitatory	Double_Negative vs Double_Positive	UpRegulated	56	GO:0006487	protein N-linked glycosylation	5.78E-06	8.97E-01	3.91E-01	3.95E-01
GO:0070131	positive regulation of mitochondrial translation	BP	4.27E-02	Excitatory	Double_Negative vs Double_Positive	UpRegulated	12	GO:0035278	miRNA-mediated gene silencing by inhibition of translation	4.27E-02	9.09E-01	3.90E-01	5.28E-01
GO:0070198	protein localization to chromosome, telomeric region	BP	3.73E-03	Excitatory	Double_Negative vs Double_Positive	UpRegulated	20	GO:0070200	establishment of protein localization to telomere	3.73E-03	9.06E-01	4.54E-01	7.01E-01
GO:0070200	establishment of protein localization to telomere	BP	4.27E-02	Excitatory	Double_Negative vs Double_Positive	UpRegulated	12	GO:0070200	establishment of protein localization to telomere	4.27E-02	9.09E-01	4.99E-01	0.00E+00
GO:0070202	regulation of establishment of protein localization to chromosome	BP	2.81E-02	Excitatory	Double_Negative vs Double_Positive	UpRegulated	10	GO:0070202	regulation of establishment of protein localization to chromosome	2.81E-02	8.81E-01	4.24E-01	0.00E+00
GO:0070203	regulation of establishment of protein localization to telomere	BP	9.33E-03	Excitatory	Double_Negative vs Double_Positive	UpRegulated	10	GO:0070202	regulation of establishment of protein localization to chromosome	9.33E-03	8.97E-01	4.42E-01	8.51E-01
GO:0070507	regulation of microtubule cytoskeleton organization	BP	5.37E-04	Excitatory	Double_Negative vs Intermediate	DownRegulated	19	GO:0031116	positive regulation of microtubule polymerization	5.37E-04	8.62E-01	4.49E-01	4.86E-01
GO:0070507	regulation of microtubule cytoskeleton organization	BP	2.61E-02	Excitatory	Double_Negative vs Double_Positive	UpRegulated	83	GO:0031116	positive regulation of microtubule polymerization	5.37E-04	8.62E-01	4.49E-01	4.86E-01
GO:0070507	regulation of microtubule cytoskeleton organization	BP	7.72E-03	Excitatory	Intermediate vs Double_Positive	DownRegulated	16	GO:0031116	positive regulation of microtubule polymerization	5.37E-04	8.62E-01	4.49E-01	4.86E-01
GO:0070507	regulation of microtubule cytoskeleton organization	BP	1.51E-02	Inhibitory	Double_Negative vs Intermediate	DownRegulated	13	GO:0031116	positive regulation of microtubule polymerization	5.37E-04	8.62E-01	4.49E-01	4.86E-01
GO:0070534	protein K63-linked ubiquitination	BP	2.33E-02	Excitatory	Double_Negative vs Double_Positive	UpRegulated	27	GO:0000209	protein polyubiquitination	2.33E-02	9.07E-01	5.23E-01	8.74E-01
GO:0070536	protein K63-linked deubiquitination	BP	4.71E-03	Excitatory	Double_Negative vs Double_Positive	UpRegulated	22	GO:0000209	protein polyubiquitination	4.71E-03	8.99E-01	4.68E-01	4.79E-01
GO:0070585	protein localization to mitochondrion	BP	4.93E-03	Excitatory	Double_Negative vs Intermediate	DownRegulated	14	GO:0070200	establishment of protein localization to telomere	4.93E-03	8.95E-01	4.38E-01	4.73E-01
GO:0070585	protein localization to mitochondrion	BP	5.29E-05	Excitatory	Double_Negative vs Double_Positive	UpRegulated	74	GO:0070200	establishment of protein localization to telomere	4.93E-03	8.95E-01	4.38E-01	4.73E-01
GO:0070588	calcium ion transmembrane transport	BP	6.39E-04	Excitatory	Double_Negative vs Intermediate	DownRegulated	25	GO:0015988	energy coupled proton transmembrane transport, against electrochemical gradient	6.39E-04	9.13E-01	4.80E-01	6.05E-01
GO:0070588	calcium ion transmembrane transport	BP	1.40E-02	OPC	Intermediate vs Double_Positive	DownRegulated	10	GO:0015988	energy coupled proton transmembrane transport, against electrochemical gradient	6.39E-04	9.13E-01	4.80E-01	6.05E-01
GO:0070646	protein modification by small protein removal	BP	1.71E-12	Excitatory	Double_Negative vs Double_Positive	UpRegulated	158	GO:0000209	protein polyubiquitination	1.71E-12	8.83E-01	3.67E-01	6.40E-01
GO:0070671	response to interleukin-12	BP	2.33E-02	Excitatory	Double_Negative vs Double_Positive	UpRegulated	27	GO:0071346	cellular response to type II interferon	2.33E-02	9.43E-01	6.52E-01	3.20E-01
GO:0070897	transcription preinitiation complex assembly	BP	3.56E-02	Excitatory	Double_Negative vs Double_Positive	UpRegulated	25	GO:0032968	positive regulation of transcription elongation by RNA polymerase II	3.56E-02	8.92E-01	4.64E-01	4.40E-01
GO:0070911	global genome nucleotide-excision repair	BP	2.09E-02	Excitatory	Double_Negative vs Double_Positive	UpRegulated	18	GO:0006298	mismatch repair	2.09E-02	8.82E-01	3.54E-01	7.81E-01
GO:0070936	protein K48-linked ubiquitination	BP	7.77E-03	Excitatory	Double_Negative vs Double_Positive	DownRegulated	10	GO:0000209	protein polyubiquitination	7.77E-03	9.07E-01	5.23E-01	8.74E-01
GO:0070972	protein localization to endoplasmic reticulum	BP	2.78E-06	Astrocytes	Double_Negative vs Intermediate	UpRegulated	30	GO:0070200	establishment of protein localization to telomere	2.78E-06	8.95E-01	4.20E-01	4.73E-01
GO:0070972	protein localization to endoplasmic reticulum	BP	2.64E-03	Excitatory	Double_Negative vs Intermediate	DownRegulated	15	GO:0070200	establishment of protein localization to telomere	2.78E-06	8.95E-01	4.20E-01	4.73E-01
GO:0070972	protein localization to endoplasmic reticulum	BP	6.79E-11	Excitatory	Double_Negative vs Double_Positive	UpRegulated	91	GO:0070200	establishment of protein localization to telomere	2.78E-06	8.95E-01	4.20E-01	4.73E-01
GO:0070972	protein localization to endoplasmic reticulum	BP	3.31E-03	Inhibitory	Double_Negative vs Intermediate	DownRegulated	13	GO:0070200	establishment of protein localization to telomere	2.78E-06	8.95E-01	4.20E-01	4.73E-01
GO:0070972	protein localization to endoplasmic reticulum	BP	1.41E-02	Inhibitory	Intermediate vs Double_Positive	UpRegulated	9	GO:0070200	establishment of protein localization to telomere	2.78E-06	8.95E-01	4.20E-01	4.73E-01
GO:0070972	protein localization to endoplasmic reticulum	BP	1.61E-03	Microglia	Intermediate vs Double_Positive	UpRegulated	5	GO:0070200	establishment of protein localization to telomere	2.78E-06	8.95E-01	4.20E-01	4.73E-01
GO:0070972	protein localization to endoplasmic reticulum	BP	3.28E-11	Oligodendrocytes	Double_Negative vs Double_Positive	UpRegulated	36	GO:0070200	establishment of protein localization to telomere	2.78E-06	8.95E-01	4.20E-01	4.73E-01
GO:0070972	protein localization to endoplasmic reticulum	BP	0.00E+00	OPC	Double_Negative vs Intermediate	DownRegulated	24	GO:0070200	establishment of protein localization to telomere	2.78E-06	8.95E-01	4.20E-01	4.73E-01
GO:0070972	protein localization to endoplasmic reticulum	BP	0.00E+00	OPC	Double_Negative vs Intermediate	UpRegulated	29	GO:0070200	establishment of protein localization to telomere	2.78E-06	8.95E-01	4.20E-01	4.73E-01
GO:0070972	protein localization to endoplasmic reticulum	BP	2.42E-03	OPC	Intermediate vs Double_Positive	DownRegulated	9	GO:0070200	establishment of protein localization to telomere	2.78E-06	8.95E-01	4.20E-01	4.73E-01
GO:0070987	error-free translesion synthesis	BP	7.26E-03	Excitatory	Double_Negative vs Double_Positive	UpRegulated	15	GO:0032968	positive regulation of transcription elongation by RNA polymerase II	7.26E-03	8.97E-01	5.22E-01	3.01E-01
GO:0071044	histone mRNA catabolic process	BP	1.95E-02	Excitatory	Double_Negative vs Double_Positive	UpRegulated	12	GO:0043488	regulation of mRNA stability	1.95E-02	8.93E-01	3.32E-01	6.56E-01
GO:0071103	DNA conformation change	BP	1.00E-03	Excitatory	Double_Negative vs Double_Positive	UpRegulated	101	GO:0007062	sister chromatid cohesion	1.00E-03	8.92E-01	5.28E-01	4.97E-01
GO:0071108	protein K48-linked deubiquitination	BP	4.71E-03	Excitatory	Double_Negative vs Double_Positive	UpRegulated	22	GO:0000209	protein polyubiquitination	4.71E-03	8.99E-01	4.68E-01	4.79E-01
GO:0071166	ribonucleoprotein complex localization	BP	2.47E-05	Excitatory	Double_Negative vs Double_Positive	UpRegulated	73	GO:0048311	mitochondrion distribution	2.47E-05	8.43E-01	5.32E-01	3.78E-01
GO:0071230	cellular response to amino acid stimulus	BP	5.13E-03	Excitatory	Double_Negative vs Double_Positive	DownRegulated	11	GO:1904646	cellular response to amyloid-beta	5.13E-03	9.34E-01	4.82E-01	6.63E-01
GO:0071322	cellular response to carbohydrate stimulus	BP	3.10E-02	Excitatory	Double_Negative vs Intermediate	DownRegulated	12	GO:0071349	cellular response to interleukin-12	3.10E-02	9.19E-01	6.23E-01	4.70E-01
GO:0071346	cellular response to interferon-gamma	BP	4.51E-02	Excitatory	Double_Negative vs Intermediate	DownRegulated	12	GO:0071346	cellular response to type II interferon	4.51E-02	9.33E-01	6.40E-01	0.00E+00
GO:0071349	cellular response to interleukin-12	BP	3.52E-02	Excitatory	Double_Negative vs Double_Positive	UpRegulated	26	GO:0071349	cellular response to interleukin-12	3.52E-02	9.26E-01	5.86E-01	0.00E+00
GO:0071363	cellular response to growth factor stimulus	BP	4.15E-02	OPC	Intermediate vs Double_Positive	DownRegulated	14	GO:0071363	cellular response to growth factor stimulus	4.15E-02	9.11E-01	5.89E-01	0.00E+00
GO:0071375	cellular response to peptide hormone stimulus	BP	5.41E-04	Excitatory	Double_Negative vs Intermediate	DownRegulated	25	GO:1904646	cellular response to amyloid-beta	5.41E-04	9.36E-01	3.62E-01	7.30E-01
GO:0071407	cellular response to organic cyclic compound	BP	1.46E-03	Excitatory	Double_Negative vs Intermediate	DownRegulated	36	GO:0071349	cellular response to interleukin-12	1.46E-03	9.11E-01	5.95E-01	5.27E-01
GO:0071417	cellular response to organonitrogen compound	BP	2.47E-07	Excitatory	Double_Negative vs Intermediate	DownRegulated	47	GO:1904646	cellular response to amyloid-beta	2.47E-07	9.17E-01	4.22E-01	7.49E-01
GO:0071417	cellular response to organonitrogen compound	BP	4.15E-03	Excitatory	Double_Negative vs Double_Positive	DownRegulated	41	GO:1904646	cellular response to amyloid-beta	2.47E-07	9.17E-01	4.22E-01	7.49E-01
GO:0071417	cellular response to organonitrogen compound	BP	3.79E-02	OPC	Intermediate vs Double_Positive	DownRegulated	13	GO:1904646	cellular response to amyloid-beta	2.47E-07	9.17E-01	4.22E-01	7.49E-01
GO:0071786	endoplasmic reticulum tubular network organization	BP	3.73E-04	Excitatory	Double_Negative vs Intermediate	DownRegulated	6	GO:0007062	sister chromatid cohesion	3.73E-04	8.98E-01	5.27E-01	3.31E-01
GO:0071786	endoplasmic reticulum tubular network organization	BP	4.27E-02	Excitatory	Double_Negative vs Double_Positive	UpRegulated	12	GO:0007062	sister chromatid cohesion	3.73E-04	8.98E-01	5.27E-01	3.31E-01
GO:0071786	endoplasmic reticulum tubular network organization	BP	3.33E-03	Inhibitory	Double_Negative vs Intermediate	DownRegulated	5	GO:0007062	sister chromatid cohesion	3.73E-04	8.98E-01	5.27E-01	3.31E-01
GO:0071806	protein transmembrane transport	BP	8.99E-05	Excitatory	Double_Negative vs Double_Positive	UpRegulated	43	GO:0030150	protein import into mitochondrial matrix	8.99E-05	8.94E-01	4.53E-01	5.53E-01
GO:0071824	protein-DNA complex subunit organization	BP	7.26E-05	Excitatory	Double_Negative vs Double_Positive	UpRegulated	106	GO:0032984	protein-containing complex disassembly	7.26E-05	8.80E-01	5.73E-01	5.90E-01
GO:0071826	ribonucleoprotein complex subunit organization	BP	0.00E+00	Excitatory	Double_Negative vs Double_Positive	UpRegulated	153	GO:0032984	protein-containing complex disassembly	0.00E+00	8.79E-01	5.14E-01	5.90E-01
GO:0071897	DNA biosynthetic process	BP	3.94E-04	Excitatory	Double_Negative vs Double_Positive	UpRegulated	95	GO:0032968	positive regulation of transcription elongation by RNA polymerase II	3.94E-04	8.80E-01	3.38E-01	4.97E-01
GO:0072347	response to anesthetic	BP	2.94E-02	Excitatory	Double_Negative vs Intermediate	DownRegulated	8	GO:0072347	response to anesthetic	2.94E-02	9.36E-01	7.79E-01	0.00E+00
GO:0072350	tricarboxylic acid metabolic process	BP	1.53E-03	Excitatory	Double_Negative vs Double_Positive	UpRegulated	24	GO:0006090	pyruvate metabolic process	1.53E-03	9.03E-01	5.18E-01	6.30E-01
GO:0072384	organelle transport along microtubule	BP	5.96E-13	Excitatory	Double_Negative vs Intermediate	DownRegulated	23	GO:0019896	axonal transport of mitochondrion	5.96E-13	8.85E-01	3.70E-01	7.41E-01
GO:0072384	organelle transport along microtubule	BP	4.47E-04	Excitatory	Double_Negative vs Double_Positive	UpRegulated	46	GO:0019896	axonal transport of mitochondrion	5.96E-13	8.85E-01	3.70E-01	7.41E-01
GO:0072384	organelle transport along microtubule	BP	2.46E-02	Inhibitory	Double_Negative vs Intermediate	DownRegulated	8	GO:0019896	axonal transport of mitochondrion	5.96E-13	8.85E-01	3.70E-01	7.41E-01
GO:0072521	purine-containing compound metabolic process	BP	1.50E-04	Excitatory	Double_Negative vs Double_Positive	UpRegulated	232	GO:0031440	regulation of mRNA 3'-end processing	1.50E-04	8.53E-01	5.47E-01	4.07E-01
GO:0072583	clathrin-dependent endocytosis	BP	3.69E-02	Excitatory	Double_Negative vs Intermediate	DownRegulated	6	GO:0072583	clathrin-dependent endocytosis	3.69E-02	8.85E-01	5.13E-01	0.00E+00
GO:0072583	clathrin-dependent endocytosis	BP	1.55E-02	Excitatory	Double_Negative vs Double_Positive	UpRegulated	25	GO:0072583	clathrin-dependent endocytosis	3.69E-02	8.85E-01	5.13E-01	0.00E+00
GO:0072594	establishment of protein localization to organelle	BP	3.71E-05	Excitatory	Double_Negative vs Intermediate	DownRegulated	42	GO:0070200	establishment of protein localization to telomere	3.71E-05	8.77E-01	3.88E-01	7.41E-01
GO:0072594	establishment of protein localization to organelle	BP	3.02E-02	Inhibitory	Intermediate vs Double_Positive	UpRegulated	17	GO:0070200	establishment of protein localization to telomere	3.71E-05	8.77E-01	3.88E-01	7.41E-01
GO:0072594	establishment of protein localization to organelle	BP	2.65E-02	Microglia	Intermediate vs Double_Positive	UpRegulated	6	GO:0070200	establishment of protein localization to telomere	3.71E-05	8.77E-01	3.88E-01	7.41E-01
GO:0072594	establishment of protein localization to organelle	BP	1.13E-06	Oligodendrocytes	Double_Negative vs Double_Positive	UpRegulated	65	GO:0070200	establishment of protein localization to telomere	3.71E-05	8.77E-01	3.88E-01	7.41E-01
GO:0072594	establishment of protein localization to organelle	BP	0.00E+00	OPC	Double_Negative vs Intermediate	DownRegulated	28	GO:0070200	establishment of protein localization to telomere	3.71E-05	8.77E-01	3.88E-01	7.41E-01
GO:0072594	establishment of protein localization to organelle	BP	0.00E+00	OPC	Double_Negative vs Intermediate	UpRegulated	43	GO:0070200	establishment of protein localization to telomere	3.71E-05	8.77E-01	3.88E-01	7.41E-01
GO:0072594	establishment of protein localization to organelle	BP	6.09E-03	OPC	Intermediate vs Double_Positive	DownRegulated	16	GO:0070200	establishment of protein localization to telomere	3.71E-05	8.77E-01	3.88E-01	7.41E-01
GO:0072599	establishment of protein localization to endoplasmic reticulum	BP	2.46E-06	Astrocytes	Double_Negative vs Intermediate	UpRegulated	27	GO:0070200	establishment of protein localization to telomere	2.46E-06	8.96E-01	4.63E-01	5.90E-01
GO:0072599	establishment of protein localization to endoplasmic reticulum	BP	3.36E-04	Excitatory	Double_Negative vs Intermediate	DownRegulated	15	GO:0070200	establishment of protein localization to telomere	2.46E-06	8.96E-01	4.63E-01	5.90E-01
GO:0072599	establishment of protein localization to endoplasmic reticulum	BP	1.06E-10	Excitatory	Double_Negative vs Double_Positive	UpRegulated	77	GO:0070200	establishment of protein localization to telomere	2.46E-06	8.96E-01	4.63E-01	5.90E-01
GO:0072599	establishment of protein localization to endoplasmic reticulum	BP	2.38E-03	Inhibitory	Double_Negative vs Intermediate	DownRegulated	12	GO:0070200	establishment of protein localization to telomere	2.46E-06	8.96E-01	4.63E-01	5.90E-01
GO:0072599	establishment of protein localization to endoplasmic reticulum	BP	4.65E-02	Inhibitory	Intermediate vs Double_Positive	UpRegulated	7	GO:0070200	establishment of protein localization to telomere	2.46E-06	8.96E-01	4.63E-01	5.90E-01
GO:0072599	establishment of protein localization to endoplasmic reticulum	BP	9.23E-04	Microglia	Intermediate vs Double_Positive	UpRegulated	5	GO:0070200	establishment of protein localization to telomere	2.46E-06	8.96E-01	4.63E-01	5.90E-01
GO:0072599	establishment of protein localization to endoplasmic reticulum	BP	3.28E-11	Oligodendrocytes	Double_Negative vs Double_Positive	UpRegulated	32	GO:0070200	establishment of protein localization to telomere	2.46E-06	8.96E-01	4.63E-01	5.90E-01
GO:0072599	establishment of protein localization to endoplasmic reticulum	BP	0.00E+00	OPC	Double_Negative vs Intermediate	DownRegulated	24	GO:0070200	establishment of protein localization to telomere	2.46E-06	8.96E-01	4.63E-01	5.90E-01
GO:0072599	establishment of protein localization to endoplasmic reticulum	BP	0.00E+00	OPC	Double_Negative vs Intermediate	UpRegulated	29	GO:0070200	establishment of protein localization to telomere	2.46E-06	8.96E-01	4.63E-01	5.90E-01
GO:0072599	establishment of protein localization to endoplasmic reticulum	BP	7.04E-04	OPC	Intermediate vs Double_Positive	DownRegulated	9	GO:0070200	establishment of protein localization to telomere	2.46E-06	8.96E-01	4.63E-01	5.90E-01
GO:0072655	establishment of protein localization to mitochondrion	BP	1.14E-02	Excitatory	Double_Negative vs Intermediate	DownRegulated	13	GO:0070202	regulation of establishment of protein localization to chromosome	1.14E-02	8.96E-01	5.88E-01	5.19E-01
GO:0072655	establishment of protein localization to mitochondrion	BP	1.19E-04	Excitatory	Double_Negative vs Double_Positive	UpRegulated	72	GO:0070202	regulation of establishment of protein localization to chromosome	1.14E-02	8.96E-01	5.88E-01	5.19E-01
GO:0072657	protein localization to membrane	BP	3.44E-02	Microglia	Intermediate vs Double_Positive	UpRegulated	6	GO:0061951	establishment of protein localization to plasma membrane	3.44E-02	8.82E-01	4.00E-01	6.31E-01
GO:0072659	protein localization to plasma membrane	BP	7.96E-04	Excitatory	Double_Negative vs Intermediate	DownRegulated	23	GO:0061951	establishment of protein localization to plasma membrane	7.96E-04	9.04E-01	4.02E-01	7.61E-01
GO:0072659	protein localization to plasma membrane	BP	2.46E-03	Inhibitory	Double_Negative vs Intermediate	DownRegulated	18	GO:0061951	establishment of protein localization to plasma membrane	7.96E-04	9.04E-01	4.02E-01	7.61E-01
GO:0072662	protein localization to peroxisome	BP	1.71E-02	Excitatory	Double_Negative vs Double_Positive	UpRegulated	38	GO:0070200	establishment of protein localization to telomere	1.71E-02	8.83E-01	4.88E-01	3.98E-01
GO:0072663	establishment of protein localization to peroxisome	BP	1.71E-02	Excitatory	Double_Negative vs Double_Positive	UpRegulated	38	GO:0070200	establishment of protein localization to telomere	1.71E-02	8.84E-01	4.93E-01	5.31E-01
GO:0072665	protein localization to vacuole	BP	2.11E-02	Excitatory	Intermediate vs Double_Positive	DownRegulated	8	GO:0070200	establishment of protein localization to telomere	2.11E-02	8.96E-01	4.38E-01	4.73E-01
GO:0072673	lamellipodium morphogenesis	BP	3.10E-02	Excitatory	Double_Negative vs Intermediate	DownRegulated	4	GO:0072673	lamellipodium morphogenesis	3.10E-02	9.20E-01	7.66E-01	0.00E+00
GO:0072698	protein localization to microtubule cytoskeleton	BP	2.10E-02	Excitatory	Double_Negative vs Intermediate	DownRegulated	7	GO:0035372	protein localization to microtubule	2.10E-02	9.07E-01	4.78E-01	8.62E-01
GO:0086001	cardiac muscle cell action potential	BP	3.17E-02	Excitatory	Double_Negative vs Double_Positive	DownRegulated	10	GO:1905710	positive regulation of membrane permeability	3.17E-02	9.34E-01	5.94E-01	3.19E-01
GO:0090066	regulation of anatomical structure size	BP	7.69E-05	Excitatory	Double_Negative vs Intermediate	DownRegulated	37	GO:1905710	positive regulation of membrane permeability	7.69E-05	8.96E-01	5.09E-01	4.91E-01
GO:0090114	COPII-coated vesicle budding	BP	1.67E-03	Excitatory	Double_Negative vs Double_Positive	UpRegulated	41	GO:0016197	endosomal transport	1.67E-03	8.68E-01	5.44E-01	5.63E-01
GO:0090128	regulation of synapse maturation	BP	7.71E-03	Astrocytes	Double_Negative vs Intermediate	UpRegulated	6	GO:0097104	postsynaptic membrane assembly	7.71E-03	8.67E-01	5.41E-01	3.48E-01
GO:0090150	establishment of protein localization to membrane	BP	1.45E-04	Astrocytes	Double_Negative vs Intermediate	UpRegulated	45	GO:0061951	establishment of protein localization to plasma membrane	1.45E-04	8.80E-01	4.19E-01	8.12E-01
GO:0090150	establishment of protein localization to membrane	BP	4.31E-06	Excitatory	Double_Negative vs Intermediate	DownRegulated	32	GO:0061951	establishment of protein localization to plasma membrane	1.45E-04	8.80E-01	4.19E-01	8.12E-01
GO:0090150	establishment of protein localization to membrane	BP	1.06E-09	Excitatory	Double_Negative vs Double_Positive	UpRegulated	170	GO:0061951	establishment of protein localization to plasma membrane	1.45E-04	8.80E-01	4.19E-01	8.12E-01
GO:0090150	establishment of protein localization to membrane	BP	2.38E-03	Inhibitory	Double_Negative vs Intermediate	DownRegulated	21	GO:0061951	establishment of protein localization to plasma membrane	1.45E-04	8.80E-01	4.19E-01	8.12E-01
GO:0090150	establishment of protein localization to membrane	BP	2.67E-03	Microglia	Intermediate vs Double_Positive	UpRegulated	6	GO:0061951	establishment of protein localization to plasma membrane	1.45E-04	8.80E-01	4.19E-01	8.12E-01
GO:0090150	establishment of protein localization to membrane	BP	1.87E-06	Oligodendrocytes	Double_Negative vs Double_Positive	UpRegulated	45	GO:0061951	establishment of protein localization to plasma membrane	1.45E-04	8.80E-01	4.19E-01	8.12E-01
GO:0090150	establishment of protein localization to membrane	BP	0.00E+00	OPC	Double_Negative vs Intermediate	DownRegulated	26	GO:0061951	establishment of protein localization to plasma membrane	1.45E-04	8.80E-01	4.19E-01	8.12E-01
GO:0090150	establishment of protein localization to membrane	BP	0.00E+00	OPC	Double_Negative vs Intermediate	UpRegulated	37	GO:0061951	establishment of protein localization to plasma membrane	1.45E-04	8.80E-01	4.19E-01	8.12E-01
GO:0090150	establishment of protein localization to membrane	BP	3.28E-04	OPC	Intermediate vs Double_Positive	DownRegulated	15	GO:0061951	establishment of protein localization to plasma membrane	1.45E-04	8.80E-01	4.19E-01	8.12E-01
GO:0090316	positive regulation of intracellular protein transport	BP	1.87E-03	Excitatory	Double_Negative vs Intermediate	DownRegulated	16	GO:0035774	positive regulation of insulin secretion involved in cellular response to glucose stimulus	1.87E-03	8.89E-01	4.32E-01	4.79E-01
GO:0090316	positive regulation of intracellular protein transport	BP	6.55E-04	Excitatory	Double_Negative vs Double_Positive	UpRegulated	79	GO:0035774	positive regulation of insulin secretion involved in cellular response to glucose stimulus	1.87E-03	8.89E-01	4.32E-01	4.79E-01
GO:0090559	regulation of membrane permeability	BP	2.99E-02	OPC	Double_Negative vs Intermediate	UpRegulated	7	GO:1905710	positive regulation of membrane permeability	2.99E-02	8.97E-01	4.79E-01	8.12E-01
GO:0090670	RNA localization to Cajal body	BP	7.26E-03	Excitatory	Double_Negative vs Double_Positive	UpRegulated	15	GO:0090672	telomerase RNA localization	7.26E-03	9.35E-01	4.52E-01	5.27E-01
GO:0090671	telomerase RNA localization to Cajal body	BP	7.26E-03	Excitatory	Double_Negative vs Double_Positive	UpRegulated	15	GO:0090672	telomerase RNA localization	7.26E-03	9.42E-01	4.38E-01	6.83E-01
GO:0090672	telomerase RNA localization	BP	7.26E-03	Excitatory	Double_Negative vs Double_Positive	UpRegulated	15	GO:0090672	telomerase RNA localization	7.26E-03	9.21E-01	4.69E-01	0.00E+00
GO:0090685	RNA localization to nucleus	BP	7.26E-03	Excitatory	Double_Negative vs Double_Positive	UpRegulated	15	GO:0090672	telomerase RNA localization	7.26E-03	9.21E-01	4.39E-01	6.39E-01
GO:0097061	dendritic spine organization	BP	2.51E-05	Excitatory	Double_Negative vs Intermediate	DownRegulated	14	GO:0072673	lamellipodium morphogenesis	2.51E-05	9.02E-01	6.63E-01	3.13E-01
GO:0097104	postsynaptic membrane assembly	BP	3.11E-02	OPC	Double_Negative vs Double_Positive	DownRegulated	2	GO:0097104	postsynaptic membrane assembly	3.11E-02	9.22E-01	5.92E-01	0.00E+00
GO:0097120	receptor localization to synapse	BP	7.02E-05	Excitatory	Double_Negative vs Intermediate	DownRegulated	11	GO:1905383	protein localization to presynapse	7.02E-05	9.38E-01	4.83E-01	6.24E-01
GO:0097120	receptor localization to synapse	BP	4.56E-02	Excitatory	Intermediate vs Double_Positive	DownRegulated	7	GO:1905383	protein localization to presynapse	7.02E-05	9.38E-01	4.83E-01	6.24E-01
GO:0097120	receptor localization to synapse	BP	1.50E-02	Inhibitory	Double_Negative vs Intermediate	DownRegulated	7	GO:1905383	protein localization to presynapse	7.02E-05	9.38E-01	4.83E-01	6.24E-01
GO:0097305	response to alcohol	BP	2.84E-02	OPC	Intermediate vs Double_Positive	DownRegulated	8	GO:0043200	response to amino acid	2.84E-02	9.35E-01	5.72E-01	5.49E-01
GO:0097479	synaptic vesicle localization	BP	5.91E-13	Excitatory	Double_Negative vs Intermediate	DownRegulated	32	GO:0048311	mitochondrion distribution	5.91E-13	8.92E-01	5.12E-01	3.64E-01
GO:0097479	synaptic vesicle localization	BP	1.38E-03	Excitatory	Double_Negative vs Double_Positive	DownRegulated	20	GO:0048311	mitochondrion distribution	5.91E-13	8.92E-01	5.12E-01	3.64E-01
GO:0097479	synaptic vesicle localization	BP	2.97E-03	Excitatory	Double_Negative vs Double_Positive	UpRegulated	81	GO:0048311	mitochondrion distribution	5.91E-13	8.92E-01	5.12E-01	3.64E-01
GO:0097479	synaptic vesicle localization	BP	3.31E-03	Inhibitory	Double_Negative vs Intermediate	DownRegulated	14	GO:0048311	mitochondrion distribution	5.91E-13	8.92E-01	5.12E-01	3.64E-01
GO:0097480	establishment of synaptic vesicle localization	BP	2.73E-12	Excitatory	Double_Negative vs Intermediate	DownRegulated	30	GO:0051654	establishment of mitochondrion localization	2.73E-12	8.97E-01	4.31E-01	4.97E-01
GO:0097480	establishment of synaptic vesicle localization	BP	1.48E-03	Excitatory	Double_Negative vs Double_Positive	DownRegulated	19	GO:0051654	establishment of mitochondrion localization	2.73E-12	8.97E-01	4.31E-01	4.97E-01
GO:0097480	establishment of synaptic vesicle localization	BP	2.98E-03	Excitatory	Double_Negative vs Double_Positive	UpRegulated	76	GO:0051654	establishment of mitochondrion localization	2.73E-12	8.97E-01	4.31E-01	4.97E-01
GO:0097480	establishment of synaptic vesicle localization	BP	4.42E-03	Inhibitory	Double_Negative vs Intermediate	DownRegulated	13	GO:0051654	establishment of mitochondrion localization	2.73E-12	8.97E-01	4.31E-01	4.97E-01
GO:0097485	neuron projection guidance	BP	1.34E-05	Excitatory	Double_Negative vs Intermediate	DownRegulated	27	GO:1990138	neuron projection extension	1.34E-05	8.94E-01	4.91E-01	6.33E-01
GO:0097485	neuron projection guidance	BP	3.31E-03	Excitatory	Double_Negative vs Double_Positive	DownRegulated	25	GO:1990138	neuron projection extension	1.34E-05	8.94E-01	4.91E-01	6.33E-01
GO:0097553	calcium ion transmembrane import into cytosol	BP	2.08E-02	Astrocytes	Double_Negative vs Intermediate	UpRegulated	18	GO:0010880	regulation of release of sequestered calcium ion into cytosol by sarcoplasmic reticulum	2.08E-02	9.06E-01	5.05E-01	6.37E-01
GO:0097553	calcium ion transmembrane import into cytosol	BP	6.09E-03	OPC	Intermediate vs Double_Positive	DownRegulated	7	GO:0010880	regulation of release of sequestered calcium ion into cytosol by sarcoplasmic reticulum	2.08E-02	9.06E-01	5.05E-01	6.37E-01
GO:0097711	ciliary basal body-plasma membrane docking	BP	2.97E-02	Excitatory	Double_Negative vs Double_Positive	UpRegulated	50	GO:0034063	stress granule assembly	2.97E-02	8.95E-01	5.72E-01	4.35E-01
GO:0097711	ciliary basal body-plasma membrane docking	BP	2.45E-03	Excitatory	Intermediate vs Double_Positive	DownRegulated	13	GO:0034063	stress granule assembly	2.97E-02	8.95E-01	5.72E-01	4.35E-01
GO:0097711	ciliary basal body-plasma membrane docking	BP	2.01E-03	Oligodendrocytes	Double_Negative vs Intermediate	UpRegulated	25	GO:0034063	stress granule assembly	2.97E-02	8.95E-01	5.72E-01	4.35E-01
GO:0097720	calcineurin-mediated signaling	BP	2.86E-02	OPC	Intermediate vs Double_Positive	DownRegulated	4	GO:0007187	G protein-coupled receptor signaling pathway, coupled to cyclic nucleotide second messenger	2.86E-02	8.87E-01	4.91E-01	5.21E-01
GO:0098661	inorganic anion transmembrane transport	BP	1.70E-02	Excitatory	Double_Negative vs Intermediate	DownRegulated	11	GO:0098661	inorganic anion transmembrane transport	1.70E-02	9.01E-01	5.52E-01	0.00E+00
GO:0098693	regulation of synaptic vesicle cycle	BP	5.09E-12	Excitatory	Double_Negative vs Intermediate	DownRegulated	26	GO:0060628	regulation of ER to Golgi vesicle-mediated transport	5.09E-12	8.46E-01	4.60E-01	6.37E-01
GO:0098693	regulation of synaptic vesicle cycle	BP	2.65E-04	Excitatory	Double_Negative vs Double_Positive	DownRegulated	18	GO:0060628	regulation of ER to Golgi vesicle-mediated transport	5.09E-12	8.46E-01	4.60E-01	6.37E-01
GO:0098693	regulation of synaptic vesicle cycle	BP	4.97E-03	Excitatory	Double_Negative vs Double_Positive	UpRegulated	60	GO:0060628	regulation of ER to Golgi vesicle-mediated transport	5.09E-12	8.46E-01	4.60E-01	6.37E-01
GO:0098742	cell-cell adhesion via plasma-membrane adhesion molecules	BP	4.38E-06	OPC	Double_Negative vs Double_Positive	DownRegulated	6	GO:0007160	cell-matrix adhesion	4.38E-06	9.02E-01	5.77E-01	4.54E-01
GO:0098781	ncRNA transcription	BP	3.44E-03	Excitatory	Double_Negative vs Double_Positive	UpRegulated	55	GO:0032968	positive regulation of transcription elongation by RNA polymerase II	3.44E-03	8.83E-01	3.59E-01	5.16E-01
GO:0098840	protein transport along microtubule	BP	2.85E-05	Excitatory	Double_Negative vs Intermediate	DownRegulated	7	GO:0030150	protein import into mitochondrial matrix	2.85E-05	8.96E-01	4.28E-01	4.58E-01
GO:0098876	vesicle-mediated transport to the plasma membrane	BP	2.68E-03	Excitatory	Double_Negative vs Intermediate	DownRegulated	12	GO:0072583	clathrin-dependent endocytosis	2.68E-03	8.38E-01	4.22E-01	5.49E-01
GO:0098876	vesicle-mediated transport to the plasma membrane	BP	7.76E-03	Excitatory	Double_Negative vs Double_Positive	UpRegulated	50	GO:0072583	clathrin-dependent endocytosis	2.68E-03	8.38E-01	4.22E-01	5.49E-01
GO:0098877	neurotransmitter receptor transport to plasma membrane	BP	4.78E-03	Excitatory	Double_Negative vs Intermediate	DownRegulated	5	GO:0098969	neurotransmitter receptor transport to postsynaptic membrane	4.78E-03	8.92E-01	5.37E-01	7.68E-01
GO:0098877	neurotransmitter receptor transport to plasma membrane	BP	4.27E-02	Excitatory	Double_Negative vs Double_Positive	UpRegulated	12	GO:0098969	neurotransmitter receptor transport to postsynaptic membrane	4.78E-03	8.92E-01	5.37E-01	7.68E-01
GO:0098884	postsynaptic neurotransmitter receptor internalization	BP	1.02E-03	Excitatory	Double_Negative vs Intermediate	DownRegulated	6	GO:0098969	neurotransmitter receptor transport to postsynaptic membrane	1.02E-03	8.78E-01	5.39E-01	5.00E-01
GO:0098885	modification of postsynaptic actin cytoskeleton	BP	1.04E-02	Inhibitory	Double_Negative vs Intermediate	DownRegulated	4	GO:0099010	modification of postsynaptic structure	1.04E-02	9.21E-01	4.77E-01	8.42E-01
GO:0098930	axonal transport	BP	3.56E-09	Excitatory	Double_Negative vs Intermediate	DownRegulated	16	GO:0019896	axonal transport of mitochondrion	3.56E-09	9.01E-01	3.68E-01	6.98E-01
GO:0098930	axonal transport	BP	4.60E-02	Excitatory	Double_Negative vs Double_Positive	UpRegulated	29	GO:0019896	axonal transport of mitochondrion	3.56E-09	9.01E-01	3.68E-01	6.98E-01
GO:0098969	neurotransmitter receptor transport to postsynaptic membrane	BP	4.78E-03	Excitatory	Double_Negative vs Intermediate	DownRegulated	5	GO:0098969	neurotransmitter receptor transport to postsynaptic membrane	4.78E-03	9.02E-01	5.70E-01	0.00E+00
GO:0098969	neurotransmitter receptor transport to postsynaptic membrane	BP	4.27E-02	Excitatory	Double_Negative vs Double_Positive	UpRegulated	12	GO:0098969	neurotransmitter receptor transport to postsynaptic membrane	4.78E-03	9.02E-01	5.70E-01	0.00E+00
GO:0099003	vesicle-mediated transport in synapse	BP	0.00E+00	Excitatory	Double_Negative vs Intermediate	DownRegulated	41	GO:0072583	clathrin-dependent endocytosis	0.00E+00	8.36E-01	4.22E-01	5.49E-01
GO:0099003	vesicle-mediated transport in synapse	BP	2.06E-04	Excitatory	Double_Negative vs Double_Positive	DownRegulated	25	GO:0072583	clathrin-dependent endocytosis	0.00E+00	8.36E-01	4.22E-01	5.49E-01
GO:0099003	vesicle-mediated transport in synapse	BP	8.06E-05	Excitatory	Double_Negative vs Double_Positive	UpRegulated	104	GO:0072583	clathrin-dependent endocytosis	0.00E+00	8.36E-01	4.22E-01	5.49E-01
GO:0099003	vesicle-mediated transport in synapse	BP	1.89E-02	Excitatory	Intermediate vs Double_Positive	DownRegulated	16	GO:0072583	clathrin-dependent endocytosis	0.00E+00	8.36E-01	4.22E-01	5.49E-01
GO:0099003	vesicle-mediated transport in synapse	BP	1.02E-04	Inhibitory	Double_Negative vs Intermediate	DownRegulated	19	GO:0072583	clathrin-dependent endocytosis	0.00E+00	8.36E-01	4.22E-01	5.49E-01
GO:0099010	modification of postsynaptic structure	BP	3.53E-02	Inhibitory	Double_Negative vs Intermediate	DownRegulated	4	GO:0099010	modification of postsynaptic structure	3.53E-02	9.12E-01	4.37E-01	0.00E+00
GO:0099072	regulation of postsynaptic membrane neurotransmitter receptor levels	BP	7.13E-07	Excitatory	Double_Negative vs Intermediate	DownRegulated	15	GO:1905710	positive regulation of membrane permeability	7.13E-07	8.97E-01	5.09E-01	4.91E-01
GO:0099072	regulation of postsynaptic membrane neurotransmitter receptor levels	BP	3.96E-02	Inhibitory	Double_Negative vs Intermediate	DownRegulated	7	GO:1905710	positive regulation of membrane permeability	7.13E-07	8.97E-01	5.09E-01	4.91E-01
GO:0099111	microtubule-based transport	BP	4.92E-12	Excitatory	Double_Negative vs Intermediate	DownRegulated	30	GO:0019896	axonal transport of mitochondrion	4.92E-12	8.66E-01	4.23E-01	5.25E-01
GO:0099111	microtubule-based transport	BP	3.78E-05	Excitatory	Double_Negative vs Double_Positive	UpRegulated	84	GO:0019896	axonal transport of mitochondrion	4.92E-12	8.66E-01	4.23E-01	5.25E-01
GO:0099118	microtubule-based protein transport	BP	2.85E-05	Excitatory	Double_Negative vs Intermediate	DownRegulated	7	GO:0030150	protein import into mitochondrial matrix	2.85E-05	8.92E-01	4.78E-01	3.67E-01
GO:0099171	presynaptic modulation of chemical synaptic transmission	BP	2.51E-03	Excitatory	Double_Negative vs Double_Positive	DownRegulated	6	GO:1900273	positive regulation of long-term synaptic potentiation	2.51E-03	8.92E-01	3.43E-01	5.95E-01
GO:0099173	postsynapse organization	BP	6.23E-04	Astrocytes	Double_Negative vs Intermediate	UpRegulated	28	GO:0099010	modification of postsynaptic structure	6.23E-04	8.71E-01	4.44E-01	6.20E-01
GO:0099173	postsynapse organization	BP	4.80E-06	Excitatory	Double_Negative vs Intermediate	DownRegulated	22	GO:0099010	modification of postsynaptic structure	6.23E-04	8.71E-01	4.44E-01	6.20E-01
GO:0099175	regulation of postsynapse organization	BP	1.99E-02	Astrocytes	Double_Negative vs Intermediate	UpRegulated	17	GO:0031346	positive regulation of cell projection organization	1.99E-02	8.71E-01	5.69E-01	3.95E-01
GO:0099175	regulation of postsynapse organization	BP	3.54E-06	Excitatory	Double_Negative vs Intermediate	DownRegulated	17	GO:0031346	positive regulation of cell projection organization	1.99E-02	8.71E-01	5.69E-01	3.95E-01
GO:0099177	regulation of trans-synaptic signaling	BP	6.91E-04	Astrocytes	Double_Negative vs Intermediate	UpRegulated	51	GO:1900273	positive regulation of long-term synaptic potentiation	6.91E-04	8.60E-01	3.60E-01	6.00E-01
GO:0099177	regulation of trans-synaptic signaling	BP	0.00E+00	Excitatory	Double_Negative vs Intermediate	DownRegulated	59	GO:1900273	positive regulation of long-term synaptic potentiation	6.91E-04	8.60E-01	3.60E-01	6.00E-01
GO:0099177	regulation of trans-synaptic signaling	BP	6.16E-07	Excitatory	Double_Negative vs Double_Positive	DownRegulated	46	GO:1900273	positive regulation of long-term synaptic potentiation	6.91E-04	8.60E-01	3.60E-01	6.00E-01
GO:0099177	regulation of trans-synaptic signaling	BP	6.03E-05	Inhibitory	Double_Negative vs Intermediate	DownRegulated	29	GO:1900273	positive regulation of long-term synaptic potentiation	6.91E-04	8.60E-01	3.60E-01	6.00E-01
GO:0099504	synaptic vesicle cycle	BP	0.00E+00	Excitatory	Double_Negative vs Intermediate	DownRegulated	37	GO:0016197	endosomal transport	0.00E+00	8.59E-01	4.19E-01	6.77E-01
GO:0099504	synaptic vesicle cycle	BP	3.05E-04	Excitatory	Double_Negative vs Double_Positive	DownRegulated	24	GO:0016197	endosomal transport	0.00E+00	8.59E-01	4.19E-01	6.77E-01
GO:0099504	synaptic vesicle cycle	BP	2.81E-03	Excitatory	Double_Negative vs Double_Positive	UpRegulated	95	GO:0016197	endosomal transport	0.00E+00	8.59E-01	4.19E-01	6.77E-01
GO:0099504	synaptic vesicle cycle	BP	1.46E-02	Excitatory	Intermediate vs Double_Positive	DownRegulated	16	GO:0016197	endosomal transport	0.00E+00	8.59E-01	4.19E-01	6.77E-01
GO:0099504	synaptic vesicle cycle	BP	1.16E-02	Inhibitory	Double_Negative vs Intermediate	DownRegulated	14	GO:0016197	endosomal transport	0.00E+00	8.59E-01	4.19E-01	6.77E-01
GO:0099518	vesicle cytoskeletal trafficking	BP	9.60E-09	Excitatory	Double_Negative vs Intermediate	DownRegulated	15	GO:0051654	establishment of mitochondrion localization	9.60E-09	8.89E-01	4.69E-01	4.59E-01
GO:0099518	vesicle cytoskeletal trafficking	BP	1.54E-02	Excitatory	Double_Negative vs Double_Positive	UpRegulated	28	GO:0051654	establishment of mitochondrion localization	9.60E-09	8.89E-01	4.69E-01	4.59E-01
GO:0099518	vesicle cytoskeletal trafficking	BP	3.55E-02	Inhibitory	Double_Negative vs Intermediate	DownRegulated	6	GO:0051654	establishment of mitochondrion localization	9.60E-09	8.89E-01	4.69E-01	4.59E-01
GO:0099565	chemical synaptic transmission, postsynaptic	BP	1.96E-04	Excitatory	Double_Negative vs Intermediate	DownRegulated	15	GO:0019226	transmission of nerve impulse	1.96E-04	8.88E-01	5.62E-01	4.63E-01
GO:0099590	neurotransmitter receptor internalization	BP	1.02E-04	Excitatory	Double_Negative vs Intermediate	DownRegulated	8	GO:0098969	neurotransmitter receptor transport to postsynaptic membrane	1.02E-04	8.87E-01	5.31E-01	4.54E-01
GO:0099601	regulation of neurotransmitter receptor activity	BP	9.77E-03	Excitatory	Double_Negative vs Intermediate	DownRegulated	8	GO:0050848	regulation of calcium-mediated signaling	9.77E-03	8.75E-01	5.05E-01	5.90E-01
GO:0099632	protein transport within plasma membrane	BP	6.36E-04	Excitatory	Double_Negative vs Intermediate	DownRegulated	7	GO:0030150	protein import into mitochondrial matrix	6.36E-04	8.73E-01	4.35E-01	4.79E-01
GO:0099637	neurotransmitter receptor transport	BP	6.36E-04	Excitatory	Double_Negative vs Intermediate	DownRegulated	7	GO:0030150	protein import into mitochondrial matrix	6.36E-04	9.16E-01	4.86E-01	3.62E-01
GO:0099640	axo-dendritic protein transport	BP	9.43E-05	Excitatory	Double_Negative vs Intermediate	DownRegulated	6	GO:0030150	protein import into mitochondrial matrix	9.43E-05	9.02E-01	4.71E-01	4.06E-01
GO:0099643	signal release from synapse	BP	4.83E-09	Excitatory	Double_Negative vs Intermediate	DownRegulated	27	GO:0048791	calcium ion-regulated exocytosis of neurotransmitter	4.83E-09	8.91E-01	4.93E-01	5.47E-01
GO:0099643	signal release from synapse	BP	3.49E-05	Excitatory	Double_Negative vs Double_Positive	DownRegulated	24	GO:0048791	calcium ion-regulated exocytosis of neurotransmitter	4.83E-09	8.91E-01	4.93E-01	5.47E-01
GO:0106027	neuron projection organization	BP	7.92E-08	Excitatory	Double_Negative vs Intermediate	DownRegulated	18	GO:0072673	lamellipodium morphogenesis	7.92E-08	8.98E-01	6.38E-01	3.89E-01
GO:0106027	neuron projection organization	BP	3.54E-02	Inhibitory	Double_Negative vs Intermediate	DownRegulated	8	GO:0072673	lamellipodium morphogenesis	7.92E-08	8.98E-01	6.38E-01	3.89E-01
GO:0110053	regulation of actin filament organization	BP	2.69E-03	Excitatory	Double_Negative vs Intermediate	DownRegulated	21	GO:0030837	negative regulation of actin filament polymerization	2.69E-03	8.86E-01	4.19E-01	5.63E-01
GO:0140029	exocytic process	BP	3.57E-02	Excitatory	Double_Negative vs Intermediate	DownRegulated	9	GO:0140029	exocytic process	3.57E-02	8.39E-01	5.11E-01	0.00E+00
GO:0140053	mitochondrial gene expression	BP	7.46E-07	Excitatory	Double_Negative vs Double_Positive	UpRegulated	91	GO:0040029	epigenetic regulation of gene expression	7.46E-07	9.15E-01	6.90E-01	4.65E-01
GO:0140056	organelle localization by membrane tethering	BP	4.40E-02	Excitatory	Double_Negative vs Intermediate	DownRegulated	14	GO:0140056	organelle localization by membrane tethering	4.40E-02	8.63E-01	7.03E-01	0.00E+00
GO:0140056	organelle localization by membrane tethering	BP	7.38E-03	Excitatory	Double_Negative vs Double_Positive	UpRegulated	85	GO:0140056	organelle localization by membrane tethering	4.40E-02	8.63E-01	7.03E-01	0.00E+00
GO:0140056	organelle localization by membrane tethering	BP	3.18E-03	Excitatory	Intermediate vs Double_Positive	DownRegulated	17	GO:0140056	organelle localization by membrane tethering	4.40E-02	8.63E-01	7.03E-01	0.00E+00
GO:0140238	presynaptic endocytosis	BP	9.58E-06	Excitatory	Double_Negative vs Intermediate	DownRegulated	12	GO:0016197	endosomal transport	9.58E-06	8.67E-01	4.48E-01	6.35E-01
GO:0140238	presynaptic endocytosis	BP	5.20E-04	Excitatory	Double_Negative vs Double_Positive	UpRegulated	33	GO:0016197	endosomal transport	9.58E-06	8.67E-01	4.48E-01	6.35E-01
GO:0140239	postsynaptic endocytosis	BP	1.02E-03	Excitatory	Double_Negative vs Intermediate	DownRegulated	6	GO:0016197	endosomal transport	1.02E-03	8.67E-01	4.55E-01	6.35E-01
GO:0198738	cell-cell signaling by wnt	BP	2.80E-03	Excitatory	Double_Negative vs Intermediate	DownRegulated	32	GO:0007223	Wnt signaling pathway, calcium modulating pathway	2.80E-03	8.79E-01	5.53E-01	5.71E-01
GO:1900006	positive regulation of dendrite development	BP	1.32E-02	Excitatory	Double_Negative vs Intermediate	DownRegulated	9	GO:0016358	dendrite development	1.32E-02	8.89E-01	4.01E-01	6.29E-01
GO:1900034	regulation of cellular response to heat	BP	1.34E-02	Excitatory	Double_Negative vs Intermediate	DownRegulated	7	GO:1903573	negative regulation of response to endoplasmic reticulum stress	1.34E-02	8.83E-01	5.84E-01	5.74E-01
GO:1900034	regulation of cellular response to heat	BP	2.33E-03	Excitatory	Double_Negative vs Double_Positive	UpRegulated	29	GO:1903573	negative regulation of response to endoplasmic reticulum stress	1.34E-02	8.83E-01	5.84E-01	5.74E-01
GO:1900076	regulation of cellular response to insulin stimulus	BP	8.25E-04	Excitatory	Double_Negative vs Intermediate	DownRegulated	10	GO:1904646	cellular response to amyloid-beta	8.25E-04	8.71E-01	3.80E-01	5.73E-01
GO:1900078	positive regulation of cellular response to insulin stimulus	BP	1.34E-03	Excitatory	Double_Negative vs Intermediate	DownRegulated	6	GO:1904646	cellular response to amyloid-beta	1.34E-03	8.86E-01	4.23E-01	5.17E-01
GO:1900242	regulation of synaptic vesicle endocytosis	BP	4.78E-03	Excitatory	Double_Negative vs Intermediate	DownRegulated	5	GO:0060628	regulation of ER to Golgi vesicle-mediated transport	4.78E-03	8.70E-01	4.91E-01	4.80E-01
GO:1900242	regulation of synaptic vesicle endocytosis	BP	4.27E-02	Excitatory	Double_Negative vs Double_Positive	UpRegulated	12	GO:0060628	regulation of ER to Golgi vesicle-mediated transport	4.78E-03	8.70E-01	4.91E-01	4.80E-01
GO:1900271	regulation of long-term synaptic potentiation	BP	5.45E-03	Excitatory	Double_Negative vs Intermediate	DownRegulated	7	GO:1900273	positive regulation of long-term synaptic potentiation	5.45E-03	8.95E-01	3.80E-01	9.47E-01
GO:1900273	positive regulation of long-term synaptic potentiation	BP	4.53E-02	Excitatory	Double_Negative vs Intermediate	DownRegulated	4	GO:1900273	positive regulation of long-term synaptic potentiation	4.53E-02	9.01E-01	4.04E-01	0.00E+00
GO:1900449	regulation of glutamate receptor signaling pathway	BP	2.54E-02	Excitatory	Double_Negative vs Intermediate	DownRegulated	7	GO:0050848	regulation of calcium-mediated signaling	2.54E-02	8.76E-01	4.71E-01	6.28E-01
GO:1901028	regulation of mitochondrial outer membrane permeabilization involved in apoptotic signaling pathway	BP	4.70E-02	OPC	Double_Negative vs Intermediate	UpRegulated	5	GO:1901028	regulation of mitochondrial outer membrane permeabilization involved in apoptotic signaling pathway	4.70E-02	8.80E-01	5.61E-01	0.00E+00
GO:1901030	positive regulation of mitochondrial outer membrane permeabilization involved in apoptotic signaling pathway	BP	2.31E-02	OPC	Double_Negative vs Intermediate	UpRegulated	5	GO:1901028	regulation of mitochondrial outer membrane permeabilization involved in apoptotic signaling pathway	2.31E-02	8.84E-01	5.61E-01	8.78E-01
GO:1901293	nucleoside phosphate biosynthetic process	BP	2.41E-02	Excitatory	Double_Negative vs Double_Positive	UpRegulated	142	GO:0009132	nucleoside diphosphate metabolic process	2.41E-02	8.95E-01	3.60E-01	6.51E-01
GO:1901524	regulation of mitophagy	BP	1.59E-02	Oligodendrocytes	Double_Negative vs Intermediate	UpRegulated	8	GO:1901526	positive regulation of mitophagy	1.59E-02	9.00E-01	4.42E-01	7.90E-01
GO:1901526	positive regulation of mitophagy	BP	4.10E-02	Oligodendrocytes	Double_Negative vs Intermediate	UpRegulated	6	GO:1901526	positive regulation of mitophagy	4.10E-02	9.14E-01	5.10E-01	0.00E+00
GO:1901652	response to peptide	BP	2.36E-04	Excitatory	Double_Negative vs Intermediate	DownRegulated	35	GO:0043200	response to amino acid	2.36E-04	9.37E-01	3.95E-01	7.19E-01
GO:1901653	cellular response to peptide	BP	7.02E-05	Excitatory	Double_Negative vs Intermediate	DownRegulated	30	GO:1904646	cellular response to amyloid-beta	7.02E-05	9.27E-01	3.65E-01	8.94E-01
GO:1901799	negative regulation of proteasomal protein catabolic process	BP	6.55E-03	Excitatory	Double_Negative vs Double_Positive	UpRegulated	31	GO:0061684	chaperone-mediated autophagy	6.55E-03	9.07E-01	3.81E-01	4.12E-01
GO:1901800	positive regulation of proteasomal protein catabolic process	BP	2.42E-03	Excitatory	Double_Negative vs Double_Positive	UpRegulated	56	GO:0061684	chaperone-mediated autophagy	2.42E-03	9.06E-01	3.99E-01	4.12E-01
GO:1901879	regulation of protein depolymerization	BP	3.59E-04	Excitatory	Double_Negative vs Intermediate	DownRegulated	12	GO:0007019	microtubule depolymerization	3.59E-04	8.75E-01	4.20E-01	4.95E-01
GO:1901880	negative regulation of protein depolymerization	BP	5.13E-05	Excitatory	Double_Negative vs Intermediate	DownRegulated	12	GO:0007019	microtubule depolymerization	5.13E-05	8.91E-01	4.48E-01	4.33E-01
GO:1901983	regulation of protein acetylation	BP	8.71E-03	Excitatory	Double_Negative vs Double_Positive	UpRegulated	38	GO:2000756	regulation of peptidyl-lysine acetylation	8.71E-03	8.72E-01	4.56E-01	8.57E-01
GO:1902115	regulation of organelle assembly	BP	3.92E-02	Excitatory	Double_Negative vs Double_Positive	UpRegulated	94	GO:1902115	regulation of organelle assembly	3.92E-02	8.56E-01	4.85E-01	0.00E+00
GO:1902275	regulation of chromatin organization	BP	3.91E-03	Excitatory	Double_Negative vs Double_Positive	UpRegulated	80	GO:1902115	regulation of organelle assembly	3.91E-03	8.44E-01	5.12E-01	5.22E-01
GO:1902275	regulation of chromatin organization	BP	2.12E-02	Oligodendrocytes	Double_Negative vs Intermediate	UpRegulated	31	GO:1902115	regulation of organelle assembly	3.91E-03	8.44E-01	5.12E-01	5.22E-01
GO:1902307	positive regulation of sodium ion transmembrane transport	BP	4.67E-02	Inhibitory	Double_Negative vs Intermediate	DownRegulated	4	GO:1902307	positive regulation of sodium ion transmembrane transport	4.67E-02	9.12E-01	6.27E-01	0.00E+00
GO:1902476	chloride transmembrane transport	BP	2.98E-03	Excitatory	Double_Negative vs Intermediate	DownRegulated	11	GO:0098661	inorganic anion transmembrane transport	2.98E-03	9.15E-01	5.13E-01	8.51E-01
GO:1902600	proton transmembrane transport	BP	6.38E-03	Excitatory	Double_Negative vs Intermediate	DownRegulated	14	GO:0015988	energy coupled proton transmembrane transport, against electrochemical gradient	6.38E-03	9.05E-01	3.72E-01	8.84E-01
GO:1902600	proton transmembrane transport	BP	1.37E-04	Excitatory	Double_Negative vs Double_Positive	UpRegulated	78	GO:0015988	energy coupled proton transmembrane transport, against electrochemical gradient	6.38E-03	9.05E-01	3.72E-01	8.84E-01
GO:1902600	proton transmembrane transport	BP	4.20E-02	Inhibitory	Double_Negative vs Intermediate	DownRegulated	10	GO:0015988	energy coupled proton transmembrane transport, against electrochemical gradient	6.38E-03	9.05E-01	3.72E-01	8.84E-01
GO:1902600	proton transmembrane transport	BP	1.07E-02	OPC	Double_Negative vs Intermediate	DownRegulated	7	GO:0015988	energy coupled proton transmembrane transport, against electrochemical gradient	6.38E-03	9.05E-01	3.72E-01	8.84E-01
GO:1902749	regulation of cell cycle G2/M phase transition	BP	2.68E-02	Excitatory	Intermediate vs Double_Positive	DownRegulated	14	GO:0000086	G2/M transition of mitotic cell cycle	2.68E-02	9.02E-01	6.23E-01	4.38E-01
GO:1902803	regulation of synaptic vesicle transport	BP	6.72E-08	Excitatory	Double_Negative vs Intermediate	DownRegulated	18	GO:0060628	regulation of ER to Golgi vesicle-mediated transport	6.72E-08	8.56E-01	5.45E-01	5.51E-01
GO:1902803	regulation of synaptic vesicle transport	BP	1.34E-03	Excitatory	Double_Negative vs Double_Positive	DownRegulated	14	GO:0060628	regulation of ER to Golgi vesicle-mediated transport	6.72E-08	8.56E-01	5.45E-01	5.51E-01
GO:1902803	regulation of synaptic vesicle transport	BP	3.39E-02	Inhibitory	Double_Negative vs Intermediate	DownRegulated	8	GO:0060628	regulation of ER to Golgi vesicle-mediated transport	6.72E-08	8.56E-01	5.45E-01	5.51E-01
GO:1902850	microtubule cytoskeleton organization involved in mitosis	BP	4.20E-02	Excitatory	Double_Negative vs Double_Positive	UpRegulated	64	GO:1902850	microtubule cytoskeleton organization involved in mitosis	4.20E-02	8.97E-01	5.00E-01	0.00E+00
GO:1902903	regulation of supramolecular fiber organization	BP	6.74E-06	Excitatory	Double_Negative vs Intermediate	DownRegulated	32	GO:0031346	positive regulation of cell projection organization	6.74E-06	8.38E-01	5.33E-01	5.09E-01
GO:1902903	regulation of supramolecular fiber organization	BP	6.23E-03	Excitatory	Intermediate vs Double_Positive	DownRegulated	23	GO:0031346	positive regulation of cell projection organization	6.74E-06	8.38E-01	5.33E-01	5.09E-01
GO:1902903	regulation of supramolecular fiber organization	BP	3.80E-03	Inhibitory	Double_Negative vs Intermediate	DownRegulated	20	GO:0031346	positive regulation of cell projection organization	6.74E-06	8.38E-01	5.33E-01	5.09E-01
GO:1902904	negative regulation of supramolecular fiber organization	BP	2.38E-03	Excitatory	Double_Negative vs Intermediate	DownRegulated	14	GO:0031346	positive regulation of cell projection organization	2.38E-03	8.61E-01	5.07E-01	4.03E-01
GO:1902991	regulation of amyloid precursor protein catabolic process	BP	3.10E-02	Excitatory	Double_Negative vs Intermediate	DownRegulated	5	GO:0042177	negative regulation of protein catabolic process	3.10E-02	8.98E-01	6.18E-01	5.07E-01
GO:1903008	organelle disassembly	BP	1.10E-04	Excitatory	Double_Negative vs Double_Positive	UpRegulated	57	GO:0007062	sister chromatid cohesion	1.10E-04	8.80E-01	5.00E-01	3.86E-01
GO:1903050	regulation of proteolysis involved in cellular protein catabolic process	BP	1.70E-02	Excitatory	Double_Negative vs Intermediate	DownRegulated	17	GO:0061684	chaperone-mediated autophagy	1.70E-02	8.89E-01	3.37E-01	4.56E-01
GO:1903050	regulation of proteolysis involved in cellular protein catabolic process	BP	3.56E-06	Excitatory	Double_Negative vs Double_Positive	UpRegulated	113	GO:0061684	chaperone-mediated autophagy	1.70E-02	8.89E-01	3.37E-01	4.56E-01
GO:1903051	negative regulation of proteolysis involved in cellular protein catabolic process	BP	2.70E-02	Excitatory	Double_Negative vs Intermediate	DownRegulated	8	GO:0061684	chaperone-mediated autophagy	2.70E-02	9.06E-01	4.00E-01	3.83E-01
GO:1903051	negative regulation of proteolysis involved in cellular protein catabolic process	BP	1.78E-02	Excitatory	Double_Negative vs Double_Positive	UpRegulated	37	GO:0061684	chaperone-mediated autophagy	2.70E-02	9.06E-01	4.00E-01	3.83E-01
GO:1903052	positive regulation of proteolysis involved in cellular protein catabolic process	BP	1.06E-02	Excitatory	Double_Negative vs Double_Positive	UpRegulated	61	GO:0061684	chaperone-mediated autophagy	1.06E-02	9.05E-01	4.20E-01	3.83E-01
GO:1903078	positive regulation of protein localization to plasma membrane	BP	9.77E-03	Excitatory	Double_Negative vs Intermediate	DownRegulated	8	GO:1905475	regulation of protein localization to membrane	9.77E-03	9.01E-01	4.46E-01	6.54E-01
GO:1903146	regulation of autophagy of mitochondrion	BP	8.40E-03	Excitatory	Double_Negative vs Intermediate	DownRegulated	7	GO:1901526	positive regulation of mitophagy	8.40E-03	8.84E-01	4.47E-01	6.72E-01
GO:1903146	regulation of autophagy of mitochondrion	BP	3.45E-03	Excitatory	Double_Negative vs Double_Positive	UpRegulated	26	GO:1901526	positive regulation of mitophagy	8.40E-03	8.84E-01	4.47E-01	6.72E-01
GO:1903146	regulation of autophagy of mitochondrion	BP	2.12E-02	Oligodendrocytes	Double_Negative vs Intermediate	UpRegulated	13	GO:1901526	positive regulation of mitophagy	8.40E-03	8.84E-01	4.47E-01	6.72E-01
GO:1903169	regulation of calcium ion transmembrane transport	BP	4.52E-02	OPC	Intermediate vs Double_Positive	DownRegulated	6	GO:1903169	regulation of calcium ion transmembrane transport	4.52E-02	9.04E-01	4.87E-01	0.00E+00
GO:1903214	regulation of protein targeting to mitochondrion	BP	9.50E-03	Excitatory	Double_Negative vs Intermediate	DownRegulated	7	GO:0035774	positive regulation of insulin secretion involved in cellular response to glucose stimulus	9.50E-03	8.88E-01	4.93E-01	3.11E-01
GO:1903305	regulation of regulated secretory pathway	BP	1.30E-05	Excitatory	Double_Negative vs Intermediate	DownRegulated	20	GO:0140029	exocytic process	1.30E-05	8.79E-01	4.40E-01	5.34E-01
GO:1903305	regulation of regulated secretory pathway	BP	3.43E-03	Excitatory	Double_Negative vs Double_Positive	DownRegulated	18	GO:0140029	exocytic process	1.30E-05	8.79E-01	4.40E-01	5.34E-01
GO:1903311	regulation of mRNA metabolic process	BP	7.24E-06	Excitatory	Double_Negative vs Double_Positive	UpRegulated	135	GO:0031440	regulation of mRNA 3'-end processing	7.24E-06	8.56E-01	4.23E-01	7.80E-01
GO:1903311	regulation of mRNA metabolic process	BP	8.15E-04	Oligodendrocytes	Double_Negative vs Intermediate	UpRegulated	50	GO:0031440	regulation of mRNA 3'-end processing	7.24E-06	8.56E-01	4.23E-01	7.80E-01
GO:1903311	regulation of mRNA metabolic process	BP	1.12E-02	Oligodendrocytes	Double_Negative vs Double_Positive	UpRegulated	32	GO:0031440	regulation of mRNA 3'-end processing	7.24E-06	8.56E-01	4.23E-01	7.80E-01
GO:1903320	regulation of protein modification by small protein conjugation or removal	BP	1.78E-03	Excitatory	Double_Negative vs Intermediate	DownRegulated	20	GO:0031398	positive regulation of protein ubiquitination	1.78E-03	8.68E-01	4.52E-01	7.02E-01
GO:1903320	regulation of protein modification by small protein conjugation or removal	BP	1.58E-04	Excitatory	Double_Negative vs Double_Positive	UpRegulated	107	GO:0031398	positive regulation of protein ubiquitination	1.78E-03	8.68E-01	4.52E-01	7.02E-01
GO:1903322	positive regulation of protein modification by small protein conjugation or removal	BP	3.98E-02	Excitatory	Double_Negative vs Intermediate	DownRegulated	11	GO:0031398	positive regulation of protein ubiquitination	3.98E-02	8.85E-01	4.32E-01	8.68E-01
GO:1903322	positive regulation of protein modification by small protein conjugation or removal	BP	4.74E-03	Excitatory	Double_Negative vs Double_Positive	UpRegulated	61	GO:0031398	positive regulation of protein ubiquitination	3.98E-02	8.85E-01	4.32E-01	8.68E-01
GO:1903358	regulation of Golgi organization	BP	2.54E-02	Excitatory	Double_Negative vs Intermediate	DownRegulated	4	GO:1902115	regulation of organelle assembly	2.54E-02	8.64E-01	4.93E-01	5.72E-01
GO:1903405	protein localization to nuclear body	BP	1.90E-02	Excitatory	Double_Negative vs Double_Positive	UpRegulated	9	GO:0035372	protein localization to microtubule	1.90E-02	9.15E-01	4.77E-01	3.86E-01
GO:1903421	regulation of synaptic vesicle recycling	BP	6.36E-04	Excitatory	Double_Negative vs Intermediate	DownRegulated	7	GO:0060628	regulation of ER to Golgi vesicle-mediated transport	6.36E-04	8.56E-01	5.11E-01	5.28E-01
GO:1903421	regulation of synaptic vesicle recycling	BP	1.35E-03	Excitatory	Double_Negative vs Double_Positive	UpRegulated	19	GO:0060628	regulation of ER to Golgi vesicle-mediated transport	6.36E-04	8.56E-01	5.11E-01	5.28E-01
GO:1903509	liposaccharide metabolic process	BP	2.81E-02	Excitatory	Double_Negative vs Double_Positive	UpRegulated	51	GO:0006664	glycolipid metabolic process	2.81E-02	9.15E-01	6.46E-01	7.08E-01
GO:1903532	positive regulation of secretion by cell	BP	1.07E-02	Excitatory	Double_Negative vs Intermediate	DownRegulated	24	GO:0050765	negative regulation of phagocytosis	1.07E-02	8.57E-01	6.43E-01	3.80E-01
GO:1903533	regulation of protein targeting	BP	8.40E-03	Excitatory	Double_Negative vs Intermediate	DownRegulated	10	GO:0035774	positive regulation of insulin secretion involved in cellular response to glucose stimulus	8.40E-03	8.86E-01	4.50E-01	3.61E-01
GO:1903533	regulation of protein targeting	BP	1.96E-02	Excitatory	Double_Negative vs Double_Positive	UpRegulated	42	GO:0035774	positive regulation of insulin secretion involved in cellular response to glucose stimulus	8.40E-03	8.86E-01	4.50E-01	3.61E-01
GO:1903539	protein localization to postsynaptic membrane	BP	1.20E-02	Excitatory	Double_Negative vs Intermediate	DownRegulated	6	GO:0061951	establishment of protein localization to plasma membrane	1.20E-02	9.15E-01	4.45E-01	5.24E-01
GO:1903540	establishment of protein localization to postsynaptic membrane	BP	4.78E-03	Excitatory	Double_Negative vs Intermediate	DownRegulated	5	GO:0061951	establishment of protein localization to plasma membrane	4.78E-03	9.09E-01	4.43E-01	6.62E-01
GO:1903573	negative regulation of response to endoplasmic reticulum stress	BP	3.56E-02	Excitatory	Double_Negative vs Double_Positive	UpRegulated	25	GO:1903573	negative regulation of response to endoplasmic reticulum stress	3.56E-02	8.75E-01	5.38E-01	0.00E+00
GO:1903747	regulation of establishment of protein localization to mitochondrion	BP	8.50E-03	Excitatory	Double_Negative vs Intermediate	DownRegulated	9	GO:0070202	regulation of establishment of protein localization to chromosome	8.50E-03	8.81E-01	4.54E-01	7.75E-01
GO:1903779	regulation of cardiac conduction	BP	1.23E-03	Excitatory	Double_Negative vs Intermediate	DownRegulated	9	GO:0010882	regulation of cardiac muscle contraction by calcium ion signaling	1.23E-03	9.20E-01	4.97E-01	4.71E-01
GO:1903793	positive regulation of anion transport	BP	1.07E-02	Excitatory	Double_Negative vs Intermediate	DownRegulated	7	GO:0044070	regulation of monoatomic anion transport	1.07E-02	8.97E-01	4.88E-01	7.89E-01
GO:1903828	negative regulation of cellular protein localization	BP	8.40E-03	Excitatory	Double_Negative vs Intermediate	DownRegulated	12	GO:1905475	regulation of protein localization to membrane	8.40E-03	8.50E-01	4.20E-01	7.51E-01
GO:1903829	positive regulation of cellular protein localization	BP	2.02E-04	Excitatory	Double_Negative vs Intermediate	DownRegulated	28	GO:1905475	regulation of protein localization to membrane	2.02E-04	8.48E-01	3.19E-01	7.51E-01
GO:1903829	positive regulation of cellular protein localization	BP	4.15E-04	Excitatory	Double_Negative vs Double_Positive	UpRegulated	148	GO:1905475	regulation of protein localization to membrane	2.02E-04	8.48E-01	3.19E-01	7.51E-01
GO:1903830	magnesium ion transmembrane transport	BP	3.81E-02	Excitatory	Double_Negative vs Intermediate	DownRegulated	4	GO:0015988	energy coupled proton transmembrane transport, against electrochemical gradient	3.81E-02	9.14E-01	4.80E-01	6.05E-01
GO:1903902	positive regulation of viral life cycle	BP	1.95E-02	Excitatory	Double_Negative vs Double_Positive	UpRegulated	34	GO:0045069	regulation of viral genome replication	1.95E-02	9.25E-01	5.25E-01	6.70E-01
GO:1903955	positive regulation of protein targeting to mitochondrion	BP	4.14E-02	Excitatory	Double_Negative vs Intermediate	DownRegulated	5	GO:0035774	positive regulation of insulin secretion involved in cellular response to glucose stimulus	4.14E-02	8.98E-01	4.88E-01	3.76E-01
GO:1904062	regulation of cation transmembrane transport	BP	1.09E-02	Excitatory	Double_Negative vs Intermediate	DownRegulated	22	GO:1903169	regulation of calcium ion transmembrane transport	1.09E-02	8.74E-01	4.09E-01	7.33E-01
GO:1904062	regulation of cation transmembrane transport	BP	5.06E-03	OPC	Intermediate vs Double_Positive	DownRegulated	11	GO:1903169	regulation of calcium ion transmembrane transport	1.09E-02	8.74E-01	4.09E-01	7.33E-01
GO:1904356	regulation of telomere maintenance via telomere lengthening	BP	3.88E-04	Excitatory	Double_Negative vs Double_Positive	UpRegulated	38	GO:0032212	positive regulation of telomere maintenance via telomerase	3.88E-04	8.58E-01	3.56E-01	5.96E-01
GO:1904358	positive regulation of telomere maintenance via telomere lengthening	BP	9.92E-04	Excitatory	Double_Negative vs Double_Positive	UpRegulated	26	GO:0032212	positive regulation of telomere maintenance via telomerase	9.92E-04	8.80E-01	3.49E-01	7.41E-01
GO:1904377	positive regulation of protein localization to cell periphery	BP	1.93E-02	Excitatory	Double_Negative vs Intermediate	DownRegulated	8	GO:1905475	regulation of protein localization to membrane	1.93E-02	8.73E-01	3.85E-01	6.34E-01
GO:1904380	endoplasmic reticulum mannose trimming	BP	7.41E-03	Excitatory	Double_Negative vs Double_Positive	UpRegulated	12	GO:0000209	protein polyubiquitination	7.41E-03	9.01E-01	5.03E-01	3.87E-01
GO:1904645	response to amyloid-beta	BP	1.82E-02	Excitatory	Double_Negative vs Intermediate	DownRegulated	6	GO:0043200	response to amino acid	1.82E-02	9.46E-01	4.62E-01	6.33E-01
GO:1904646	cellular response to amyloid-beta	BP	3.59E-02	Excitatory	Double_Negative vs Intermediate	DownRegulated	5	GO:1904646	cellular response to amyloid-beta	3.59E-02	9.34E-01	4.46E-01	0.00E+00
GO:1904814	regulation of protein localization to chromosome, telomeric region	BP	1.50E-02	Excitatory	Double_Negative vs Double_Positive	UpRegulated	11	GO:1905475	regulation of protein localization to membrane	1.50E-02	8.78E-01	4.17E-01	7.10E-01
GO:1904816	positive regulation of protein localization to chromosome, telomeric region	BP	2.81E-02	Excitatory	Double_Negative vs Double_Positive	UpRegulated	10	GO:1905475	regulation of protein localization to membrane	2.81E-02	8.78E-01	4.01E-01	6.01E-01
GO:1904851	positive regulation of establishment of protein localization to telomere	BP	1.90E-02	Excitatory	Double_Negative vs Double_Positive	UpRegulated	9	GO:0070202	regulation of establishment of protein localization to chromosome	1.90E-02	8.90E-01	4.89E-01	7.37E-01
GO:1904867	protein localization to Cajal body	BP	1.90E-02	Excitatory	Double_Negative vs Double_Positive	UpRegulated	9	GO:0035372	protein localization to microtubule	1.90E-02	9.21E-01	5.21E-01	3.31E-01
GO:1904872	regulation of telomerase RNA localization to Cajal body	BP	2.85E-03	Excitatory	Double_Negative vs Double_Positive	UpRegulated	15	GO:0090672	telomerase RNA localization	2.85E-03	8.94E-01	4.91E-01	5.35E-01
GO:1904874	positive regulation of telomerase RNA localization to Cajal body	BP	3.73E-03	Excitatory	Double_Negative vs Double_Positive	UpRegulated	13	GO:0090672	telomerase RNA localization	3.73E-03	8.92E-01	5.37E-01	4.71E-01
GO:1904951	positive regulation of establishment of protein localization	BP	5.07E-05	Excitatory	Double_Negative vs Intermediate	DownRegulated	34	GO:0035774	positive regulation of insulin secretion involved in cellular response to glucose stimulus	5.07E-05	8.70E-01	6.45E-01	3.10E-01
GO:1905037	autophagosome organization	BP	9.20E-04	Excitatory	Double_Negative vs Double_Positive	UpRegulated	54	GO:0006914	autophagy	9.20E-04	8.85E-01	5.26E-01	6.62E-01
GO:1905383	protein localization to presynapse	BP	9.47E-03	Excitatory	Double_Negative vs Intermediate	DownRegulated	4	GO:1905383	protein localization to presynapse	9.47E-03	9.41E-01	5.23E-01	0.00E+00
GO:1905475	regulation of protein localization to membrane	BP	4.40E-02	Excitatory	Double_Negative vs Intermediate	DownRegulated	14	GO:1905475	regulation of protein localization to membrane	4.40E-02	8.72E-01	3.83E-01	0.00E+00
GO:1905477	positive regulation of protein localization to membrane	BP	3.55E-02	Excitatory	Double_Negative vs Intermediate	DownRegulated	11	GO:1905475	regulation of protein localization to membrane	3.55E-02	8.73E-01	3.60E-01	8.35E-01
GO:1905710	positive regulation of membrane permeability	BP	3.61E-02	OPC	Double_Negative vs Intermediate	UpRegulated	6	GO:1905710	positive regulation of membrane permeability	3.61E-02	9.19E-01	5.68E-01	0.00E+00
GO:1905809	negative regulation of synapse organization	BP	1.38E-02	Excitatory	Double_Negative vs Intermediate	DownRegulated	5	GO:0031346	positive regulation of cell projection organization	1.38E-02	8.67E-01	4.93E-01	3.70E-01
GO:1905897	regulation of response to endoplasmic reticulum stress	BP	1.50E-02	Excitatory	Double_Negative vs Double_Positive	UpRegulated	42	GO:1903573	negative regulation of response to endoplasmic reticulum stress	1.50E-02	8.73E-01	5.05E-01	8.13E-01
GO:1990089	response to nerve growth factor	BP	5.41E-04	Excitatory	Double_Negative vs Intermediate	DownRegulated	10	GO:0071363	cellular response to growth factor stimulus	5.41E-04	9.28E-01	6.18E-01	4.91E-01
GO:1990089	response to nerve growth factor	BP	6.55E-03	Excitatory	Double_Negative vs Double_Positive	UpRegulated	32	GO:0071363	cellular response to growth factor stimulus	5.41E-04	9.28E-01	6.18E-01	4.91E-01
GO:1990089	response to nerve growth factor	BP	1.75E-02	OPC	Intermediate vs Double_Positive	DownRegulated	5	GO:0071363	cellular response to growth factor stimulus	5.41E-04	9.28E-01	6.18E-01	4.91E-01
GO:1990090	cellular response to nerve growth factor stimulus	BP	3.37E-04	Excitatory	Double_Negative vs Intermediate	DownRegulated	10	GO:0071363	cellular response to growth factor stimulus	3.37E-04	9.22E-01	5.34E-01	7.42E-01
GO:1990090	cellular response to nerve growth factor stimulus	BP	1.00E-02	Excitatory	Double_Negative vs Double_Positive	UpRegulated	30	GO:0071363	cellular response to growth factor stimulus	3.37E-04	9.22E-01	5.34E-01	7.42E-01
GO:1990090	cellular response to nerve growth factor stimulus	BP	4.54E-02	Inhibitory	Double_Negative vs Intermediate	DownRegulated	6	GO:0071363	cellular response to growth factor stimulus	3.37E-04	9.22E-01	5.34E-01	7.42E-01
GO:1990090	cellular response to nerve growth factor stimulus	BP	1.48E-02	OPC	Intermediate vs Double_Positive	DownRegulated	5	GO:0071363	cellular response to growth factor stimulus	3.37E-04	9.22E-01	5.34E-01	7.42E-01
GO:1990138	neuron projection extension	BP	4.88E-02	Astrocytes	Double_Negative vs Intermediate	UpRegulated	22	GO:1990138	neuron projection extension	4.88E-02	9.12E-01	4.61E-01	0.00E+00
GO:1990138	neuron projection extension	BP	8.32E-07	Excitatory	Double_Negative vs Intermediate	DownRegulated	23	GO:1990138	neuron projection extension	4.88E-02	9.12E-01	4.61E-01	0.00E+00
GO:1990138	neuron projection extension	BP	4.02E-02	Excitatory	Double_Negative vs Double_Positive	UpRegulated	75	GO:1990138	neuron projection extension	4.88E-02	9.12E-01	4.61E-01	0.00E+00
GO:1990138	neuron projection extension	BP	3.22E-03	Inhibitory	Double_Negative vs Intermediate	DownRegulated	14	GO:1990138	neuron projection extension	4.88E-02	9.12E-01	4.61E-01	0.00E+00
GO:1990138	neuron projection extension	BP	4.98E-02	Oligodendrocytes	Intermediate vs Double_Positive	DownRegulated	11	GO:1990138	neuron projection extension	4.88E-02	9.12E-01	4.61E-01	0.00E+00
GO:1990173	protein localization to nucleoplasm	BP	4.45E-03	Excitatory	Double_Negative vs Double_Positive	UpRegulated	11	GO:0035372	protein localization to microtubule	4.45E-03	9.07E-01	4.56E-01	4.62E-01
GO:1990542	mitochondrial transmembrane transport	BP	6.64E-04	Excitatory	Double_Negative vs Double_Positive	UpRegulated	50	GO:0006836	neurotransmitter transport	6.64E-04	8.53E-01	5.94E-01	4.51E-01
GO:1990778	protein localization to cell periphery	BP	1.20E-04	Excitatory	Double_Negative vs Intermediate	DownRegulated	28	GO:0061951	establishment of protein localization to plasma membrane	1.20E-04	8.83E-01	4.25E-01	6.31E-01
GO:1990778	protein localization to cell periphery	BP	8.75E-03	Excitatory	Double_Negative vs Double_Positive	DownRegulated	27	GO:0061951	establishment of protein localization to plasma membrane	1.20E-04	8.83E-01	4.25E-01	6.31E-01
GO:1990778	protein localization to cell periphery	BP	2.58E-02	Excitatory	Intermediate vs Double_Positive	DownRegulated	20	GO:0061951	establishment of protein localization to plasma membrane	1.20E-04	8.83E-01	4.25E-01	6.31E-01
GO:1990778	protein localization to cell periphery	BP	4.36E-04	Inhibitory	Double_Negative vs Intermediate	DownRegulated	22	GO:0061951	establishment of protein localization to plasma membrane	1.20E-04	8.83E-01	4.25E-01	6.31E-01
GO:1990823	response to leukemia inhibitory factor	BP	3.07E-02	Excitatory	Double_Negative vs Intermediate	DownRegulated	10	GO:0071346	cellular response to type II interferon	3.07E-02	9.43E-01	6.52E-01	3.20E-01
GO:1990830	cellular response to leukemia inhibitory factor	BP	3.07E-02	Excitatory	Double_Negative vs Intermediate	DownRegulated	10	GO:0071349	cellular response to interleukin-12	3.07E-02	9.26E-01	5.86E-01	6.60E-01
GO:1990928	response to amino acid starvation	BP	3.45E-02	Excitatory	Double_Negative vs Double_Positive	UpRegulated	27	GO:0031668	cellular response to extracellular stimulus	3.45E-02	9.44E-01	8.32E-01	3.37E-01
GO:2000058	regulation of ubiquitin-dependent protein catabolic process	BP	2.18E-03	Excitatory	Double_Negative vs Intermediate	DownRegulated	16	GO:0061684	chaperone-mediated autophagy	2.18E-03	8.96E-01	3.61E-01	4.32E-01
GO:2000058	regulation of ubiquitin-dependent protein catabolic process	BP	6.27E-04	Excitatory	Double_Negative vs Double_Positive	UpRegulated	80	GO:0061684	chaperone-mediated autophagy	2.18E-03	8.96E-01	3.61E-01	4.32E-01
GO:2000059	negative regulation of ubiquitin-dependent protein catabolic process	BP	1.50E-02	Excitatory	Double_Negative vs Intermediate	DownRegulated	7	GO:0061684	chaperone-mediated autophagy	1.50E-02	9.11E-01	4.09E-01	3.67E-01
GO:2000059	negative regulation of ubiquitin-dependent protein catabolic process	BP	3.45E-02	Excitatory	Double_Negative vs Double_Positive	UpRegulated	27	GO:0061684	chaperone-mediated autophagy	1.50E-02	9.11E-01	4.09E-01	3.67E-01
GO:2000278	regulation of DNA biosynthetic process	BP	3.26E-02	Excitatory	Double_Negative vs Double_Positive	UpRegulated	53	GO:0032968	positive regulation of transcription elongation by RNA polymerase II	3.26E-02	8.77E-01	4.18E-01	5.65E-01
GO:2000300	regulation of synaptic vesicle exocytosis	BP	1.86E-07	Excitatory	Double_Negative vs Intermediate	DownRegulated	17	GO:0048791	calcium ion-regulated exocytosis of neurotransmitter	1.86E-07	9.02E-01	4.55E-01	6.94E-01
GO:2000300	regulation of synaptic vesicle exocytosis	BP	2.71E-03	Excitatory	Double_Negative vs Double_Positive	DownRegulated	13	GO:0048791	calcium ion-regulated exocytosis of neurotransmitter	1.86E-07	9.02E-01	4.55E-01	6.94E-01
GO:2000573	positive regulation of DNA biosynthetic process	BP	1.31E-02	Excitatory	Double_Negative vs Double_Positive	UpRegulated	37	GO:0032968	positive regulation of transcription elongation by RNA polymerase II	1.31E-02	8.93E-01	4.72E-01	6.29E-01
GO:2000756	regulation of peptidyl-lysine acetylation	BP	4.07E-02	Excitatory	Double_Negative vs Double_Positive	UpRegulated	32	GO:2000756	regulation of peptidyl-lysine acetylation	4.07E-02	8.86E-01	4.52E-01	0.00E+00
GO:2000785	regulation of autophagosome assembly	BP	9.05E-03	Excitatory	Double_Negative vs Double_Positive	UpRegulated	23	GO:1902115	regulation of organelle assembly	9.05E-03	8.83E-01	5.95E-01	7.32E-01
GO:2001014	regulation of skeletal muscle cell differentiation	BP	4.53E-02	Excitatory	Double_Negative vs Intermediate	DownRegulated	4	GO:2001014	regulation of skeletal muscle cell differentiation	4.53E-02	8.86E-01	6.55E-01	0.00E+00
GO:2001235	positive regulation of apoptotic signaling pathway	BP	3.06E-02	OPC	Double_Negative vs Intermediate	UpRegulated	10	GO:2001235	positive regulation of apoptotic signaling pathway	3.06E-02	9.09E-01	5.98E-01	0.00E+00
GO:2001251	negative regulation of chromosome organization	BP	2.50E-02	Excitatory	Double_Negative vs Double_Positive	UpRegulated	62	GO:0031346	positive regulation of cell projection organization	2.50E-02	8.78E-01	5.53E-01	3.32E-01
GO:2001252	positive regulation of chromosome organization	BP	1.37E-04	Excitatory	Double_Negative vs Double_Positive	UpRegulated	86	GO:1902115	regulation of organelle assembly	1.37E-04	8.77E-01	5.16E-01	4.76E-01
GO:2001257	regulation of cation channel activity	BP	2.34E-02	OPC	Intermediate vs Double_Positive	DownRegulated	7	GO:1903169	regulation of calcium ion transmembrane transport	2.34E-02	8.94E-01	4.37E-01	5.86E-01
