# Supplementary material for: Seeding-competent early tau multimers are associated with cell type-specific transcriptional signatures
Source: Acta Neuropathol. 2025 Apr 4;149(1):31. doi: 10.1007/s00401-025-02869-4 (PMC11971191; doi:10.1007/s00401-025-02869-4)
Supplement: Supplementary file 5 — Supplementary file5 (XLS 28 KB) [file 401_2025_2869_MOESM5_ESM.xls]

## Sheet: GWAS2.SEPT2024 copy
Category	Prop._SNPs	Prop._h2	Prop._h2_std_error	Enrichment	Enrichment_std_error	Enrichment_p	Coefficient	Coefficient_std_error	Coefficient_z-score	cell_type	FDR	Direction.of.Effect	Comparison
L2_0	0.101443	0.148232	0.0117926	1.46123	0.116249	0.000132319	9.27016e-09	3.85305e-09	2.40593	Astrocytes	0.00224942	Up	Double_Negative vs Intermediate
L2_0	0.055789	0.075923	0.00896258	1.3609	0.160651	0.0287616	5.3525e-09	4.96646e-09	1.07773	Astrocytes	0.316377	Up	Double_Negative vs Double_Positive
L2_0	0.0197292	0.025679	0.00436304	1.30157	0.221146	0.175627	-1.0665e-09	6.44949e-09	-0.165362	Astrocytes	1	Up	Intermediate vs Double_Positive
L2_0	0.342485	0.397857	0.017986	1.16168	0.0525161	0.00379697	1.76449e-09	2.47322e-09	0.713437	Excitatory	0.0569546	Up	Double_Negative vs Intermediate
L2_0	0.324479	0.353632	0.0171532	1.08985	0.052864	0.0956206	9.29331e-10	2.48819e-09	0.373496	Excitatory	0.825195	Up	Double_Negative vs Double_Positive
L2_0	0.0503791	0.0771493	0.00990673	1.53137	0.196643	0.00801973	8.98505e-09	5.89727e-09	1.5236	Excitatory	0.104256	Up	Intermediate vs Double_Positive
L2_0	0.0527881	0.061978	0.0116437	1.17409	0.220575	0.432393	1.06604e-09	6.5944e-09	0.161658	Inhibitory	1	Up	Double_Negative vs Intermediate
L2_0	0.00399536	0.00836492	0.00528604	2.09366	1.32304	0.408987	3.1011e-08	3.74113e-08	0.828919	Inhibitory	1	Up	Double_Negative vs Double_Positive
L2_0	0.0213984	0.0366251	0.00598195	1.71158	0.279552	0.0112608	1.09768e-08	8.05633e-09	1.36251	Inhibitory	0.135129	Up	Intermediate vs Double_Positive
L2_0	0.0212326	0.0200491	0.00445253	0.944259	0.209702	0.790651	-5.36046e-09	6.06305e-09	-0.884119	Microglia	1	Up	Double_Negative vs Intermediate
L2_0	0.00383432	0.00621525	0.00235226	1.62095	0.613475	0.314353	1.47857e-08	1.72893e-08	0.855195	Microglia	1	Up	Double_Negative vs Double_Positive
L2_0	0.00184075	0.00399978	0.00127502	2.17291	0.692664	0.0916883	2.37392e-08	1.93023e-08	1.22986	Microglia	0.825195	Up	Intermediate vs Double_Positive
L2_0	0.144861	0.200838	0.0135698	1.38642	0.0936749	9.76089e-05	8.01169e-09	3.40124e-09	2.35552	Oligodendrocytes	0.00175696	Up	Double_Negative vs Intermediate
L2_0	0.0756066	0.105258	0.0108428	1.39219	0.143411	0.00680842	8.22036e-09	4.47493e-09	1.83698	Oligodendrocytes	0.0953179	Up	Double_Negative vs Double_Positive
L2_0	0.0447081	0.0721798	0.007916	1.61447	0.17706	0.00071795	9.78975e-09	5.3049e-09	1.84541	Oligodendrocytes	0.0114872	Up	Intermediate vs Double_Positive
L2_0	0.0266883	0.0409912	0.00676347	1.53592	0.253425	0.0356313	1.06154e-08	7.36664e-09	1.44102	OPC	0.356313	Up	Double_Negative vs Intermediate
L2_0	0.000334163	0.000583533	0.00181109	1.74625	5.41977	0.890405	1.9841e-08	1.5126e-07	0.131171	OPC	1	Up	Double_Negative vs Double_Positive
L2_0	0.011428	0.00971892	0.00350431	0.850449	0.306643	0.626115	-9.55637e-09	8.79653e-09	-1.08638	OPC	1	Up	Intermediate vs Double_Positive
L2_0	0.0437194	0.049162	0.00839815	1.12449	0.192092	0.519468	-1.82871e-09	5.62607e-09	-0.325043	Astrocytes	1	Down	Double_Negative vs Intermediate
L2_0	0.0288754	0.0423497	0.00598408	1.46663	0.207238	0.0267849	4.55001e-09	6.03806e-09	0.753556	Astrocytes	0.428558	Down	Double_Negative vs Double_Positive
L2_0	0.0277151	0.0440008	0.00783666	1.58761	0.282758	0.0395153	1.0548e-08	8.30311e-09	1.27037	Astrocytes	0.553214	Down	Intermediate vs Double_Positive
L2_0	0.0483054	0.0726275	0.00841709	1.50351	0.174248	0.00454946	1.07364e-08	5.19168e-09	2.068	Excitatory	0.0773408	Down	Double_Negative vs Intermediate
L2_0	0.0707409	0.128687	0.011695	1.81913	0.165322	3.37865e-06	1.97821e-08	5.35067e-09	3.69712	Excitatory	6.08158e-05	Down	Double_Negative vs Double_Positive
L2_0	0.0493062	0.0632027	0.00876043	1.28184	0.177674	0.113827	5.60034e-09	5.26859e-09	1.06297	Excitatory	1	Down	Intermediate vs Double_Positive
L2_0	0.0342229	0.036821	0.00697662	1.07592	0.203858	0.710417	-6.7264e-10	5.94547e-09	-0.113135	Inhibitory	1	Down	Double_Negative vs Intermediate
L2_0	0.00787968	0.0090466	0.00305192	1.14809	0.387315	0.702876	-6.59674e-09	1.1069e-08	-0.595965	Inhibitory	1	Down	Double_Negative vs Double_Positive
L2_0	0.0167355	0.0157999	0.00493534	0.944092	0.294902	0.849621	-2.07077e-09	8.34139e-09	-0.248253	Inhibitory	1	Down	Intermediate vs Double_Positive
L2_0	0.0214245	0.033496	0.00605064	1.56344	0.282416	0.0486895	1.07455e-08	8.15753e-09	1.31725	Microglia	0.632964	Down	Double_Negative vs Intermediate
L2_0	0.00534191	0.00972082	0.00303724	1.81973	0.568567	0.151295	1.73803e-08	1.5944e-08	1.09008	Microglia	1	Down	Double_Negative vs Double_Positive
L2_0	0.00274628	0.00371065	0.00212826	1.35116	0.77496	0.650818	3.50593e-09	2.15979e-08	0.162327	Microglia	1	Down	Intermediate vs Double_Positive
L2_0	0.0172644	0.0167756	0.00538443	0.971686	0.31188	0.927761	-2.90955e-09	8.87179e-09	-0.327956	Oligodendrocytes	1	Down	Double_Negative vs Intermediate
L2_0	0.0210006	0.0354774	0.00667106	1.68935	0.31766	0.0327256	1.09689e-08	9.19578e-09	1.19282	Oligodendrocytes	0.490883	Down	Double_Negative vs Double_Positive
L2_0	0.0294342	0.0316977	0.00671882	1.0769	0.228266	0.736729	-1.1703e-09	6.5303e-09	-0.179211	Oligodendrocytes	1	Down	Intermediate vs Double_Positive
L2_0	0.00949832	0.0123838	0.00436891	1.30378	0.459967	0.508797	3.99899e-09	1.30466e-08	0.306516	OPC	1	Down	Double_Negative vs Intermediate
L2_0	0.00362765	0.00245158	0.00205637	0.675803	0.566859	0.568323	-1.75053e-08	1.61092e-08	-1.08666	OPC	1	Down	Double_Negative vs Double_Positive
L2_0	0.0164252	0.0201388	0.00542622	1.2261	0.33036	0.493951	1.30599e-09	9.47457e-09	0.137841	OPC	1	Down	Intermediate vs Double_Positive
